# Supplementary material for: Changes in the neuropeptide content of Biomphalaria ganglia nervous system following Schistosoma infection
Source: Parasit Vectors. 2017 Jun 2;10:275. doi: 10.1186/s13071-017-2218-1 (PMC5455113; doi:10.1186/s13071-017-2218-1)
Supplement: Supplementary file 3 — Proteins on the PPI network and the annotations of relevant proteins of S. mansoni. (XLSX 173 kb) [file 13071_2017_2218_MOESM3_ESM.xlsx]

## Sheet: PPIs
S. mansoni proteins vs non-infected B. glabrata CNS proteins			S. mansoni proteins vs infected B. glabrata CNS proteins			S. mansoni miracidia proteins vs non-infected B. glabrata CNS proteins			S. mansoni sporocyst proteins vs infected B. glabrata CNS proteins
Smp_000110.1:pep	BGLB006828-PA		Smp_000170.1:pep	BGLB003609-PA		Smp_000110.1:pep	BGLB006828-PA		Smp_000170.1:pep	BGLB003609-PA
Smp_000170.1:pep	BGLB002575-PA		Smp_000640.1:pep	BGLB000053-PA		Smp_000730.1:pep	BGLB006828-PA		Smp_000670.1:pep	BGLB003609-PA
Smp_000170.1:pep	BGLB003609-PA		Smp_000640.1:pep	BGLB003609-PA		Smp_000730.1:pep	BGLB008657-PA		Smp_000720.1:pep	BGLB008657-PA
Smp_000640.1:pep	BGLB000053-PA		Smp_000670.1:pep	BGLB003609-PA		Smp_002880.1:pep	BGLB005015-PA		Smp_000730.1:pep	BGLB008657-PA
Smp_000640.1:pep	BGLB002575-PA		Smp_000720.1:pep	BGLB008657-PA		Smp_004910.1:pep	BGLB006828-PA		Smp_002880.1:pep	BGLB005015-PA
Smp_000640.1:pep	BGLB003609-PA		Smp_000730.1:pep	BGLB008657-PA		Smp_004910.1:pep	BGLB008657-PA		Smp_005350.1:pep	BGLB003609-PA
Smp_000640.1:pep	BGLB006588-PA		Smp_000870.1:pep	BGLB003609-PA		Smp_005180.1:pep	BGLB006828-PA		Smp_006920.1:pep	BGLB000053-PA
Smp_000640.1:pep	BGLB008351-PA		Smp_000900.1:pep	BGLB008657-PA		Smp_005290.1:pep	BGLB012930-PA		Smp_006920.1:pep	BGLB003609-PA
Smp_000670.1:pep	BGLB002575-PA		Smp_001070.1:pep	BGLB008657-PA		Smp_005350.1:pep	BGLB002575-PA		Smp_006920.1:pep	BGLB008657-PA
Smp_000670.1:pep	BGLB003609-PA		Smp_001070.2:pep	BGLB008657-PA		Smp_005350.1:pep	BGLB003609-PA		Smp_007510.1:pep	BGLB008657-PA
Smp_000720.1:pep	BGLB008657-PA		Smp_001530.1:pep	BGLB003609-PA		Smp_005670.1:pep	BGLB006828-PA		Smp_008260.1:pep	BGLB008657-PA
Smp_000730.1:pep	BGLB006828-PA		Smp_001900.1:pep	BGLB000053-PA		Smp_005670.1:pep	BGLB008657-PA		Smp_009600.1:pep	BGLB008657-PA
Smp_000730.1:pep	BGLB008657-PA		Smp_001900.1:pep	BGLB008657-PA		Smp_008230.1:pep	BGLB006828-PA		Smp_014170.1:pep	BGLB008657-PA
Smp_000870.1:pep	BGLB002575-PA		Smp_002880.1:pep	BGLB005015-PA		Smp_008230.1:pep	BGLB008657-PA		Smp_014660.2:pep	BGLB008657-PA
Smp_000870.1:pep	BGLB003609-PA		Smp_003000.1:pep	BGLB008657-PA		Smp_009600.1:pep	BGLB008657-PA		Smp_017900.1:pep	BGLB008657-PA
Smp_000900.1:pep	BGLB008657-PA		Smp_003980.1:pep	BGLB003609-PA		Smp_012580.1:pep	BGLB002575-PA		Smp_019100.1:pep	BGLB003609-PA
Smp_001070.1:pep	BGLB008657-PA		Smp_004910.1:pep	BGLB008657-PA		Smp_012580.1:pep	BGLB003609-PA		Smp_019790.1:pep	BGLB008657-PA
Smp_001070.2:pep	BGLB008657-PA		Smp_005200.1:pep	BGLB008657-PA		Smp_014170.1:pep	BGLB008657-PA		Smp_020090.1:pep	BGLB003609-PA
Smp_001530.1:pep	BGLB002575-PA		Smp_005230.1:pep	BGLB003609-PA		Smp_014170.2:pep	BGLB008657-PA		Smp_024660.1:pep	BGLB000053-PA
Smp_001530.1:pep	BGLB003609-PA		Smp_005230.2:pep	BGLB003609-PA		Smp_014660.1:pep	BGLB008657-PA		Smp_024660.1:pep	BGLB008657-PA
Smp_001900.1:pep	BGLB000053-PA		Smp_005230.3:pep	BGLB003609-PA		Smp_014660.2:pep	BGLB006828-PA		Smp_026420.1:pep	BGLB003609-PA
Smp_001900.1:pep	BGLB008657-PA		Smp_005350.1:pep	BGLB003609-PA		Smp_014660.2:pep	BGLB008657-PA		Smp_026560.2:pep	BGLB003609-PA
Smp_001900.1:pep	BGLB009221-PA		Smp_005670.1:pep	BGLB008657-PA		Smp_014780.1:pep	BGLB002575-PA		Smp_027430.1:pep	BGLB003609-PA
Smp_002880.1:pep	BGLB005015-PA		Smp_006920.1:pep	BGLB000053-PA		Smp_014780.1:pep	BGLB003609-PA		Smp_029390.1:pep	BGLB005015-PA
Smp_003000.1:pep	BGLB008657-PA		Smp_006920.1:pep	BGLB003609-PA		Smp_014780.2:pep	BGLB002575-PA		Smp_029890.1:pep	BGLB008657-PA
Smp_003980.1:pep	BGLB002575-PA		Smp_006920.1:pep	BGLB008657-PA		Smp_014780.2:pep	BGLB003609-PA		Smp_032950.1:pep	BGLB003609-PA
Smp_003980.1:pep	BGLB003609-PA		Smp_007070.1:pep	BGLB008657-PA		Smp_015720.1:pep	BGLB008657-PA		Smp_032970.1:pep	BGLB003609-PA
Smp_004910.1:pep	BGLB006828-PA		Smp_007510.1:pep	BGLB008657-PA		Smp_020080.1:pep	BGLB006828-PA		Smp_032980.1:pep	BGLB003609-PA
Smp_004910.1:pep	BGLB008657-PA		Smp_008230.1:pep	BGLB008657-PA		Smp_020080.2:pep	BGLB006828-PA		Smp_032990.1:pep	BGLB003609-PA
Smp_005180.1:pep	BGLB006828-PA		Smp_008260.1:pep	BGLB008657-PA		Smp_020460.1:pep	BGLB006828-PA		Smp_033000.1:pep	BGLB003609-PA
Smp_005200.1:pep	BGLB008657-PA		Smp_008850.1:pep	BGLB008657-PA		Smp_024660.1:pep	BGLB000053-PA		Smp_034550.1:pep	BGLB003609-PA
Smp_005230.1:pep	BGLB002575-PA		Smp_009600.1:pep	BGLB008657-PA		Smp_024660.1:pep	BGLB008657-PA		Smp_037190.1:pep	BGLB008657-PA
Smp_005230.1:pep	BGLB003609-PA		Smp_009800.1:pep	BGLB008657-PA		Smp_024660.1:pep	BGLB009221-PA		Smp_038100.1:pep	BGLB005015-PA
Smp_005230.2:pep	BGLB002575-PA		Smp_009990.1:pep	BGLB000053-PA		Smp_026560.1:pep	BGLB002575-PA		Smp_040190.1:pep	BGLB008657-PA
Smp_005230.2:pep	BGLB003609-PA		Smp_009990.1:pep	BGLB008657-PA		Smp_026560.1:pep	BGLB003609-PA		Smp_041060.1:pep	BGLB008657-PA
Smp_005230.3:pep	BGLB002575-PA		Smp_010470.1:pep	BGLB008657-PA		Smp_026560.2:pep	BGLB002575-PA		Smp_041770.1:pep	BGLB008657-PA
Smp_005230.3:pep	BGLB003609-PA		Smp_010670.1:pep	BGLB003609-PA		Smp_026560.2:pep	BGLB003609-PA		Smp_043260.1:pep	BGLB008657-PA
Smp_005350.1:pep	BGLB002575-PA		Smp_011660.1:pep	BGLB008657-PA		Smp_029390.1:pep	BGLB005015-PA		Smp_044530.1:pep	BGLB000053-PA
Smp_005350.1:pep	BGLB003609-PA		Smp_011660.2:pep	BGLB008657-PA		Smp_032180.1:pep	BGLB006828-PA		Smp_044530.1:pep	BGLB003609-PA
Smp_005670.1:pep	BGLB006828-PA		Smp_011660.3:pep	BGLB008657-PA		Smp_033400.1:pep	BGLB012930-PA		Smp_044920.1:pep	BGLB003609-PA
Smp_005670.1:pep	BGLB008657-PA		Smp_011700.1:pep	BGLB008657-PA		Smp_038100.1:pep	BGLB005015-PA		Smp_045010.1:pep	BGLB003609-PA
Smp_006920.1:pep	BGLB000053-PA		Smp_012580.1:pep	BGLB003609-PA		Smp_044920.1:pep	BGLB002575-PA		Smp_045200.1:pep	BGLB003609-PA
Smp_006920.1:pep	BGLB002575-PA		Smp_012920.1:pep	BGLB008657-PA		Smp_044920.1:pep	BGLB003609-PA		Smp_045220.1:pep	BGLB003609-PA
Smp_006920.1:pep	BGLB003609-PA		Smp_013840.1:pep	BGLB008657-PA		Smp_045220.1:pep	BGLB002575-PA		Smp_045960.1:pep	BGLB003609-PA
Smp_006920.1:pep	BGLB006588-PA		Smp_013840.2:pep	BGLB008657-PA		Smp_045220.1:pep	BGLB003609-PA		Smp_049760.1:pep	BGLB008657-PA
Smp_006920.1:pep	BGLB008351-PA		Smp_014170.1:pep	BGLB008657-PA		Smp_050380.1:pep	BGLB008657-PA		Smp_055670.1:pep	BGLB008657-PA
Smp_006920.1:pep	BGLB008657-PA		Smp_014170.2:pep	BGLB008657-PA		Smp_055670.1:pep	BGLB006828-PA		Smp_055780.1:pep	BGLB008657-PA
Smp_006990.1:pep	BGLB006828-PA		Smp_014660.1:pep	BGLB008657-PA		Smp_055670.1:pep	BGLB008657-PA		Smp_060070.1:pep	BGLB008657-PA
Smp_007070.1:pep	BGLB008657-PA		Smp_014660.2:pep	BGLB008657-PA		Smp_059340.1:pep	BGLB006828-PA		Smp_060940.2:pep	BGLB008657-PA
Smp_007510.1:pep	BGLB008657-PA		Smp_014780.1:pep	BGLB003609-PA		Smp_059340.2:pep	BGLB006828-PA		Smp_062250.1:pep	BGLB003609-PA
Smp_008230.1:pep	BGLB006828-PA		Smp_014780.2:pep	BGLB003609-PA		Smp_060940.1:pep	BGLB008657-PA		Smp_062300.1:pep	BGLB008657-PA
Smp_008230.1:pep	BGLB008657-PA		Smp_014850.1:pep	BGLB000053-PA		Smp_060940.2:pep	BGLB008657-PA		Smp_062680.1:pep	BGLB008657-PA
Smp_008260.1:pep	BGLB008657-PA		Smp_014850.1:pep	BGLB003609-PA		Smp_069900.1:pep	BGLB006828-PA		Smp_064950.1:pep	BGLB003609-PA
Smp_008850.1:pep	BGLB008657-PA		Smp_017710.1:pep	BGLB003609-PA		Smp_069900.1:pep	BGLB008657-PA		Smp_067480.3:pep	BGLB003609-PA
Smp_009600.1:pep	BGLB008657-PA		Smp_017900.1:pep	BGLB008657-PA		Smp_071150.1:pep	BGLB002575-PA		Smp_067490.1:pep	BGLB003609-PA
Smp_009800.1:pep	BGLB008657-PA		Smp_018290.1:pep	BGLB008657-PA		Smp_071150.1:pep	BGLB003609-PA		Smp_068060.1:pep	BGLB008657-PA
Smp_009990.1:pep	BGLB000053-PA		Smp_018690.1:pep	BGLB008657-PA		Smp_071250.1:pep	BGLB006828-PA		Smp_068990.1:pep	BGLB008657-PA
Smp_009990.1:pep	BGLB008657-PA		Smp_018940.1:pep	BGLB003609-PA		Smp_071250.1:pep	BGLB008657-PA		Smp_070090.1:pep	BGLB003609-PA
Smp_009990.1:pep	BGLB009221-PA		Smp_019100.1:pep	BGLB003609-PA		Smp_071630.1:pep	BGLB006828-PA		Smp_071250.1:pep	BGLB008657-PA
Smp_010470.1:pep	BGLB008657-PA		Smp_019640.1:pep	BGLB003609-PA		Smp_071630.1:pep	BGLB008657-PA		Smp_072140.1:pep	BGLB008657-PA
Smp_010670.1:pep	BGLB002575-PA		Smp_019640.2:pep	BGLB003609-PA		Smp_073590.1:pep	BGLB006828-PA		Smp_073340.1:pep	BGLB008657-PA
Smp_010670.1:pep	BGLB003609-PA		Smp_019790.1:pep	BGLB008657-PA		Smp_073590.1:pep	BGLB008657-PA		Smp_073590.1:pep	BGLB008657-PA
Smp_011660.1:pep	BGLB008657-PA		Smp_020090.1:pep	BGLB003609-PA		Smp_074510.1:pep	BGLB006828-PA		Smp_073930.1:pep	BGLB003609-PA
Smp_011660.2:pep	BGLB008657-PA		Smp_022810.1:pep	BGLB008657-PA		Smp_077310.1:pep	BGLB002575-PA		Smp_073930.1:pep	BGLB008657-PA
Smp_011660.3:pep	BGLB008657-PA		Smp_022810.2:pep	BGLB008657-PA		Smp_077310.1:pep	BGLB003609-PA		Smp_074460.1:pep	BGLB003609-PA
Smp_011700.1:pep	BGLB008657-PA		Smp_023710.1:pep	BGLB008657-PA		Smp_078230.1:pep	BGLB008657-PA		Smp_077030.1:pep	BGLB003609-PA
Smp_012580.1:pep	BGLB002575-PA		Smp_024660.1:pep	BGLB000053-PA		Smp_079430.1:pep	BGLB008657-PA		Smp_079430.1:pep	BGLB008657-PA
Smp_012580.1:pep	BGLB003609-PA		Smp_024660.1:pep	BGLB008657-PA		Smp_079430.2:pep	BGLB008657-PA		Smp_080820.1:pep	BGLB008657-PA
Smp_012920.1:pep	BGLB008657-PA		Smp_025380.1:pep	BGLB003609-PA		Smp_080730.1:pep	BGLB008657-PA		Smp_081190.1:pep	BGLB008657-PA
Smp_013840.1:pep	BGLB008657-PA		Smp_025390.1:pep	BGLB003609-PA		Smp_086470.1:pep	BGLB002575-PA		Smp_082810.1:pep	BGLB008657-PA
Smp_013840.2:pep	BGLB008657-PA		Smp_025410.1:pep	BGLB003609-PA		Smp_086470.1:pep	BGLB003609-PA		Smp_082810.2:pep	BGLB008657-PA
Smp_014170.1:pep	BGLB008657-PA		Smp_025740.1:pep	BGLB008657-PA		Smp_086480.1:pep	BGLB002575-PA		Smp_084940.2:pep	BGLB008657-PA
Smp_014170.2:pep	BGLB008657-PA		Smp_026420.1:pep	BGLB003609-PA		Smp_086480.1:pep	BGLB003609-PA		Smp_086470.1:pep	BGLB003609-PA
Smp_014660.1:pep	BGLB008657-PA		Smp_026510.1:pep	BGLB008657-PA		Smp_087810.1:pep	BGLB006828-PA		Smp_086480.1:pep	BGLB003609-PA
Smp_014660.2:pep	BGLB006828-PA		Smp_026560.1:pep	BGLB003609-PA		Smp_088650.1:pep	BGLB006828-PA		Smp_086530.1:pep	BGLB003609-PA
Smp_014660.2:pep	BGLB008657-PA		Smp_026560.2:pep	BGLB003609-PA		Smp_088650.1:pep	BGLB008657-PA		Smp_086690.1:pep	BGLB008657-PA
Smp_014780.1:pep	BGLB002575-PA		Smp_027400.1:pep	BGLB000053-PA		Smp_089200.1:pep	BGLB006828-PA		Smp_088310.1:pep	BGLB003609-PA
Smp_014780.1:pep	BGLB003609-PA		Smp_027400.1:pep	BGLB008657-PA		Smp_089460.1:pep	BGLB002575-PA		Smp_088650.1:pep	BGLB008657-PA
Smp_014780.2:pep	BGLB002575-PA		Smp_027430.1:pep	BGLB003609-PA		Smp_089460.1:pep	BGLB003609-PA		Smp_093930.2:pep	BGLB008657-PA
Smp_014780.2:pep	BGLB003609-PA		Smp_027940.1:pep	BGLB008657-PA		Smp_089460.2:pep	BGLB002575-PA		Smp_094250.1:pep	BGLB008657-PA
Smp_014850.1:pep	BGLB000053-PA		Smp_028030.1:pep	BGLB003609-PA		Smp_089460.2:pep	BGLB003609-PA		Smp_094760.1:pep	BGLB008657-PA
Smp_014850.1:pep	BGLB002575-PA		Smp_028210.1:pep	BGLB003609-PA		Smp_090980.1:pep	BGLB008657-PA		Smp_096310.1:pep	BGLB008657-PA
Smp_014850.1:pep	BGLB003609-PA		Smp_029390.1:pep	BGLB005015-PA		Smp_096160.1:pep	BGLB008657-PA		Smp_096390.1:pep	BGLB003609-PA
Smp_014850.1:pep	BGLB006588-PA		Smp_031940.1:pep	BGLB008657-PA		Smp_096390.1:pep	BGLB002575-PA		Smp_096410.1:pep	BGLB003609-PA
Smp_014850.1:pep	BGLB008351-PA		Smp_032950.1:pep	BGLB003609-PA		Smp_096390.1:pep	BGLB003609-PA		Smp_098840.1:pep	BGLB008657-PA
Smp_017290.3:pep	BGLB006828-PA		Smp_032970.1:pep	BGLB003609-PA		Smp_099030.1:pep	BGLB008657-PA		Smp_099030.1:pep	BGLB008657-PA
Smp_017290.4:pep	BGLB006828-PA		Smp_032980.1:pep	BGLB003609-PA		Smp_099870.1:pep	BGLB006828-PA		Smp_099150.1:pep	BGLB003609-PA
Smp_017710.1:pep	BGLB002575-PA		Smp_032990.1:pep	BGLB003609-PA		Smp_103950.1:pep	BGLB008657-PA		Smp_103570.1:pep	BGLB008657-PA
Smp_017710.1:pep	BGLB003609-PA		Smp_033000.1:pep	BGLB003609-PA		Smp_104310.1:pep	BGLB006828-PA		Smp_103950.1:pep	BGLB008657-PA
Smp_017900.1:pep	BGLB008657-PA		Smp_033010.1:pep	BGLB003609-PA		Smp_104310.1:pep	BGLB008657-PA		Smp_104210.1:pep	BGLB008657-PA
Smp_018290.1:pep	BGLB008657-PA		Smp_034550.1:pep	BGLB003609-PA		Smp_104670.1:pep	BGLB006828-PA		Smp_104310.1:pep	BGLB008657-PA
Smp_018690.1:pep	BGLB008657-PA		Smp_035190.1:pep	BGLB003609-PA		Smp_104670.1:pep	BGLB008657-PA		Smp_104670.1:pep	BGLB008657-PA
Smp_018940.1:pep	BGLB002575-PA		Smp_035190.2:pep	BGLB003609-PA		Smp_121780.1:pep	BGLB008657-PA		Smp_108050.1:pep	BGLB000053-PA
Smp_018940.1:pep	BGLB003609-PA		Smp_035390.1:pep	BGLB000053-PA		Smp_121990.1:pep	BGLB002575-PA		Smp_108050.1:pep	BGLB008657-PA
Smp_019100.1:pep	BGLB002575-PA		Smp_036990.1:pep	BGLB003609-PA		Smp_121990.1:pep	BGLB003609-PA		Smp_121990.1:pep	BGLB003609-PA
Smp_019100.1:pep	BGLB003609-PA		Smp_037210.1:pep	BGLB008657-PA		Smp_122550.1:pep	BGLB006828-PA		Smp_123290.1:pep	BGLB008657-PA
Smp_019100.1:pep	BGLB006828-PA		Smp_038100.1:pep	BGLB005015-PA		Smp_123610.1:pep	BGLB008657-PA		Smp_125310.1:pep	BGLB008657-PA
Smp_019640.1:pep	BGLB002575-PA		Smp_039590.1:pep	BGLB003609-PA		Smp_123730.1:pep	BGLB002575-PA		Smp_125360.1:pep	BGLB000053-PA
Smp_019640.1:pep	BGLB003609-PA		Smp_039600.1:pep	BGLB003609-PA		Smp_123730.1:pep	BGLB003609-PA		Smp_125360.1:pep	BGLB003609-PA
Smp_019640.2:pep	BGLB002575-PA		Smp_040190.1:pep	BGLB008657-PA		Smp_124450.1:pep	BGLB008657-PA		Smp_125360.1:pep	BGLB008657-PA
Smp_019640.2:pep	BGLB003609-PA		Smp_040570.1:pep	BGLB008657-PA		Smp_125370.1:pep	BGLB008657-PA		Smp_126240.1:pep	BGLB000053-PA
Smp_019790.1:pep	BGLB008657-PA		Smp_040570.2:pep	BGLB008657-PA		Smp_126240.1:pep	BGLB000053-PA		Smp_126240.1:pep	BGLB008657-PA
Smp_020080.1:pep	BGLB006828-PA		Smp_041060.1:pep	BGLB008657-PA		Smp_126240.1:pep	BGLB008657-PA		Smp_126460.1:pep	BGLB008657-PA
Smp_020080.2:pep	BGLB006828-PA		Smp_041770.1:pep	BGLB008657-PA		Smp_126240.1:pep	BGLB009221-PA		Smp_126740.1:pep	BGLB008657-PA
Smp_020090.1:pep	BGLB002575-PA		Smp_041820.1:pep	BGLB008657-PA		Smp_126500.1:pep	BGLB000053-PA		Smp_127920.1:pep	BGLB008657-PA
Smp_020090.1:pep	BGLB003609-PA		Smp_041880.1:pep	BGLB008657-PA		Smp_127040.2:pep	BGLB008657-PA		Smp_128280.1:pep	BGLB003609-PA
Smp_020460.1:pep	BGLB006828-PA		Smp_042140.1:pep	BGLB003609-PA		Smp_127810.1:pep	BGLB000053-PA		Smp_128480.1:pep	BGLB008657-PA
Smp_021070.1:pep	BGLB006828-PA		Smp_042150.1:pep	BGLB003609-PA		Smp_127810.1:pep	BGLB008657-PA		Smp_129170.1:pep	BGLB008657-PA
Smp_022810.1:pep	BGLB006828-PA		Smp_043260.1:pep	BGLB008657-PA		Smp_127810.1:pep	BGLB009221-PA		Smp_130230.1:pep	BGLB008657-PA
Smp_022810.1:pep	BGLB008657-PA		Smp_043270.1:pep	BGLB008657-PA		Smp_128280.2:pep	BGLB002575-PA		Smp_131700.1:pep	BGLB008657-PA
Smp_022810.2:pep	BGLB006828-PA		Smp_043290.1:pep	BGLB008657-PA		Smp_128280.2:pep	BGLB003609-PA		Smp_132670.1:pep	BGLB003609-PA
Smp_022810.2:pep	BGLB008657-PA		Smp_043300.1:pep	BGLB008657-PA		Smp_128930.1:pep	BGLB002575-PA		Smp_134560.1:pep	BGLB008657-PA
Smp_023710.1:pep	BGLB008657-PA		Smp_043320.1:pep	BGLB008657-PA		Smp_128930.1:pep	BGLB003609-PA		Smp_134910.1:pep	BGLB008657-PA
Smp_024660.1:pep	BGLB000053-PA		Smp_043340.1:pep	BGLB008657-PA		Smp_129070.1:pep	BGLB008657-PA		Smp_134950.1:pep	BGLB003609-PA
Smp_024660.1:pep	BGLB008657-PA		Smp_044530.1:pep	BGLB000053-PA		Smp_129170.1:pep	BGLB008657-PA		Smp_135790.1:pep	BGLB003609-PA
Smp_024660.1:pep	BGLB009221-PA		Smp_044530.1:pep	BGLB003609-PA		Smp_129670.1:pep	BGLB002575-PA		Smp_136300.1:pep	BGLB000053-PA
Smp_025380.1:pep	BGLB002575-PA		Smp_044920.1:pep	BGLB003609-PA		Smp_129670.1:pep	BGLB003609-PA		Smp_136300.1:pep	BGLB003609-PA
Smp_025380.1:pep	BGLB003609-PA		Smp_045010.1:pep	BGLB003609-PA		Smp_129670.1:pep	BGLB006588-PA		Smp_136300.1:pep	BGLB008657-PA
Smp_025390.1:pep	BGLB002575-PA		Smp_045200.1:pep	BGLB003609-PA		Smp_130510.1:pep	BGLB002575-PA		Smp_137160.1:pep	BGLB003609-PA
Smp_025390.1:pep	BGLB003609-PA		Smp_045220.1:pep	BGLB003609-PA		Smp_130510.1:pep	BGLB003609-PA		Smp_139340.1:pep	BGLB008657-PA
Smp_025410.1:pep	BGLB002575-PA		Smp_045960.1:pep	BGLB003609-PA		Smp_130790.1:pep	BGLB006828-PA		Smp_139800.1:pep	BGLB008657-PA
Smp_025410.1:pep	BGLB003609-PA		Smp_045990.1:pep	BGLB008657-PA		Smp_130790.2:pep	BGLB006828-PA		Smp_140490.1:pep	BGLB003609-PA
Smp_025740.1:pep	BGLB008657-PA		Smp_046000.1:pep	BGLB008657-PA		Smp_132330.1:pep	BGLB006828-PA		Smp_141380.1:pep	BGLB008657-PA
Smp_026090.1:pep	BGLB006828-PA		Smp_046140.1:pep	BGLB008657-PA		Smp_132330.1:pep	BGLB008657-PA		Smp_141660.1:pep	BGLB003609-PA
Smp_026420.1:pep	BGLB002575-PA		Smp_047190.1:pep	BGLB008657-PA		Smp_132670.1:pep	BGLB002575-PA		Smp_142450.1:pep	BGLB008657-PA
Smp_026420.1:pep	BGLB003609-PA		Smp_047870.1:pep	BGLB008657-PA		Smp_132670.1:pep	BGLB003609-PA		Smp_143170.1:pep	BGLB008657-PA
Smp_026510.1:pep	BGLB008657-PA		Smp_047870.2:pep	BGLB008657-PA		Smp_132700.1:pep	BGLB000053-PA		Smp_143470.2:pep	BGLB003609-PA
Smp_026560.1:pep	BGLB002575-PA		Smp_047900.1:pep	BGLB008657-PA		Smp_132700.1:pep	BGLB008657-PA		Smp_144280.1:pep	BGLB000053-PA
Smp_026560.1:pep	BGLB003609-PA		Smp_049380.1:pep	BGLB000053-PA		Smp_132700.1:pep	BGLB009221-PA		Smp_144390.1:pep	BGLB008657-PA
Smp_026560.2:pep	BGLB002575-PA		Smp_049380.2:pep	BGLB000053-PA		Smp_134560.1:pep	BGLB008657-PA		Smp_145540.1:pep	BGLB008657-PA
Smp_026560.2:pep	BGLB003609-PA		Smp_049760.1:pep	BGLB008657-PA		Smp_136640.1:pep	BGLB002575-PA		Smp_145680.1:pep	BGLB003609-PA
Smp_027400.1:pep	BGLB000053-PA		Smp_050380.1:pep	BGLB008657-PA		Smp_136640.1:pep	BGLB003609-PA		Smp_146280.1:pep	BGLB003609-PA
Smp_027400.1:pep	BGLB006588-PA		Smp_052250.1:pep	BGLB003609-PA		Smp_137160.1:pep	BGLB002575-PA		Smp_147050.1:pep	BGLB005015-PA
Smp_027400.1:pep	BGLB008657-PA		Smp_053420.1:pep	BGLB003609-PA		Smp_137160.1:pep	BGLB003609-PA		Smp_147410.1:pep	BGLB003609-PA
Smp_027430.1:pep	BGLB002575-PA		Smp_053560.1:pep	BGLB008657-PA		Smp_138620.1:pep	BGLB002575-PA		Smp_147670.1:pep	BGLB003609-PA
Smp_027430.1:pep	BGLB003609-PA		Smp_055130.1:pep	BGLB003609-PA		Smp_138620.1:pep	BGLB003609-PA		Smp_147680.1:pep	BGLB003609-PA
Smp_027940.1:pep	BGLB008657-PA		Smp_055130.2:pep	BGLB003609-PA		Smp_138850.1:pep	BGLB000053-PA		Smp_148020.1:pep	BGLB000053-PA
Smp_028030.1:pep	BGLB002575-PA		Smp_055670.1:pep	BGLB008657-PA		Smp_139340.1:pep	BGLB008657-PA		Smp_148020.1:pep	BGLB008657-PA
Smp_028030.1:pep	BGLB003609-PA		Smp_056390.1:pep	BGLB008657-PA		Smp_139430.1:pep	BGLB002575-PA		Smp_148690.1:pep	BGLB008657-PA
Smp_028210.1:pep	BGLB002575-PA		Smp_057360.1:pep	BGLB008657-PA		Smp_139430.1:pep	BGLB003609-PA		Smp_149460.1:pep	BGLB008657-PA
Smp_028210.1:pep	BGLB003609-PA		Smp_058080.1:pep	BGLB008657-PA		Smp_139800.1:pep	BGLB008657-PA		Smp_150260.1:pep	BGLB008657-PA
Smp_029390.1:pep	BGLB005015-PA		Smp_058620.1:pep	BGLB008657-PA		Smp_140490.1:pep	BGLB002575-PA		Smp_150790.1:pep	BGLB008657-PA
Smp_031940.1:pep	BGLB008657-PA		Smp_058790.1:pep	BGLB008657-PA		Smp_140490.1:pep	BGLB003609-PA		Smp_150860.1:pep	BGLB008657-PA
Smp_032950.1:pep	BGLB002575-PA		Smp_058980.2:pep	BGLB003609-PA		Smp_141380.1:pep	BGLB008657-PA		Smp_151600.1:pep	BGLB003609-PA
Smp_032950.1:pep	BGLB003609-PA		Smp_059570.1:pep	BGLB008657-PA		Smp_141660.1:pep	BGLB002575-PA		Smp_152330.1:pep	BGLB008657-PA
Smp_032970.1:pep	BGLB002575-PA		Smp_059690.1:pep	BGLB008657-PA		Smp_141660.1:pep	BGLB003609-PA		Smp_152790.1:pep	BGLB008657-PA
Smp_032970.1:pep	BGLB003609-PA		Smp_059690.2:pep	BGLB008657-PA		Smp_142140.1:pep	BGLB002575-PA		Smp_153170.1:pep	BGLB000053-PA
Smp_032980.1:pep	BGLB002575-PA		Smp_060070.1:pep	BGLB008657-PA		Smp_142140.1:pep	BGLB003609-PA		Smp_153170.1:pep	BGLB008657-PA
Smp_032980.1:pep	BGLB003609-PA		Smp_060940.1:pep	BGLB008657-PA		Smp_142450.1:pep	BGLB006828-PA		Smp_154440.1:pep	BGLB008657-PA
Smp_032990.1:pep	BGLB002575-PA		Smp_060940.2:pep	BGLB008657-PA		Smp_142450.1:pep	BGLB008657-PA		Smp_154580.1:pep	BGLB008657-PA
Smp_032990.1:pep	BGLB003609-PA		Smp_062250.1:pep	BGLB003609-PA		Smp_142620.1:pep	BGLB008657-PA		Smp_154870.1:pep	BGLB000053-PA
Smp_033000.1:pep	BGLB002575-PA		Smp_062300.1:pep	BGLB008657-PA		Smp_143150.1:pep	BGLB006828-PA		Smp_156990.1:pep	BGLB008657-PA
Smp_033000.1:pep	BGLB003609-PA		Smp_062510.1:pep	BGLB008657-PA		Smp_143470.2:pep	BGLB002575-PA		Smp_157010.1:pep	BGLB000053-PA
Smp_033010.1:pep	BGLB002575-PA		Smp_062510.2:pep	BGLB008657-PA		Smp_143470.2:pep	BGLB003609-PA		Smp_157010.1:pep	BGLB008657-PA
Smp_033010.1:pep	BGLB003609-PA		Smp_062680.1:pep	BGLB008657-PA		Smp_144050.1:pep	BGLB000053-PA		Smp_157500.1:pep	BGLB003609-PA
Smp_033400.1:pep	BGLB012930-PA		Smp_062950.1:pep	BGLB000053-PA		Smp_144050.1:pep	BGLB008657-PA		Smp_158150.1:pep	BGLB003609-PA
Smp_034550.1:pep	BGLB002575-PA		Smp_062950.1:pep	BGLB003609-PA		Smp_144050.1:pep	BGLB009221-PA		Smp_158820.1:pep	BGLB003609-PA
Smp_034550.1:pep	BGLB003609-PA		Smp_063070.1:pep	BGLB008657-PA		Smp_145680.1:pep	BGLB002575-PA		Smp_159730.1:pep	BGLB008657-PA
Smp_035190.1:pep	BGLB002575-PA		Smp_063070.2:pep	BGLB008657-PA		Smp_145680.1:pep	BGLB003609-PA		Smp_159790.1:pep	BGLB003609-PA
Smp_035190.1:pep	BGLB003609-PA		Smp_064040.1:pep	BGLB008657-PA		Smp_146450.1:pep	BGLB008657-PA		Smp_160760.1:pep	BGLB008657-PA
Smp_035190.2:pep	BGLB002575-PA		Smp_064040.2:pep	BGLB008657-PA		Smp_147020.1:pep	BGLB002575-PA		Smp_162710.1:pep	BGLB008657-PA
Smp_035190.2:pep	BGLB003609-PA		Smp_064950.1:pep	BGLB003609-PA		Smp_147020.1:pep	BGLB003609-PA		Smp_162900.1:pep	BGLB008657-PA
Smp_035390.1:pep	BGLB000053-PA		Smp_065180.1:pep	BGLB003609-PA		Smp_147050.1:pep	BGLB005015-PA		Smp_162970.1:pep	BGLB003609-PA
Smp_036990.1:pep	BGLB002575-PA		Smp_065290.1:pep	BGLB008657-PA		Smp_148690.1:pep	BGLB008657-PA		Smp_163580.1:pep	BGLB008657-PA
Smp_036990.1:pep	BGLB003609-PA		Smp_067140.1:pep	BGLB008657-PA		Smp_151140.1:pep	BGLB008657-PA		Smp_164930.1:pep	BGLB000053-PA
Smp_037210.1:pep	BGLB008657-PA		Smp_067480.1:pep	BGLB003609-PA		Smp_152330.1:pep	BGLB008657-PA		Smp_164930.1:pep	BGLB003609-PA
Smp_038100.1:pep	BGLB005015-PA		Smp_067480.2:pep	BGLB003609-PA		Smp_152680.1:pep	BGLB008657-PA		Smp_164930.1:pep	BGLB008657-PA
Smp_039590.1:pep	BGLB002575-PA		Smp_067480.3:pep	BGLB003609-PA		Smp_154270.1:pep	BGLB006828-PA		Smp_167220.1:pep	BGLB008657-PA
Smp_039590.1:pep	BGLB003609-PA		Smp_067490.1:pep	BGLB003609-PA		Smp_154440.1:pep	BGLB008657-PA		Smp_167550.1:pep	BGLB003609-PA
Smp_039600.1:pep	BGLB002575-PA		Smp_067810.1:pep	BGLB008657-PA		Smp_154580.1:pep	BGLB006828-PA		Smp_169190.1:pep	BGLB003609-PA
Smp_039600.1:pep	BGLB003609-PA		Smp_068060.1:pep	BGLB008657-PA		Smp_154580.1:pep	BGLB008657-PA		Smp_169380.1:pep	BGLB008657-PA
Smp_040190.1:pep	BGLB008657-PA		Smp_068510.1:pep	BGLB003609-PA		Smp_155090.1:pep	BGLB002575-PA		Smp_169460.1:pep	BGLB008657-PA
Smp_040570.1:pep	BGLB006828-PA		Smp_068960.1:pep	BGLB008657-PA		Smp_155090.1:pep	BGLB003609-PA		Smp_170310.1:pep	BGLB003609-PA
Smp_040570.1:pep	BGLB008657-PA		Smp_068960.2:pep	BGLB008657-PA		Smp_155140.1:pep	BGLB008657-PA		Smp_170870.1:pep	BGLB008657-PA
Smp_040570.2:pep	BGLB006828-PA		Smp_068990.1:pep	BGLB008657-PA		Smp_155950.1:pep	BGLB008657-PA		Smp_172700.1:pep	BGLB008657-PA
Smp_040570.2:pep	BGLB008657-PA		Smp_069900.1:pep	BGLB008657-PA		Smp_156180.1:pep	BGLB002575-PA		Smp_173990.1:pep	BGLB008657-PA
Smp_041060.1:pep	BGLB006828-PA		Smp_070090.1:pep	BGLB003609-PA		Smp_156180.1:pep	BGLB003609-PA		Smp_175650.1:pep	BGLB008657-PA
Smp_041060.1:pep	BGLB008657-PA		Smp_071150.1:pep	BGLB003609-PA		Smp_157010.1:pep	BGLB000053-PA		Smp_176360.1:pep	BGLB008657-PA
Smp_041770.1:pep	BGLB008657-PA		Smp_071250.1:pep	BGLB008657-PA		Smp_157010.1:pep	BGLB008657-PA		Smp_179070.1:pep	BGLB008657-PA
Smp_041820.1:pep	BGLB008657-PA		Smp_071630.1:pep	BGLB008657-PA		Smp_157010.1:pep	BGLB009221-PA		Smp_179910.1:pep	BGLB008657-PA
Smp_041880.1:pep	BGLB008657-PA		Smp_072140.1:pep	BGLB008657-PA		Smp_157500.1:pep	BGLB002575-PA		Smp_195090.1:pep	BGLB003609-PA
Smp_042140.1:pep	BGLB002575-PA		Smp_072450.1:pep	BGLB008657-PA		Smp_157500.1:pep	BGLB003609-PA		Smp_196040.1:pep	BGLB000053-PA
Smp_042140.1:pep	BGLB003609-PA		Smp_072660.1:pep	BGLB000053-PA		Smp_157640.1:pep	BGLB008657-PA		Smp_196480.1:pep	BGLB008657-PA
Smp_042150.1:pep	BGLB002575-PA		Smp_073340.1:pep	BGLB008657-PA		Smp_158460.1:pep	BGLB002575-PA		Smp_196570.1:pep	BGLB003609-PA
Smp_042150.1:pep	BGLB003609-PA		Smp_073490.1:pep	BGLB008657-PA		Smp_158460.1:pep	BGLB003609-PA		Smp_196880.1:pep	BGLB003609-PA
Smp_043260.1:pep	BGLB008657-PA		Smp_073510.1:pep	BGLB008657-PA		Smp_158560.1:pep	BGLB008657-PA		Smp_198010.1:pep	BGLB008657-PA
Smp_043270.1:pep	BGLB008657-PA		Smp_073590.1:pep	BGLB008657-PA		Smp_158560.2:pep	BGLB008657-PA		Smp_199400.1:pep	BGLB003609-PA
Smp_043290.1:pep	BGLB008657-PA		Smp_073930.1:pep	BGLB003609-PA		Smp_158720.1:pep	BGLB008657-PA		Smp_204750.1:pep	BGLB000053-PA
Smp_043300.1:pep	BGLB008657-PA		Smp_073930.1:pep	BGLB008657-PA		Smp_158820.1:pep	BGLB002575-PA		Smp_204750.1:pep	BGLB008657-PA
Smp_043320.1:pep	BGLB008657-PA		Smp_074080.1:pep	BGLB008657-PA		Smp_158820.1:pep	BGLB003609-PA		Smp_210430.1:pep	BGLB008657-PA
Smp_043340.1:pep	BGLB008657-PA		Smp_074460.1:pep	BGLB003609-PA		Smp_159730.1:pep	BGLB008657-PA		Smp_212600.1:pep	BGLB008657-PA
Smp_044530.1:pep	BGLB000053-PA		Smp_077180.1:pep	BGLB008657-PA		Smp_162710.1:pep	BGLB008657-PA
Smp_044530.1:pep	BGLB002575-PA		Smp_077310.1:pep	BGLB003609-PA		Smp_163380.1:pep	BGLB008657-PA
Smp_044530.1:pep	BGLB003609-PA		Smp_078230.1:pep	BGLB008657-PA		Smp_163570.1:pep	BGLB002575-PA
Smp_044530.1:pep	BGLB006588-PA		Smp_079390.1:pep	BGLB008657-PA		Smp_163570.1:pep	BGLB003609-PA
Smp_044530.1:pep	BGLB008351-PA		Smp_079400.1:pep	BGLB003609-PA		Smp_163580.1:pep	BGLB006828-PA
Smp_044920.1:pep	BGLB002575-PA		Smp_079410.1:pep	BGLB008657-PA		Smp_163580.1:pep	BGLB008657-PA
Smp_044920.1:pep	BGLB003609-PA		Smp_079430.1:pep	BGLB008657-PA		Smp_164150.1:pep	BGLB008657-PA
Smp_045010.1:pep	BGLB002575-PA		Smp_079430.2:pep	BGLB008657-PA		Smp_164380.1:pep	BGLB008657-PA
Smp_045010.1:pep	BGLB003609-PA		Smp_079600.1:pep	BGLB003609-PA		Smp_164930.1:pep	BGLB000053-PA
Smp_045200.1:pep	BGLB002575-PA		Smp_079760.1:pep	BGLB008657-PA		Smp_164930.1:pep	BGLB002575-PA
Smp_045200.1:pep	BGLB003609-PA		Smp_079760.2:pep	BGLB008657-PA		Smp_164930.1:pep	BGLB003609-PA
Smp_045220.1:pep	BGLB002575-PA		Smp_080120.1:pep	BGLB008657-PA		Smp_164930.1:pep	BGLB006588-PA
Smp_045220.1:pep	BGLB003609-PA		Smp_080120.2:pep	BGLB008657-PA		Smp_164930.1:pep	BGLB008657-PA
Smp_045960.1:pep	BGLB002575-PA		Smp_080730.1:pep	BGLB008657-PA		Smp_165740.1:pep	BGLB000053-PA
Smp_045960.1:pep	BGLB003609-PA		Smp_080820.1:pep	BGLB008657-PA		Smp_165740.1:pep	BGLB008657-PA
Smp_045990.1:pep	BGLB008657-PA		Smp_080860.1:pep	BGLB008657-PA		Smp_165740.1:pep	BGLB009221-PA
Smp_046000.1:pep	BGLB008657-PA		Smp_081190.1:pep	BGLB008657-PA		Smp_167940.1:pep	BGLB008657-PA
Smp_046140.1:pep	BGLB008657-PA		Smp_081410.1:pep	BGLB008657-PA		Smp_169280.1:pep	BGLB006828-PA
Smp_047190.1:pep	BGLB008657-PA		Smp_082810.1:pep	BGLB008657-PA		Smp_169470.1:pep	BGLB006828-PA
Smp_047870.1:pep	BGLB008657-PA		Smp_082810.2:pep	BGLB008657-PA		Smp_169470.1:pep	BGLB008657-PA
Smp_047870.2:pep	BGLB008657-PA		Smp_083740.1:pep	BGLB003609-PA		Smp_170290.1:pep	BGLB002575-PA
Smp_047900.1:pep	BGLB008657-PA		Smp_083940.1:pep	BGLB008657-PA		Smp_170290.1:pep	BGLB003609-PA
Smp_049380.1:pep	BGLB000053-PA		Smp_084940.1:pep	BGLB008657-PA		Smp_170310.1:pep	BGLB002575-PA
Smp_049380.2:pep	BGLB000053-PA		Smp_084940.2:pep	BGLB008657-PA		Smp_170310.1:pep	BGLB003609-PA
Smp_049760.1:pep	BGLB008657-PA		Smp_084940.3:pep	BGLB008657-PA		Smp_171680.1:pep	BGLB000053-PA
Smp_050380.1:pep	BGLB008657-PA		Smp_085650.1:pep	BGLB003609-PA		Smp_171680.1:pep	BGLB008657-PA
Smp_052250.1:pep	BGLB002575-PA		Smp_085680.1:pep	BGLB008657-PA		Smp_171680.1:pep	BGLB009221-PA
Smp_052250.1:pep	BGLB003609-PA		Smp_085690.1:pep	BGLB008657-PA		Smp_172410.1:pep	BGLB008657-PA
Smp_053420.1:pep	BGLB002575-PA		Smp_085740.1:pep	BGLB003609-PA		Smp_172640.1:pep	BGLB006828-PA
Smp_053420.1:pep	BGLB003609-PA		Smp_086470.1:pep	BGLB003609-PA		Smp_173990.1:pep	BGLB006828-PA
Smp_053560.1:pep	BGLB008657-PA		Smp_086480.1:pep	BGLB003609-PA		Smp_173990.1:pep	BGLB008657-PA
Smp_055130.1:pep	BGLB002575-PA		Smp_086530.1:pep	BGLB003609-PA		Smp_174780.1:pep	BGLB008657-PA
Smp_055130.1:pep	BGLB003609-PA		Smp_086690.1:pep	BGLB008657-PA		Smp_176050.1:pep	BGLB006828-PA
Smp_055130.2:pep	BGLB002575-PA		Smp_086900.1:pep	BGLB008657-PA		Smp_176050.1:pep	BGLB008657-PA
Smp_055130.2:pep	BGLB003609-PA		Smp_088310.1:pep	BGLB003609-PA		Smp_176360.1:pep	BGLB006588-PA
Smp_055670.1:pep	BGLB006828-PA		Smp_088650.1:pep	BGLB008657-PA		Smp_176360.1:pep	BGLB008657-PA
Smp_055670.1:pep	BGLB008657-PA		Smp_088920.1:pep	BGLB008657-PA		Smp_176510.1:pep	BGLB000053-PA
Smp_056390.1:pep	BGLB008657-PA		Smp_089120.1:pep	BGLB003609-PA		Smp_176510.1:pep	BGLB002575-PA
Smp_057360.1:pep	BGLB008657-PA		Smp_089460.1:pep	BGLB003609-PA		Smp_176510.1:pep	BGLB003609-PA
Smp_058080.1:pep	BGLB008657-PA		Smp_089460.2:pep	BGLB003609-PA		Smp_176510.1:pep	BGLB008657-PA
Smp_058620.1:pep	BGLB008657-PA		Smp_089930.1:pep	BGLB003609-PA		Smp_176750.1:pep	BGLB008657-PA
Smp_058790.1:pep	BGLB008657-PA		Smp_090890.1:pep	BGLB008657-PA		Smp_180420.1:pep	BGLB000053-PA
Smp_058980.2:pep	BGLB002575-PA		Smp_090980.1:pep	BGLB008657-PA		Smp_181250.1:pep	BGLB000053-PA
Smp_058980.2:pep	BGLB003609-PA		Smp_091950.1:pep	BGLB008657-PA		Smp_181250.1:pep	BGLB008657-PA
Smp_059570.1:pep	BGLB008657-PA		Smp_093540.3:pep	BGLB008657-PA		Smp_181250.1:pep	BGLB009221-PA
Smp_059690.1:pep	BGLB008657-PA		Smp_093930.2:pep	BGLB008657-PA		Smp_196030.1:pep	BGLB000053-PA
Smp_059690.2:pep	BGLB008657-PA		Smp_094090.1:pep	BGLB008657-PA		Smp_196570.1:pep	BGLB002575-PA
Smp_060070.1:pep	BGLB006828-PA		Smp_094190.1:pep	BGLB008657-PA		Smp_196570.1:pep	BGLB003609-PA
Smp_060070.1:pep	BGLB008657-PA		Smp_094250.1:pep	BGLB008657-PA		Smp_196880.1:pep	BGLB002575-PA
Smp_060940.1:pep	BGLB008657-PA		Smp_094760.1:pep	BGLB008657-PA		Smp_196880.1:pep	BGLB003609-PA
Smp_060940.2:pep	BGLB008657-PA		Smp_096310.1:pep	BGLB008657-PA		Smp_196880.1:pep	BGLB006588-PA
Smp_062250.1:pep	BGLB002575-PA		Smp_096390.1:pep	BGLB003609-PA		Smp_196920.1:pep	BGLB000053-PA
Smp_062250.1:pep	BGLB003609-PA		Smp_096410.1:pep	BGLB003609-PA		Smp_196920.1:pep	BGLB008657-PA
Smp_062300.1:pep	BGLB008657-PA		Smp_096410.2:pep	BGLB003609-PA		Smp_196920.1:pep	BGLB009221-PA
Smp_062510.1:pep	BGLB006828-PA		Smp_096640.1:pep	BGLB008657-PA		Smp_210430.1:pep	BGLB006828-PA
Smp_062510.1:pep	BGLB008657-PA		Smp_097320.1:pep	BGLB003609-PA		Smp_210430.1:pep	BGLB008657-PA
Smp_062510.2:pep	BGLB008657-PA		Smp_097820.1:pep	BGLB008657-PA
Smp_062680.1:pep	BGLB008657-PA		Smp_097940.1:pep	BGLB008657-PA
Smp_062950.1:pep	BGLB000053-PA		Smp_098840.1:pep	BGLB008657-PA
Smp_062950.1:pep	BGLB002575-PA		Smp_099030.1:pep	BGLB008657-PA
Smp_062950.1:pep	BGLB003609-PA		Smp_099150.1:pep	BGLB003609-PA
Smp_062950.1:pep	BGLB006588-PA		Smp_103570.1:pep	BGLB008657-PA
Smp_062950.1:pep	BGLB008351-PA		Smp_103740.1:pep	BGLB003609-PA
Smp_063070.1:pep	BGLB006828-PA		Smp_103740.2:pep	BGLB003609-PA
Smp_063070.1:pep	BGLB008657-PA		Smp_103950.1:pep	BGLB008657-PA
Smp_063070.2:pep	BGLB006828-PA		Smp_104110.1:pep	BGLB008657-PA
Smp_063070.2:pep	BGLB008657-PA		Smp_104210.1:pep	BGLB008657-PA
Smp_064040.1:pep	BGLB008657-PA		Smp_104310.1:pep	BGLB008657-PA
Smp_064040.2:pep	BGLB008657-PA		Smp_104670.1:pep	BGLB008657-PA
Smp_064950.1:pep	BGLB002575-PA		Smp_104680.1:pep	BGLB008657-PA
Smp_064950.1:pep	BGLB003609-PA		Smp_104680.2:pep	BGLB008657-PA
Smp_065180.1:pep	BGLB002575-PA		Smp_105480.1:pep	BGLB008657-PA
Smp_065180.1:pep	BGLB003609-PA		Smp_105540.1:pep	BGLB000053-PA
Smp_065180.1:pep	BGLB006828-PA		Smp_106060.1:pep	BGLB003609-PA
Smp_065290.1:pep	BGLB008657-PA		Smp_106110.1:pep	BGLB003609-PA
Smp_067140.1:pep	BGLB006828-PA		Smp_108050.1:pep	BGLB000053-PA
Smp_067140.1:pep	BGLB008657-PA		Smp_108050.1:pep	BGLB008657-PA
Smp_067480.1:pep	BGLB002575-PA		Smp_110050.1:pep	BGLB008657-PA
Smp_067480.1:pep	BGLB003609-PA		Smp_116370.1:pep	BGLB003609-PA
Smp_067480.2:pep	BGLB002575-PA		Smp_117340.1:pep	BGLB008657-PA
Smp_067480.2:pep	BGLB003609-PA		Smp_118040.1:pep	BGLB008657-PA
Smp_067480.3:pep	BGLB002575-PA		Smp_118100.1:pep	BGLB008657-PA
Smp_067480.3:pep	BGLB003609-PA		Smp_118940.1:pep	BGLB003609-PA
Smp_067490.1:pep	BGLB002575-PA		Smp_119320.1:pep	BGLB008657-PA
Smp_067490.1:pep	BGLB003609-PA		Smp_120420.1:pep	BGLB008657-PA
Smp_067810.1:pep	BGLB008657-PA		Smp_120620.1:pep	BGLB008657-PA
Smp_068060.1:pep	BGLB008657-PA		Smp_121780.1:pep	BGLB008657-PA
Smp_068510.1:pep	BGLB002575-PA		Smp_121990.1:pep	BGLB003609-PA
Smp_068510.1:pep	BGLB003609-PA		Smp_122030.1:pep	BGLB003609-PA
Smp_068960.1:pep	BGLB008657-PA		Smp_123030.1:pep	BGLB003609-PA
Smp_068960.2:pep	BGLB008657-PA		Smp_123080.1:pep	BGLB003609-PA
Smp_068990.1:pep	BGLB008657-PA		Smp_123290.1:pep	BGLB008657-PA
Smp_069900.1:pep	BGLB006828-PA		Smp_123350.1:pep	BGLB008657-PA
Smp_069900.1:pep	BGLB008657-PA		Smp_123480.1:pep	BGLB008657-PA
Smp_070090.1:pep	BGLB002575-PA		Smp_123610.1:pep	BGLB008657-PA
Smp_070090.1:pep	BGLB003609-PA		Smp_123640.1:pep	BGLB008657-PA
Smp_071150.1:pep	BGLB002575-PA		Smp_123660.1:pep	BGLB008657-PA
Smp_071150.1:pep	BGLB003609-PA		Smp_123730.1:pep	BGLB003609-PA
Smp_071250.1:pep	BGLB006828-PA		Smp_124130.1:pep	BGLB008657-PA
Smp_071250.1:pep	BGLB008657-PA		Smp_124450.1:pep	BGLB008657-PA
Smp_071630.1:pep	BGLB006828-PA		Smp_124850.1:pep	BGLB000053-PA
Smp_071630.1:pep	BGLB008657-PA		Smp_124850.1:pep	BGLB003609-PA
Smp_072140.1:pep	BGLB006828-PA		Smp_124850.1:pep	BGLB008657-PA
Smp_072140.1:pep	BGLB008657-PA		Smp_124990.1:pep	BGLB008657-PA
Smp_072450.1:pep	BGLB008657-PA		Smp_125060.1:pep	BGLB008657-PA
Smp_072660.1:pep	BGLB000053-PA		Smp_125170.1:pep	BGLB008657-PA
Smp_072790.1:pep	BGLB006828-PA		Smp_125270.1:pep	BGLB008657-PA
Smp_072790.2:pep	BGLB006828-PA		Smp_125310.1:pep	BGLB008657-PA
Smp_073340.1:pep	BGLB008657-PA		Smp_125360.1:pep	BGLB000053-PA
Smp_073490.1:pep	BGLB008657-PA		Smp_125360.1:pep	BGLB003609-PA
Smp_073500.1:pep	BGLB006828-PA		Smp_125360.1:pep	BGLB008657-PA
Smp_073500.2:pep	BGLB006828-PA		Smp_125370.1:pep	BGLB008657-PA
Smp_073510.1:pep	BGLB008657-PA		Smp_125450.1:pep	BGLB008657-PA
Smp_073590.1:pep	BGLB006828-PA		Smp_126010.1:pep	BGLB008657-PA
Smp_073590.1:pep	BGLB008657-PA		Smp_126240.1:pep	BGLB000053-PA
Smp_073930.1:pep	BGLB002575-PA		Smp_126240.1:pep	BGLB008657-PA
Smp_073930.1:pep	BGLB003609-PA		Smp_126310.1:pep	BGLB003609-PA
Smp_073930.1:pep	BGLB008657-PA		Smp_126460.1:pep	BGLB008657-PA
Smp_074080.1:pep	BGLB008657-PA		Smp_126500.1:pep	BGLB000053-PA
Smp_074460.1:pep	BGLB002575-PA		Smp_126520.1:pep	BGLB003609-PA
Smp_074460.1:pep	BGLB003609-PA		Smp_126730.1:pep	BGLB008657-PA
Smp_074510.1:pep	BGLB006828-PA		Smp_126740.1:pep	BGLB008657-PA
Smp_075690.1:pep	BGLB006828-PA		Smp_127040.2:pep	BGLB008657-PA
Smp_077180.1:pep	BGLB008657-PA		Smp_127060.1:pep	BGLB008657-PA
Smp_077310.1:pep	BGLB002575-PA		Smp_127310.1:pep	BGLB008657-PA
Smp_077310.1:pep	BGLB003609-PA		Smp_127720.1:pep	BGLB008657-PA
Smp_078230.1:pep	BGLB008657-PA		Smp_127810.1:pep	BGLB000053-PA
Smp_079390.1:pep	BGLB008657-PA		Smp_127810.1:pep	BGLB008657-PA
Smp_079400.1:pep	BGLB002575-PA		Smp_127860.1:pep	BGLB008657-PA
Smp_079400.1:pep	BGLB003609-PA		Smp_127920.1:pep	BGLB008657-PA
Smp_079410.1:pep	BGLB008657-PA		Smp_128150.1:pep	BGLB003609-PA
Smp_079430.1:pep	BGLB008657-PA		Smp_128280.1:pep	BGLB003609-PA
Smp_079430.2:pep	BGLB008657-PA		Smp_128280.2:pep	BGLB003609-PA
Smp_079600.1:pep	BGLB002575-PA		Smp_128480.1:pep	BGLB008657-PA
Smp_079600.1:pep	BGLB003609-PA		Smp_128550.1:pep	BGLB008657-PA
Smp_079760.1:pep	BGLB006588-PA		Smp_128670.1:pep	BGLB008657-PA
Smp_079760.1:pep	BGLB008657-PA		Smp_128710.1:pep	BGLB008657-PA
Smp_079760.2:pep	BGLB006588-PA		Smp_128790.1:pep	BGLB000053-PA
Smp_079760.2:pep	BGLB008657-PA		Smp_128790.1:pep	BGLB003609-PA
Smp_080120.1:pep	BGLB008657-PA		Smp_128790.1:pep	BGLB008657-PA
Smp_080120.2:pep	BGLB008657-PA		Smp_128930.1:pep	BGLB003609-PA
Smp_080730.1:pep	BGLB008657-PA		Smp_129050.1:pep	BGLB003609-PA
Smp_080820.1:pep	BGLB008657-PA		Smp_129070.1:pep	BGLB008657-PA
Smp_080860.1:pep	BGLB008657-PA		Smp_129170.1:pep	BGLB008657-PA
Smp_081190.1:pep	BGLB008657-PA		Smp_129350.1:pep	BGLB008657-PA
Smp_081410.1:pep	BGLB008657-PA		Smp_129640.1:pep	BGLB003609-PA
Smp_082810.1:pep	BGLB008657-PA		Smp_129670.1:pep	BGLB003609-PA
Smp_082810.2:pep	BGLB006828-PA		Smp_129810.1:pep	BGLB008657-PA
Smp_082810.2:pep	BGLB008657-PA		Smp_130070.1:pep	BGLB000053-PA
Smp_083740.1:pep	BGLB002575-PA		Smp_130070.1:pep	BGLB008657-PA
Smp_083740.1:pep	BGLB003609-PA		Smp_130230.1:pep	BGLB008657-PA
Smp_083940.1:pep	BGLB008657-PA		Smp_130250.1:pep	BGLB008657-PA
Smp_084940.1:pep	BGLB006828-PA		Smp_130510.1:pep	BGLB003609-PA
Smp_084940.1:pep	BGLB008657-PA		Smp_130560.1:pep	BGLB000053-PA
Smp_084940.2:pep	BGLB006828-PA		Smp_130560.1:pep	BGLB008657-PA
Smp_084940.2:pep	BGLB008657-PA		Smp_130570.1:pep	BGLB008657-PA
Smp_084940.3:pep	BGLB006828-PA		Smp_131630.1:pep	BGLB008657-PA
Smp_084940.3:pep	BGLB008657-PA		Smp_131690.1:pep	BGLB000053-PA
Smp_085650.1:pep	BGLB002575-PA		Smp_131690.1:pep	BGLB003609-PA
Smp_085650.1:pep	BGLB003609-PA		Smp_131690.1:pep	BGLB008657-PA
Smp_085680.1:pep	BGLB008657-PA		Smp_131700.1:pep	BGLB008657-PA
Smp_085690.1:pep	BGLB008657-PA		Smp_131800.1:pep	BGLB008657-PA
Smp_085740.1:pep	BGLB002575-PA		Smp_131980.1:pep	BGLB008657-PA
Smp_085740.1:pep	BGLB003609-PA		Smp_132220.1:pep	BGLB008657-PA
Smp_086470.1:pep	BGLB002575-PA		Smp_132260.1:pep	BGLB008657-PA
Smp_086470.1:pep	BGLB003609-PA		Smp_132330.1:pep	BGLB008657-PA
Smp_086480.1:pep	BGLB002575-PA		Smp_132410.1:pep	BGLB008657-PA
Smp_086480.1:pep	BGLB003609-PA		Smp_132500.1:pep	BGLB008657-PA
Smp_086530.1:pep	BGLB002575-PA		Smp_132540.1:pep	BGLB008657-PA
Smp_086530.1:pep	BGLB003609-PA		Smp_132670.1:pep	BGLB003609-PA
Smp_086690.1:pep	BGLB008657-PA		Smp_132700.1:pep	BGLB000053-PA
Smp_086900.1:pep	BGLB006828-PA		Smp_132700.1:pep	BGLB008657-PA
Smp_086900.1:pep	BGLB008657-PA		Smp_132730.1:pep	BGLB008657-PA
Smp_087810.1:pep	BGLB006828-PA		Smp_133020.1:pep	BGLB008657-PA
Smp_088310.1:pep	BGLB002575-PA		Smp_133420.1:pep	BGLB008657-PA
Smp_088310.1:pep	BGLB003609-PA		Smp_133490.1:pep	BGLB008657-PA
Smp_088650.1:pep	BGLB006828-PA		Smp_133550.1:pep	BGLB008657-PA
Smp_088650.1:pep	BGLB008657-PA		Smp_133640.1:pep	BGLB003609-PA
Smp_088920.1:pep	BGLB008657-PA		Smp_133790.1:pep	BGLB003609-PA
Smp_089120.1:pep	BGLB002575-PA		Smp_134100.1:pep	BGLB008657-PA
Smp_089120.1:pep	BGLB003609-PA		Smp_134180.1:pep	BGLB008657-PA
Smp_089460.1:pep	BGLB002575-PA		Smp_134190.1:pep	BGLB000053-PA
Smp_089460.1:pep	BGLB003609-PA		Smp_134190.1:pep	BGLB008657-PA
Smp_089460.2:pep	BGLB002575-PA		Smp_134260.1:pep	BGLB008657-PA
Smp_089460.2:pep	BGLB003609-PA		Smp_134290.1:pep	BGLB003609-PA
Smp_089930.1:pep	BGLB002575-PA		Smp_134350.1:pep	BGLB008657-PA
Smp_089930.1:pep	BGLB003609-PA		Smp_134460.1:pep	BGLB008657-PA
Smp_090890.1:pep	BGLB008657-PA		Smp_134470.1:pep	BGLB003609-PA
Smp_090980.1:pep	BGLB008657-PA		Smp_134560.1:pep	BGLB008657-PA
Smp_091950.1:pep	BGLB008657-PA		Smp_134800.1:pep	BGLB008657-PA
Smp_093540.3:pep	BGLB008657-PA		Smp_134820.1:pep	BGLB008657-PA
Smp_093930.2:pep	BGLB008657-PA		Smp_134910.1:pep	BGLB008657-PA
Smp_094090.1:pep	BGLB008657-PA		Smp_134910.2:pep	BGLB008657-PA
Smp_094190.1:pep	BGLB008657-PA		Smp_134950.1:pep	BGLB003609-PA
Smp_094250.1:pep	BGLB008657-PA		Smp_134960.1:pep	BGLB008657-PA
Smp_094760.1:pep	BGLB008657-PA		Smp_135360.1:pep	BGLB008657-PA
Smp_095150.1:pep	BGLB006828-PA		Smp_135790.1:pep	BGLB003609-PA
Smp_096310.1:pep	BGLB008657-PA		Smp_135970.1:pep	BGLB003609-PA
Smp_096390.1:pep	BGLB002575-PA		Smp_135980.1:pep	BGLB003609-PA
Smp_096390.1:pep	BGLB003609-PA		Smp_136300.1:pep	BGLB000053-PA
Smp_096410.1:pep	BGLB002575-PA		Smp_136300.1:pep	BGLB003609-PA
Smp_096410.1:pep	BGLB003609-PA		Smp_136300.1:pep	BGLB008657-PA
Smp_096410.2:pep	BGLB002575-PA		Smp_136550.1:pep	BGLB008657-PA
Smp_096410.2:pep	BGLB003609-PA		Smp_136640.1:pep	BGLB003609-PA
Smp_096450.1:pep	BGLB006828-PA		Smp_136750.1:pep	BGLB008657-PA
Smp_096450.2:pep	BGLB006828-PA		Smp_136850.1:pep	BGLB003609-PA
Smp_096640.1:pep	BGLB008657-PA		Smp_136850.2:pep	BGLB003609-PA
Smp_097320.1:pep	BGLB002575-PA		Smp_137050.1:pep	BGLB008657-PA
Smp_097320.1:pep	BGLB003609-PA		Smp_137160.1:pep	BGLB003609-PA
Smp_097820.1:pep	BGLB008657-PA		Smp_137300.1:pep	BGLB008657-PA
Smp_097940.1:pep	BGLB008657-PA		Smp_137310.1:pep	BGLB008657-PA
Smp_098840.1:pep	BGLB008657-PA		Smp_137320.1:pep	BGLB008657-PA
Smp_099030.1:pep	BGLB008657-PA		Smp_137370.1:pep	BGLB008657-PA
Smp_099150.1:pep	BGLB002575-PA		Smp_137610.1:pep	BGLB008657-PA
Smp_099150.1:pep	BGLB003609-PA		Smp_137750.1:pep	BGLB003609-PA
Smp_099870.1:pep	BGLB006828-PA		Smp_137980.1:pep	BGLB008657-PA
Smp_100030.1:pep	BGLB006828-PA		Smp_138620.1:pep	BGLB003609-PA
Smp_103570.1:pep	BGLB008657-PA		Smp_138850.1:pep	BGLB000053-PA
Smp_103740.1:pep	BGLB002575-PA		Smp_139020.1:pep	BGLB008657-PA
Smp_103740.1:pep	BGLB003609-PA		Smp_139340.1:pep	BGLB008657-PA
Smp_103740.2:pep	BGLB002575-PA		Smp_139400.1:pep	BGLB000053-PA
Smp_103740.2:pep	BGLB003609-PA		Smp_139430.1:pep	BGLB003609-PA
Smp_103950.1:pep	BGLB008657-PA		Smp_139470.1:pep	BGLB000053-PA
Smp_104110.1:pep	BGLB006828-PA		Smp_139480.1:pep	BGLB008657-PA
Smp_104110.1:pep	BGLB008657-PA		Smp_139520.1:pep	BGLB003609-PA
Smp_104210.1:pep	BGLB008657-PA		Smp_139630.1:pep	BGLB008657-PA
Smp_104310.1:pep	BGLB006828-PA		Smp_139800.1:pep	BGLB008657-PA
Smp_104310.1:pep	BGLB008657-PA		Smp_139970.1:pep	BGLB003609-PA
Smp_104670.1:pep	BGLB006828-PA		Smp_140250.1:pep	BGLB008657-PA
Smp_104670.1:pep	BGLB008657-PA		Smp_140360.1:pep	BGLB000053-PA
Smp_104680.1:pep	BGLB006828-PA		Smp_140490.1:pep	BGLB003609-PA
Smp_104680.1:pep	BGLB008657-PA		Smp_140620.1:pep	BGLB008657-PA
Smp_104680.2:pep	BGLB006828-PA		Smp_140700.1:pep	BGLB008657-PA
Smp_104680.2:pep	BGLB008657-PA		Smp_140770.1:pep	BGLB003609-PA
Smp_105480.1:pep	BGLB006828-PA		Smp_141180.1:pep	BGLB008657-PA
Smp_105480.1:pep	BGLB008657-PA		Smp_141230.1:pep	BGLB008657-PA
Smp_105540.1:pep	BGLB000053-PA		Smp_141380.1:pep	BGLB008657-PA
Smp_106060.1:pep	BGLB002575-PA		Smp_141440.1:pep	BGLB008657-PA
Smp_106060.1:pep	BGLB003609-PA		Smp_141580.1:pep	BGLB008657-PA
Smp_106110.1:pep	BGLB002575-PA		Smp_141660.1:pep	BGLB003609-PA
Smp_106110.1:pep	BGLB003609-PA		Smp_141880.1:pep	BGLB008657-PA
Smp_108050.1:pep	BGLB000053-PA		Smp_142050.1:pep	BGLB008657-PA
Smp_108050.1:pep	BGLB008657-PA		Smp_142140.1:pep	BGLB003609-PA
Smp_108050.1:pep	BGLB009221-PA		Smp_142250.1:pep	BGLB000053-PA
Smp_110050.1:pep	BGLB008657-PA		Smp_142450.1:pep	BGLB008657-PA
Smp_116370.1:pep	BGLB002575-PA		Smp_142620.1:pep	BGLB008657-PA
Smp_116370.1:pep	BGLB003609-PA		Smp_142990.1:pep	BGLB008657-PA
Smp_117340.1:pep	BGLB008657-PA		Smp_143010.1:pep	BGLB003609-PA
Smp_118040.1:pep	BGLB008657-PA		Smp_143170.1:pep	BGLB008657-PA
Smp_118100.1:pep	BGLB008657-PA		Smp_143390.1:pep	BGLB003609-PA
Smp_118940.1:pep	BGLB002575-PA		Smp_143400.1:pep	BGLB008657-PA
Smp_118940.1:pep	BGLB003609-PA		Smp_143470.2:pep	BGLB003609-PA
Smp_119320.1:pep	BGLB008657-PA		Smp_144050.1:pep	BGLB000053-PA
Smp_120420.1:pep	BGLB008657-PA		Smp_144050.1:pep	BGLB008657-PA
Smp_120620.1:pep	BGLB008657-PA		Smp_144280.1:pep	BGLB000053-PA
Smp_121780.1:pep	BGLB008657-PA		Smp_144390.1:pep	BGLB008657-PA
Smp_121990.1:pep	BGLB002575-PA		Smp_144560.1:pep	BGLB003609-PA
Smp_121990.1:pep	BGLB003609-PA		Smp_144790.1:pep	BGLB003609-PA
Smp_122030.1:pep	BGLB002575-PA		Smp_145190.1:pep	BGLB008657-PA
Smp_122030.1:pep	BGLB003609-PA		Smp_145240.1:pep	BGLB008657-PA
Smp_122550.1:pep	BGLB006828-PA		Smp_145520.1:pep	BGLB008657-PA
Smp_123030.1:pep	BGLB002575-PA		Smp_145540.1:pep	BGLB008657-PA
Smp_123030.1:pep	BGLB003609-PA		Smp_146220.1:pep	BGLB003609-PA
Smp_123080.1:pep	BGLB002575-PA		Smp_146240.1:pep	BGLB003609-PA
Smp_123080.1:pep	BGLB003609-PA		Smp_146280.1:pep	BGLB003609-PA
Smp_123290.1:pep	BGLB008657-PA		Smp_146290.1:pep	BGLB008657-PA
Smp_123350.1:pep	BGLB008657-PA		Smp_146450.1:pep	BGLB008657-PA
Smp_123480.1:pep	BGLB008657-PA		Smp_146600.1:pep	BGLB008657-PA
Smp_123610.1:pep	BGLB008657-PA		Smp_147020.1:pep	BGLB003609-PA
Smp_123640.1:pep	BGLB008657-PA		Smp_147050.1:pep	BGLB005015-PA
Smp_123660.1:pep	BGLB008657-PA		Smp_147220.1:pep	BGLB003609-PA
Smp_123730.1:pep	BGLB002575-PA		Smp_147260.1:pep	BGLB008657-PA
Smp_123730.1:pep	BGLB003609-PA		Smp_147410.1:pep	BGLB003609-PA
Smp_124130.1:pep	BGLB008657-PA		Smp_147450.1:pep	BGLB008657-PA
Smp_124450.1:pep	BGLB008657-PA		Smp_147510.1:pep	BGLB003609-PA
Smp_124850.1:pep	BGLB000053-PA		Smp_147670.1:pep	BGLB003609-PA
Smp_124850.1:pep	BGLB002575-PA		Smp_147680.1:pep	BGLB003609-PA
Smp_124850.1:pep	BGLB003609-PA		Smp_148020.1:pep	BGLB000053-PA
Smp_124850.1:pep	BGLB006588-PA		Smp_148020.1:pep	BGLB008657-PA
Smp_124850.1:pep	BGLB008351-PA		Smp_148210.1:pep	BGLB008657-PA
Smp_124850.1:pep	BGLB008657-PA		Smp_148690.1:pep	BGLB008657-PA
Smp_124990.1:pep	BGLB008657-PA		Smp_149130.1:pep	BGLB003609-PA
Smp_125060.1:pep	BGLB008657-PA		Smp_149170.1:pep	BGLB008657-PA
Smp_125170.1:pep	BGLB006828-PA		Smp_149440.1:pep	BGLB008657-PA
Smp_125170.1:pep	BGLB008657-PA		Smp_149460.1:pep	BGLB008657-PA
Smp_125270.1:pep	BGLB008657-PA		Smp_149470.1:pep	BGLB000053-PA
Smp_125310.1:pep	BGLB008657-PA		Smp_149580.1:pep	BGLB008657-PA
Smp_125360.1:pep	BGLB000053-PA		Smp_149770.1:pep	BGLB008657-PA
Smp_125360.1:pep	BGLB002575-PA		Smp_150040.1:pep	BGLB008657-PA
Smp_125360.1:pep	BGLB003609-PA		Smp_150040.2:pep	BGLB008657-PA
Smp_125360.1:pep	BGLB006588-PA		Smp_150180.1:pep	BGLB008657-PA
Smp_125360.1:pep	BGLB008351-PA		Smp_150260.1:pep	BGLB008657-PA
Smp_125360.1:pep	BGLB008657-PA		Smp_150790.1:pep	BGLB008657-PA
Smp_125370.1:pep	BGLB008657-PA		Smp_150830.1:pep	BGLB003609-PA
Smp_125450.1:pep	BGLB008657-PA		Smp_150830.1:pep	BGLB008657-PA
Smp_126010.1:pep	BGLB008657-PA		Smp_150860.1:pep	BGLB008657-PA
Smp_126240.1:pep	BGLB000053-PA		Smp_151100.1:pep	BGLB008657-PA
Smp_126240.1:pep	BGLB008657-PA		Smp_151140.1:pep	BGLB008657-PA
Smp_126240.1:pep	BGLB009221-PA		Smp_151410.1:pep	BGLB003609-PA
Smp_126310.1:pep	BGLB002575-PA		Smp_151490.1:pep	BGLB003609-PA
Smp_126310.1:pep	BGLB003609-PA		Smp_151600.1:pep	BGLB003609-PA
Smp_126460.1:pep	BGLB008657-PA		Smp_151670.1:pep	BGLB008657-PA
Smp_126500.1:pep	BGLB000053-PA		Smp_151960.1:pep	BGLB003609-PA
Smp_126520.1:pep	BGLB002575-PA		Smp_152330.1:pep	BGLB008657-PA
Smp_126520.1:pep	BGLB003609-PA		Smp_152540.1:pep	BGLB008657-PA
Smp_126730.1:pep	BGLB008657-PA		Smp_152680.1:pep	BGLB008657-PA
Smp_126740.1:pep	BGLB008657-PA		Smp_152750.1:pep	BGLB008657-PA
Smp_127040.2:pep	BGLB008657-PA		Smp_152790.1:pep	BGLB008657-PA
Smp_127060.1:pep	BGLB008657-PA		Smp_153170.1:pep	BGLB000053-PA
Smp_127310.1:pep	BGLB008657-PA		Smp_153170.1:pep	BGLB008657-PA
Smp_127720.1:pep	BGLB008657-PA		Smp_153500.1:pep	BGLB008657-PA
Smp_127810.1:pep	BGLB000053-PA		Smp_153540.1:pep	BGLB003609-PA
Smp_127810.1:pep	BGLB008657-PA		Smp_153870.1:pep	BGLB008657-PA
Smp_127810.1:pep	BGLB009221-PA		Smp_154440.1:pep	BGLB008657-PA
Smp_127860.1:pep	BGLB008657-PA		Smp_154580.1:pep	BGLB008657-PA
Smp_127920.1:pep	BGLB008657-PA		Smp_154870.1:pep	BGLB000053-PA
Smp_128150.1:pep	BGLB002575-PA		Smp_155090.1:pep	BGLB003609-PA
Smp_128150.1:pep	BGLB003609-PA		Smp_155140.1:pep	BGLB008657-PA
Smp_128280.1:pep	BGLB002575-PA		Smp_155330.1:pep	BGLB008657-PA
Smp_128280.1:pep	BGLB003609-PA		Smp_155720.1:pep	BGLB008657-PA
Smp_128280.2:pep	BGLB002575-PA		Smp_155950.1:pep	BGLB008657-PA
Smp_128280.2:pep	BGLB003609-PA		Smp_155960.1:pep	BGLB008657-PA
Smp_128480.1:pep	BGLB006588-PA		Smp_156180.1:pep	BGLB003609-PA
Smp_128480.1:pep	BGLB008657-PA		Smp_156220.1:pep	BGLB008657-PA
Smp_128550.1:pep	BGLB008657-PA		Smp_156580.1:pep	BGLB008657-PA
Smp_128670.1:pep	BGLB008657-PA		Smp_156890.1:pep	BGLB008657-PA
Smp_128710.1:pep	BGLB008657-PA		Smp_156950.1:pep	BGLB003609-PA
Smp_128790.1:pep	BGLB000053-PA		Smp_156990.1:pep	BGLB008657-PA
Smp_128790.1:pep	BGLB002575-PA		Smp_157010.1:pep	BGLB000053-PA
Smp_128790.1:pep	BGLB003609-PA		Smp_157010.1:pep	BGLB008657-PA
Smp_128790.1:pep	BGLB006588-PA		Smp_157050.1:pep	BGLB008657-PA
Smp_128790.1:pep	BGLB008351-PA		Smp_157240.1:pep	BGLB008657-PA
Smp_128790.1:pep	BGLB008657-PA		Smp_157300.1:pep	BGLB008657-PA
Smp_128930.1:pep	BGLB002575-PA		Smp_157350.1:pep	BGLB008657-PA
Smp_128930.1:pep	BGLB003609-PA		Smp_157370.1:pep	BGLB008657-PA
Smp_129050.1:pep	BGLB002575-PA		Smp_157500.1:pep	BGLB003609-PA
Smp_129050.1:pep	BGLB003609-PA		Smp_157640.1:pep	BGLB008657-PA
Smp_129070.1:pep	BGLB008657-PA		Smp_157890.1:pep	BGLB008657-PA
Smp_129170.1:pep	BGLB008657-PA		Smp_158150.1:pep	BGLB003609-PA
Smp_129350.1:pep	BGLB006828-PA		Smp_158460.1:pep	BGLB003609-PA
Smp_129350.1:pep	BGLB008657-PA		Smp_158560.1:pep	BGLB008657-PA
Smp_129640.1:pep	BGLB002575-PA		Smp_158560.2:pep	BGLB008657-PA
Smp_129640.1:pep	BGLB003609-PA		Smp_158720.1:pep	BGLB008657-PA
Smp_129670.1:pep	BGLB002575-PA		Smp_158820.1:pep	BGLB003609-PA
Smp_129670.1:pep	BGLB003609-PA		Smp_158980.1:pep	BGLB003609-PA
Smp_129670.1:pep	BGLB006588-PA		Smp_158990.1:pep	BGLB003609-PA
Smp_129810.1:pep	BGLB008657-PA		Smp_159730.1:pep	BGLB008657-PA
Smp_130070.1:pep	BGLB000053-PA		Smp_159790.1:pep	BGLB003609-PA
Smp_130070.1:pep	BGLB008657-PA		Smp_159860.1:pep	BGLB008657-PA
Smp_130070.1:pep	BGLB009221-PA		Smp_159930.1:pep	BGLB008657-PA
Smp_130230.1:pep	BGLB008657-PA		Smp_160480.1:pep	BGLB003609-PA
Smp_130250.1:pep	BGLB008657-PA		Smp_160480.2:pep	BGLB003609-PA
Smp_130510.1:pep	BGLB002575-PA		Smp_160760.1:pep	BGLB008657-PA
Smp_130510.1:pep	BGLB003609-PA		Smp_160840.1:pep	BGLB003609-PA
Smp_130560.1:pep	BGLB000053-PA		Smp_161500.1:pep	BGLB008657-PA
Smp_130560.1:pep	BGLB008657-PA		Smp_162010.1:pep	BGLB008657-PA
Smp_130560.1:pep	BGLB009221-PA		Smp_162710.1:pep	BGLB008657-PA
Smp_130570.1:pep	BGLB008657-PA		Smp_162900.1:pep	BGLB008657-PA
Smp_130790.1:pep	BGLB006828-PA		Smp_162970.1:pep	BGLB003609-PA
Smp_130790.2:pep	BGLB006828-PA		Smp_163380.1:pep	BGLB008657-PA
Smp_131630.1:pep	BGLB008657-PA		Smp_163420.1:pep	BGLB008657-PA
Smp_131690.1:pep	BGLB000053-PA		Smp_163420.2:pep	BGLB008657-PA
Smp_131690.1:pep	BGLB002575-PA		Smp_163570.1:pep	BGLB003609-PA
Smp_131690.1:pep	BGLB003609-PA		Smp_163580.1:pep	BGLB008657-PA
Smp_131690.1:pep	BGLB006588-PA		Smp_163920.1:pep	BGLB000053-PA
Smp_131690.1:pep	BGLB008657-PA		Smp_163920.1:pep	BGLB008657-PA
Smp_131700.1:pep	BGLB006588-PA		Smp_164150.1:pep	BGLB008657-PA
Smp_131700.1:pep	BGLB008657-PA		Smp_164270.1:pep	BGLB000053-PA
Smp_131800.1:pep	BGLB008657-PA		Smp_164270.1:pep	BGLB008657-PA
Smp_131980.1:pep	BGLB008657-PA		Smp_164380.1:pep	BGLB008657-PA
Smp_132220.1:pep	BGLB008657-PA		Smp_164580.1:pep	BGLB008657-PA
Smp_132260.1:pep	BGLB008657-PA		Smp_164660.1:pep	BGLB008657-PA
Smp_132330.1:pep	BGLB006828-PA		Smp_164730.1:pep	BGLB008657-PA
Smp_132330.1:pep	BGLB008657-PA		Smp_164760.1:pep	BGLB000053-PA
Smp_132410.1:pep	BGLB008657-PA		Smp_164760.1:pep	BGLB008657-PA
Smp_132500.1:pep	BGLB006828-PA		Smp_164810.1:pep	BGLB008657-PA
Smp_132500.1:pep	BGLB008657-PA		Smp_164930.1:pep	BGLB000053-PA
Smp_132540.1:pep	BGLB008657-PA		Smp_164930.1:pep	BGLB003609-PA
Smp_132670.1:pep	BGLB002575-PA		Smp_164930.1:pep	BGLB008657-PA
Smp_132670.1:pep	BGLB003609-PA		Smp_165210.1:pep	BGLB008657-PA
Smp_132700.1:pep	BGLB000053-PA		Smp_165260.1:pep	BGLB008657-PA
Smp_132700.1:pep	BGLB008657-PA		Smp_165470.1:pep	BGLB008657-PA
Smp_132700.1:pep	BGLB009221-PA		Smp_165570.1:pep	BGLB008657-PA
Smp_132730.1:pep	BGLB008657-PA		Smp_165570.2:pep	BGLB008657-PA
Smp_133020.1:pep	BGLB008657-PA		Smp_165740.1:pep	BGLB000053-PA
Smp_133420.1:pep	BGLB008657-PA		Smp_165740.1:pep	BGLB008657-PA
Smp_133490.1:pep	BGLB008657-PA		Smp_165920.1:pep	BGLB003609-PA
Smp_133550.1:pep	BGLB008657-PA		Smp_165920.2:pep	BGLB003609-PA
Smp_133640.1:pep	BGLB002575-PA		Smp_166150.1:pep	BGLB008657-PA
Smp_133640.1:pep	BGLB003609-PA		Smp_166540.1:pep	BGLB008657-PA
Smp_133790.1:pep	BGLB002575-PA		Smp_166930.1:pep	BGLB008657-PA
Smp_133790.1:pep	BGLB003609-PA		Smp_167220.1:pep	BGLB008657-PA
Smp_134100.1:pep	BGLB008657-PA		Smp_167550.1:pep	BGLB003609-PA
Smp_134180.1:pep	BGLB008657-PA		Smp_167940.1:pep	BGLB008657-PA
Smp_134190.1:pep	BGLB000053-PA		Smp_168370.1:pep	BGLB000053-PA
Smp_134190.1:pep	BGLB008657-PA		Smp_168370.1:pep	BGLB003609-PA
Smp_134190.1:pep	BGLB009221-PA		Smp_168370.1:pep	BGLB008657-PA
Smp_134260.1:pep	BGLB008657-PA		Smp_168570.1:pep	BGLB003609-PA
Smp_134290.1:pep	BGLB002575-PA		Smp_168670.1:pep	BGLB008657-PA
Smp_134290.1:pep	BGLB003609-PA		Smp_169190.1:pep	BGLB003609-PA
Smp_134350.1:pep	BGLB008657-PA		Smp_169200.1:pep	BGLB003609-PA
Smp_134460.1:pep	BGLB008657-PA		Smp_169230.1:pep	BGLB008657-PA
Smp_134470.1:pep	BGLB002575-PA		Smp_169240.1:pep	BGLB000053-PA
Smp_134470.1:pep	BGLB003609-PA		Smp_169240.1:pep	BGLB003609-PA
Smp_134560.1:pep	BGLB008657-PA		Smp_169380.1:pep	BGLB008657-PA
Smp_134800.1:pep	BGLB008657-PA		Smp_169460.1:pep	BGLB008657-PA
Smp_134820.1:pep	BGLB008657-PA		Smp_169470.1:pep	BGLB008657-PA
Smp_134890.1:pep	BGLB006828-PA		Smp_169680.1:pep	BGLB008657-PA
Smp_134910.1:pep	BGLB008657-PA		Smp_169900.1:pep	BGLB008657-PA
Smp_134910.2:pep	BGLB008657-PA		Smp_169900.2:pep	BGLB008657-PA
Smp_134940.1:pep	BGLB006828-PA		Smp_169950.1:pep	BGLB008657-PA
Smp_134950.1:pep	BGLB002575-PA		Smp_169980.1:pep	BGLB008657-PA
Smp_134950.1:pep	BGLB003609-PA		Smp_170020.1:pep	BGLB008657-PA
Smp_134960.1:pep	BGLB008657-PA		Smp_170290.1:pep	BGLB003609-PA
Smp_135360.1:pep	BGLB008657-PA		Smp_170310.1:pep	BGLB003609-PA
Smp_135790.1:pep	BGLB002575-PA		Smp_170610.1:pep	BGLB008657-PA
Smp_135790.1:pep	BGLB003609-PA		Smp_170770.1:pep	BGLB008657-PA
Smp_135790.1:pep	BGLB006588-PA		Smp_170870.1:pep	BGLB008657-PA
Smp_135970.1:pep	BGLB002575-PA		Smp_171370.1:pep	BGLB008657-PA
Smp_135970.1:pep	BGLB003609-PA		Smp_171460.1:pep	BGLB000053-PA
Smp_135980.1:pep	BGLB002575-PA		Smp_171460.1:pep	BGLB008657-PA
Smp_135980.1:pep	BGLB003609-PA		Smp_171610.1:pep	BGLB008657-PA
Smp_136300.1:pep	BGLB000053-PA		Smp_171650.1:pep	BGLB003609-PA
Smp_136300.1:pep	BGLB002575-PA		Smp_171680.1:pep	BGLB000053-PA
Smp_136300.1:pep	BGLB003609-PA		Smp_171680.1:pep	BGLB008657-PA
Smp_136300.1:pep	BGLB006588-PA		Smp_171920.1:pep	BGLB008657-PA
Smp_136300.1:pep	BGLB008351-PA		Smp_172170.1:pep	BGLB008657-PA
Smp_136300.1:pep	BGLB008657-PA		Smp_172200.1:pep	BGLB000053-PA
Smp_136550.1:pep	BGLB008657-PA		Smp_172200.1:pep	BGLB003609-PA
Smp_136640.1:pep	BGLB002575-PA		Smp_172200.1:pep	BGLB008657-PA
Smp_136640.1:pep	BGLB003609-PA		Smp_172240.1:pep	BGLB008657-PA
Smp_136750.1:pep	BGLB008657-PA		Smp_172410.1:pep	BGLB008657-PA
Smp_136750.1:pep	BGLB009221-PA		Smp_172700.1:pep	BGLB008657-PA
Smp_136750.1:pep	BGLB010383-PA		Smp_172740.1:pep	BGLB008657-PA
Smp_136850.1:pep	BGLB002575-PA		Smp_172810.1:pep	BGLB008657-PA
Smp_136850.1:pep	BGLB003609-PA		Smp_173010.1:pep	BGLB008657-PA
Smp_136850.2:pep	BGLB002575-PA		Smp_173020.1:pep	BGLB003609-PA
Smp_136850.2:pep	BGLB003609-PA		Smp_173100.1:pep	BGLB000053-PA
Smp_137050.1:pep	BGLB008657-PA		Smp_173100.1:pep	BGLB008657-PA
Smp_137160.1:pep	BGLB002575-PA		Smp_173170.1:pep	BGLB003609-PA
Smp_137160.1:pep	BGLB003609-PA		Smp_173190.1:pep	BGLB003609-PA
Smp_137300.1:pep	BGLB008657-PA		Smp_173380.1:pep	BGLB000053-PA
Smp_137310.1:pep	BGLB008657-PA		Smp_173380.1:pep	BGLB008657-PA
Smp_137320.1:pep	BGLB008657-PA		Smp_173990.1:pep	BGLB008657-PA
Smp_137370.1:pep	BGLB008657-PA		Smp_174780.1:pep	BGLB008657-PA
Smp_137610.1:pep	BGLB008657-PA		Smp_174820.1:pep	BGLB008657-PA
Smp_137750.1:pep	BGLB002575-PA		Smp_175160.1:pep	BGLB008657-PA
Smp_137750.1:pep	BGLB003609-PA		Smp_175590.1:pep	BGLB000053-PA
Smp_137980.1:pep	BGLB008657-PA		Smp_175590.1:pep	BGLB008657-PA
Smp_138620.1:pep	BGLB002575-PA		Smp_175650.1:pep	BGLB008657-PA
Smp_138620.1:pep	BGLB003609-PA		Smp_176050.1:pep	BGLB008657-PA
Smp_138850.1:pep	BGLB000053-PA		Smp_176350.1:pep	BGLB000053-PA
Smp_139020.1:pep	BGLB008657-PA		Smp_176350.1:pep	BGLB008657-PA
Smp_139340.1:pep	BGLB008657-PA		Smp_176360.1:pep	BGLB008657-PA
Smp_139400.1:pep	BGLB000053-PA		Smp_176440.1:pep	BGLB008657-PA
Smp_139430.1:pep	BGLB002575-PA		Smp_176510.1:pep	BGLB000053-PA
Smp_139430.1:pep	BGLB003609-PA		Smp_176510.1:pep	BGLB003609-PA
Smp_139470.1:pep	BGLB000053-PA		Smp_176510.1:pep	BGLB008657-PA
Smp_139480.1:pep	BGLB008657-PA		Smp_176580.1:pep	BGLB000053-PA
Smp_139520.1:pep	BGLB002575-PA		Smp_176580.1:pep	BGLB003609-PA
Smp_139520.1:pep	BGLB003609-PA		Smp_176580.1:pep	BGLB008657-PA
Smp_139630.1:pep	BGLB008657-PA		Smp_176620.1:pep	BGLB008657-PA
Smp_139800.1:pep	BGLB008657-PA		Smp_176750.1:pep	BGLB008657-PA
Smp_139970.1:pep	BGLB002575-PA		Smp_176970.1:pep	BGLB008657-PA
Smp_139970.1:pep	BGLB003609-PA		Smp_176990.1:pep	BGLB008657-PA
Smp_140250.1:pep	BGLB008657-PA		Smp_177120.1:pep	BGLB008657-PA
Smp_140360.1:pep	BGLB000053-PA		Smp_177720.1:pep	BGLB008657-PA
Smp_140490.1:pep	BGLB002575-PA		Smp_177920.1:pep	BGLB008657-PA
Smp_140490.1:pep	BGLB003609-PA		Smp_178100.1:pep	BGLB003609-PA
Smp_140620.1:pep	BGLB008657-PA		Smp_178420.1:pep	BGLB008657-PA
Smp_140700.1:pep	BGLB008657-PA		Smp_178520.1:pep	BGLB008657-PA
Smp_140770.1:pep	BGLB002575-PA		Smp_179070.1:pep	BGLB008657-PA
Smp_140770.1:pep	BGLB003609-PA		Smp_179410.1:pep	BGLB008657-PA
Smp_141180.1:pep	BGLB008657-PA		Smp_179720.1:pep	BGLB003609-PA
Smp_141230.1:pep	BGLB008657-PA		Smp_179800.1:pep	BGLB008657-PA
Smp_141380.1:pep	BGLB008657-PA		Smp_179910.1:pep	BGLB008657-PA
Smp_141440.1:pep	BGLB008657-PA		Smp_180030.1:pep	BGLB008657-PA
Smp_141580.1:pep	BGLB008657-PA		Smp_180140.1:pep	BGLB008657-PA
Smp_141660.1:pep	BGLB002575-PA		Smp_180350.1:pep	BGLB008657-PA
Smp_141660.1:pep	BGLB003609-PA		Smp_180400.1:pep	BGLB008657-PA
Smp_141880.1:pep	BGLB008657-PA		Smp_180420.1:pep	BGLB000053-PA
Smp_142050.1:pep	BGLB008657-PA		Smp_181080.1:pep	BGLB000053-PA
Smp_142140.1:pep	BGLB002575-PA		Smp_181490.1:pep	BGLB008657-PA
Smp_142140.1:pep	BGLB003609-PA		Smp_182530.1:pep	BGLB008657-PA
Smp_142250.1:pep	BGLB000053-PA		Smp_183250.1:pep	BGLB003609-PA
Smp_142450.1:pep	BGLB006828-PA		Smp_190370.1:pep	BGLB008657-PA
Smp_142450.1:pep	BGLB008657-PA		Smp_191040.1:pep	BGLB008657-PA
Smp_142620.1:pep	BGLB008657-PA		Smp_192170.1:pep	BGLB003609-PA
Smp_142990.1:pep	BGLB008657-PA		Smp_194270.1:pep	BGLB008657-PA
Smp_143010.1:pep	BGLB002575-PA		Smp_194390.1:pep	BGLB000053-PA
Smp_143010.1:pep	BGLB003609-PA		Smp_194610.1:pep	BGLB008657-PA
Smp_143150.1:pep	BGLB006828-PA		Smp_194640.1:pep	BGLB008657-PA
Smp_143170.1:pep	BGLB006828-PA		Smp_194740.1:pep	BGLB008657-PA
Smp_143170.1:pep	BGLB008657-PA		Smp_195090.1:pep	BGLB003609-PA
Smp_143390.1:pep	BGLB002575-PA		Smp_196030.1:pep	BGLB000053-PA
Smp_143390.1:pep	BGLB003609-PA		Smp_196040.1:pep	BGLB000053-PA
Smp_143400.1:pep	BGLB006588-PA		Smp_196080.1:pep	BGLB008657-PA
Smp_143400.1:pep	BGLB008657-PA		Smp_196300.1:pep	BGLB003609-PA
Smp_143470.2:pep	BGLB002575-PA		Smp_196570.1:pep	BGLB003609-PA
Smp_143470.2:pep	BGLB003609-PA		Smp_196880.1:pep	BGLB003609-PA
Smp_144050.1:pep	BGLB000053-PA		Smp_196890.1:pep	BGLB003609-PA
Smp_144050.1:pep	BGLB008657-PA		Smp_196920.1:pep	BGLB000053-PA
Smp_144050.1:pep	BGLB009221-PA		Smp_196920.1:pep	BGLB008657-PA
Smp_144280.1:pep	BGLB000053-PA		Smp_197700.1:pep	BGLB008657-PA
Smp_144390.1:pep	BGLB008657-PA		Smp_198010.1:pep	BGLB008657-PA
Smp_144560.1:pep	BGLB002575-PA		Smp_198700.1:pep	BGLB008657-PA
Smp_144560.1:pep	BGLB003609-PA		Smp_198810.1:pep	BGLB008657-PA
Smp_144790.1:pep	BGLB002575-PA		Smp_199360.1:pep	BGLB008657-PA
Smp_144790.1:pep	BGLB003609-PA		Smp_199400.1:pep	BGLB003609-PA
Smp_145190.1:pep	BGLB008657-PA		Smp_199420.1:pep	BGLB008657-PA
Smp_145240.1:pep	BGLB008657-PA		Smp_199690.1:pep	BGLB008657-PA
Smp_145520.1:pep	BGLB008657-PA		Smp_202470.1:pep	BGLB008657-PA
Smp_145540.1:pep	BGLB008657-PA		Smp_203400.1:pep	BGLB008657-PA
Smp_146220.1:pep	BGLB002575-PA		Smp_203500.1:pep	BGLB008657-PA
Smp_146220.1:pep	BGLB003609-PA		Smp_204050.1:pep	BGLB008657-PA
Smp_146240.1:pep	BGLB002575-PA		Smp_204060.1:pep	BGLB008657-PA
Smp_146240.1:pep	BGLB003609-PA		Smp_204230.1:pep	BGLB008657-PA
Smp_146280.1:pep	BGLB002575-PA		Smp_204550.1:pep	BGLB008657-PA
Smp_146280.1:pep	BGLB003609-PA		Smp_204580.1:pep	BGLB008657-PA
Smp_146290.1:pep	BGLB008657-PA		Smp_204750.1:pep	BGLB000053-PA
Smp_146450.1:pep	BGLB008657-PA		Smp_204750.1:pep	BGLB008657-PA
Smp_146600.1:pep	BGLB008657-PA		Smp_206070.1:pep	BGLB008657-PA
Smp_147020.1:pep	BGLB002575-PA		Smp_210430.1:pep	BGLB008657-PA
Smp_147020.1:pep	BGLB003609-PA		Smp_210820.1:pep	BGLB003609-PA
Smp_147050.1:pep	BGLB005015-PA		Smp_210820.1:pep	BGLB008657-PA
Smp_147220.1:pep	BGLB002575-PA		Smp_210970.1:pep	BGLB008657-PA
Smp_147220.1:pep	BGLB003609-PA		Smp_211150.1:pep	BGLB003609-PA
Smp_147260.1:pep	BGLB006828-PA		Smp_212420.1:pep	BGLB003609-PA
Smp_147260.1:pep	BGLB008657-PA		Smp_212550.1:pep	BGLB003609-PA
Smp_147410.1:pep	BGLB002575-PA		Smp_212600.1:pep	BGLB008657-PA
Smp_147410.1:pep	BGLB003609-PA		Smp_212730.1:pep	BGLB000053-PA
Smp_147450.1:pep	BGLB008657-PA		Smp_212730.1:pep	BGLB003609-PA
Smp_147510.1:pep	BGLB002575-PA		Smp_212730.1:pep	BGLB008657-PA
Smp_147510.1:pep	BGLB003609-PA		Smp_212750.1:pep	BGLB008657-PA
Smp_147670.1:pep	BGLB002575-PA
Smp_147670.1:pep	BGLB003609-PA
Smp_147680.1:pep	BGLB002575-PA
Smp_147680.1:pep	BGLB003609-PA
Smp_148020.1:pep	BGLB000053-PA
Smp_148020.1:pep	BGLB008657-PA
Smp_148020.1:pep	BGLB009221-PA
Smp_148210.1:pep	BGLB008657-PA
Smp_148690.1:pep	BGLB008657-PA
Smp_149130.1:pep	BGLB002575-PA
Smp_149130.1:pep	BGLB003609-PA
Smp_149170.1:pep	BGLB008657-PA
Smp_149440.1:pep	BGLB008657-PA
Smp_149460.1:pep	BGLB008657-PA
Smp_149470.1:pep	BGLB000053-PA
Smp_149580.1:pep	BGLB008657-PA
Smp_149770.1:pep	BGLB008657-PA
Smp_150040.1:pep	BGLB008657-PA
Smp_150040.2:pep	BGLB008657-PA
Smp_150180.1:pep	BGLB008657-PA
Smp_150260.1:pep	BGLB008657-PA
Smp_150790.1:pep	BGLB008657-PA
Smp_150830.1:pep	BGLB002575-PA
Smp_150830.1:pep	BGLB003609-PA
Smp_150830.1:pep	BGLB006588-PA
Smp_150830.1:pep	BGLB006828-PA
Smp_150830.1:pep	BGLB008657-PA
Smp_150860.1:pep	BGLB008657-PA
Smp_151100.1:pep	BGLB008657-PA
Smp_151140.1:pep	BGLB008657-PA
Smp_151410.1:pep	BGLB002575-PA
Smp_151410.1:pep	BGLB003609-PA
Smp_151490.1:pep	BGLB002575-PA
Smp_151490.1:pep	BGLB003609-PA
Smp_151600.1:pep	BGLB002575-PA
Smp_151600.1:pep	BGLB003609-PA
Smp_151670.1:pep	BGLB008657-PA
Smp_151960.1:pep	BGLB002575-PA
Smp_151960.1:pep	BGLB003609-PA
Smp_152330.1:pep	BGLB008657-PA
Smp_152540.1:pep	BGLB008657-PA
Smp_152680.1:pep	BGLB008657-PA
Smp_152750.1:pep	BGLB008657-PA
Smp_152790.1:pep	BGLB008657-PA
Smp_153170.1:pep	BGLB000053-PA
Smp_153170.1:pep	BGLB008657-PA
Smp_153170.1:pep	BGLB009221-PA
Smp_153500.1:pep	BGLB008657-PA
Smp_153540.1:pep	BGLB002575-PA
Smp_153540.1:pep	BGLB003609-PA
Smp_153870.1:pep	BGLB008657-PA
Smp_154440.1:pep	BGLB008657-PA
Smp_154580.1:pep	BGLB006828-PA
Smp_154580.1:pep	BGLB008657-PA
Smp_154870.1:pep	BGLB000053-PA
Smp_155090.1:pep	BGLB002575-PA
Smp_155090.1:pep	BGLB003609-PA
Smp_155140.1:pep	BGLB008657-PA
Smp_155330.1:pep	BGLB008657-PA
Smp_155720.1:pep	BGLB008657-PA
Smp_155950.1:pep	BGLB008657-PA
Smp_155960.1:pep	BGLB008657-PA
Smp_156180.1:pep	BGLB002575-PA
Smp_156180.1:pep	BGLB003609-PA
Smp_156220.1:pep	BGLB008657-PA
Smp_156580.1:pep	BGLB008657-PA
Smp_156890.1:pep	BGLB008657-PA
Smp_156950.1:pep	BGLB002575-PA
Smp_156950.1:pep	BGLB003609-PA
Smp_156990.1:pep	BGLB008657-PA
Smp_157010.1:pep	BGLB000053-PA
Smp_157010.1:pep	BGLB008657-PA
Smp_157010.1:pep	BGLB009221-PA
Smp_157050.1:pep	BGLB008657-PA
Smp_157240.1:pep	BGLB008657-PA
Smp_157300.1:pep	BGLB008657-PA
Smp_157350.1:pep	BGLB008657-PA
Smp_157370.1:pep	BGLB008657-PA
Smp_157500.1:pep	BGLB002575-PA
Smp_157500.1:pep	BGLB003609-PA
Smp_157640.1:pep	BGLB008657-PA
Smp_157890.1:pep	BGLB008657-PA
Smp_158150.1:pep	BGLB002575-PA
Smp_158150.1:pep	BGLB003609-PA
Smp_158460.1:pep	BGLB002575-PA
Smp_158460.1:pep	BGLB003609-PA
Smp_158560.1:pep	BGLB008657-PA
Smp_158560.2:pep	BGLB008657-PA
Smp_158720.1:pep	BGLB008657-PA
Smp_158820.1:pep	BGLB002575-PA
Smp_158820.1:pep	BGLB003609-PA
Smp_158980.1:pep	BGLB002575-PA
Smp_158980.1:pep	BGLB003609-PA
Smp_158990.1:pep	BGLB002575-PA
Smp_158990.1:pep	BGLB003609-PA
Smp_159730.1:pep	BGLB008657-PA
Smp_159790.1:pep	BGLB002575-PA
Smp_159790.1:pep	BGLB003609-PA
Smp_159860.1:pep	BGLB008657-PA
Smp_159930.1:pep	BGLB006828-PA
Smp_159930.1:pep	BGLB008657-PA
Smp_160480.1:pep	BGLB002575-PA
Smp_160480.1:pep	BGLB003609-PA
Smp_160480.2:pep	BGLB002575-PA
Smp_160480.2:pep	BGLB003609-PA
Smp_160760.1:pep	BGLB008657-PA
Smp_160840.1:pep	BGLB002575-PA
Smp_160840.1:pep	BGLB003609-PA
Smp_161500.1:pep	BGLB008657-PA
Smp_162010.1:pep	BGLB008657-PA
Smp_162710.1:pep	BGLB008657-PA
Smp_162900.1:pep	BGLB008657-PA
Smp_162970.1:pep	BGLB002575-PA
Smp_162970.1:pep	BGLB003609-PA
Smp_163380.1:pep	BGLB008657-PA
Smp_163420.1:pep	BGLB008657-PA
Smp_163420.2:pep	BGLB008657-PA
Smp_163570.1:pep	BGLB002575-PA
Smp_163570.1:pep	BGLB003609-PA
Smp_163580.1:pep	BGLB006828-PA
Smp_163580.1:pep	BGLB008657-PA
Smp_163920.1:pep	BGLB000053-PA
Smp_163920.1:pep	BGLB008657-PA
Smp_163920.1:pep	BGLB009221-PA
Smp_164150.1:pep	BGLB008657-PA
Smp_164220.1:pep	BGLB006828-PA
Smp_164270.1:pep	BGLB000053-PA
Smp_164270.1:pep	BGLB008657-PA
Smp_164270.1:pep	BGLB009221-PA
Smp_164380.1:pep	BGLB008657-PA
Smp_164580.1:pep	BGLB008657-PA
Smp_164660.1:pep	BGLB006828-PA
Smp_164660.1:pep	BGLB008657-PA
Smp_164730.1:pep	BGLB008657-PA
Smp_164760.1:pep	BGLB000053-PA
Smp_164760.1:pep	BGLB008657-PA
Smp_164760.1:pep	BGLB009221-PA
Smp_164810.1:pep	BGLB008657-PA
Smp_164930.1:pep	BGLB000053-PA
Smp_164930.1:pep	BGLB002575-PA
Smp_164930.1:pep	BGLB003609-PA
Smp_164930.1:pep	BGLB006588-PA
Smp_164930.1:pep	BGLB008657-PA
Smp_165210.1:pep	BGLB008657-PA
Smp_165260.1:pep	BGLB008657-PA
Smp_165470.1:pep	BGLB008657-PA
Smp_165570.1:pep	BGLB006828-PA
Smp_165570.1:pep	BGLB008657-PA
Smp_165570.2:pep	BGLB006828-PA
Smp_165570.2:pep	BGLB008657-PA
Smp_165720.1:pep	BGLB006828-PA
Smp_165740.1:pep	BGLB000053-PA
Smp_165740.1:pep	BGLB008657-PA
Smp_165740.1:pep	BGLB009221-PA
Smp_165840.1:pep	BGLB006828-PA
Smp_165840.2:pep	BGLB006828-PA
Smp_165920.1:pep	BGLB002575-PA
Smp_165920.1:pep	BGLB003609-PA
Smp_165920.2:pep	BGLB002575-PA
Smp_165920.2:pep	BGLB003609-PA
Smp_166150.1:pep	BGLB008657-PA
Smp_166540.1:pep	BGLB008657-PA
Smp_166930.1:pep	BGLB006828-PA
Smp_166930.1:pep	BGLB008657-PA
Smp_167220.1:pep	BGLB006828-PA
Smp_167220.1:pep	BGLB008657-PA
Smp_167550.1:pep	BGLB002575-PA
Smp_167550.1:pep	BGLB003609-PA
Smp_167940.1:pep	BGLB008657-PA
Smp_168370.1:pep	BGLB000053-PA
Smp_168370.1:pep	BGLB002575-PA
Smp_168370.1:pep	BGLB003609-PA
Smp_168370.1:pep	BGLB006588-PA
Smp_168370.1:pep	BGLB008351-PA
Smp_168370.1:pep	BGLB008657-PA
Smp_168570.1:pep	BGLB002575-PA
Smp_168570.1:pep	BGLB003609-PA
Smp_168670.1:pep	BGLB008657-PA
Smp_169190.1:pep	BGLB002575-PA
Smp_169190.1:pep	BGLB003609-PA
Smp_169200.1:pep	BGLB002575-PA
Smp_169200.1:pep	BGLB003609-PA
Smp_169230.1:pep	BGLB008657-PA
Smp_169240.1:pep	BGLB000053-PA
Smp_169240.1:pep	BGLB002575-PA
Smp_169240.1:pep	BGLB003609-PA
Smp_169240.1:pep	BGLB006588-PA
Smp_169240.1:pep	BGLB008351-PA
Smp_169280.1:pep	BGLB006828-PA
Smp_169380.1:pep	BGLB008657-PA
Smp_169460.1:pep	BGLB008657-PA
Smp_169470.1:pep	BGLB006828-PA
Smp_169470.1:pep	BGLB008657-PA
Smp_169680.1:pep	BGLB008657-PA
Smp_169900.1:pep	BGLB008657-PA
Smp_169900.2:pep	BGLB008657-PA
Smp_169950.1:pep	BGLB008657-PA
Smp_169980.1:pep	BGLB008657-PA
Smp_170020.1:pep	BGLB008657-PA
Smp_170290.1:pep	BGLB002575-PA
Smp_170290.1:pep	BGLB003609-PA
Smp_170310.1:pep	BGLB002575-PA
Smp_170310.1:pep	BGLB003609-PA
Smp_170610.1:pep	BGLB008657-PA
Smp_170770.1:pep	BGLB008657-PA
Smp_170870.1:pep	BGLB008657-PA
Smp_171370.1:pep	BGLB008657-PA
Smp_171460.1:pep	BGLB000053-PA
Smp_171460.1:pep	BGLB008657-PA
Smp_171460.1:pep	BGLB009221-PA
Smp_171610.1:pep	BGLB008657-PA
Smp_171650.1:pep	BGLB002575-PA
Smp_171650.1:pep	BGLB003609-PA
Smp_171680.1:pep	BGLB000053-PA
Smp_171680.1:pep	BGLB008657-PA
Smp_171680.1:pep	BGLB009221-PA
Smp_171920.1:pep	BGLB008657-PA
Smp_172170.1:pep	BGLB008657-PA
Smp_172200.1:pep	BGLB000053-PA
Smp_172200.1:pep	BGLB002575-PA
Smp_172200.1:pep	BGLB003609-PA
Smp_172200.1:pep	BGLB006588-PA
Smp_172200.1:pep	BGLB008351-PA
Smp_172200.1:pep	BGLB008657-PA
Smp_172240.1:pep	BGLB008657-PA
Smp_172410.1:pep	BGLB008657-PA
Smp_172640.1:pep	BGLB006828-PA
Smp_172700.1:pep	BGLB008657-PA
Smp_172740.1:pep	BGLB008657-PA
Smp_172810.1:pep	BGLB008657-PA
Smp_173010.1:pep	BGLB008657-PA
Smp_173020.1:pep	BGLB002575-PA
Smp_173020.1:pep	BGLB003609-PA
Smp_173100.1:pep	BGLB000053-PA
Smp_173100.1:pep	BGLB008657-PA
Smp_173100.1:pep	BGLB009221-PA
Smp_173170.1:pep	BGLB002575-PA
Smp_173170.1:pep	BGLB003609-PA
Smp_173180.1:pep	BGLB006828-PA
Smp_173180.2:pep	BGLB006828-PA
Smp_173190.1:pep	BGLB002575-PA
Smp_173190.1:pep	BGLB003609-PA
Smp_173380.1:pep	BGLB000053-PA
Smp_173380.1:pep	BGLB008657-PA
Smp_173380.1:pep	BGLB009221-PA
Smp_173990.1:pep	BGLB006828-PA
Smp_173990.1:pep	BGLB008657-PA
Smp_174780.1:pep	BGLB008657-PA
Smp_174820.1:pep	BGLB008657-PA
Smp_175160.1:pep	BGLB008657-PA
Smp_175590.1:pep	BGLB000053-PA
Smp_175590.1:pep	BGLB008657-PA
Smp_175590.1:pep	BGLB009221-PA
Smp_175650.1:pep	BGLB008657-PA
Smp_176050.1:pep	BGLB006828-PA
Smp_176050.1:pep	BGLB008657-PA
Smp_176350.1:pep	BGLB000053-PA
Smp_176350.1:pep	BGLB008657-PA
Smp_176350.1:pep	BGLB009221-PA
Smp_176360.1:pep	BGLB006588-PA
Smp_176360.1:pep	BGLB008657-PA
Smp_176440.1:pep	BGLB008657-PA
Smp_176510.1:pep	BGLB000053-PA
Smp_176510.1:pep	BGLB002575-PA
Smp_176510.1:pep	BGLB003609-PA
Smp_176510.1:pep	BGLB008657-PA
Smp_176580.1:pep	BGLB000053-PA
Smp_176580.1:pep	BGLB002575-PA
Smp_176580.1:pep	BGLB003609-PA
Smp_176580.1:pep	BGLB006588-PA
Smp_176580.1:pep	BGLB008657-PA
Smp_176620.1:pep	BGLB008657-PA
Smp_176630.1:pep	BGLB006828-PA
Smp_176750.1:pep	BGLB008657-PA
Smp_176970.1:pep	BGLB008657-PA
Smp_176990.1:pep	BGLB008657-PA
Smp_177120.1:pep	BGLB008657-PA
Smp_177720.1:pep	BGLB008657-PA
Smp_177920.1:pep	BGLB008657-PA
Smp_178100.1:pep	BGLB002575-PA
Smp_178100.1:pep	BGLB003609-PA
Smp_178420.1:pep	BGLB008657-PA
Smp_178520.1:pep	BGLB008657-PA
Smp_179070.1:pep	BGLB008657-PA
Smp_179410.1:pep	BGLB008657-PA
Smp_179720.1:pep	BGLB002575-PA
Smp_179720.1:pep	BGLB003609-PA
Smp_179800.1:pep	BGLB008657-PA
Smp_179910.1:pep	BGLB006828-PA
Smp_179910.1:pep	BGLB008657-PA
Smp_180030.1:pep	BGLB008657-PA
Smp_180140.1:pep	BGLB008657-PA
Smp_180350.1:pep	BGLB008657-PA
Smp_180400.1:pep	BGLB008657-PA
Smp_180420.1:pep	BGLB000053-PA
Smp_181080.1:pep	BGLB000053-PA
Smp_181490.1:pep	BGLB008657-PA
Smp_182530.1:pep	BGLB008657-PA
Smp_183250.1:pep	BGLB002575-PA
Smp_183250.1:pep	BGLB003609-PA
Smp_190370.1:pep	BGLB008657-PA
Smp_191040.1:pep	BGLB008657-PA
Smp_192170.1:pep	BGLB002575-PA
Smp_192170.1:pep	BGLB003609-PA
Smp_194270.1:pep	BGLB008657-PA
Smp_194390.1:pep	BGLB000053-PA
Smp_194610.1:pep	BGLB008657-PA
Smp_194640.1:pep	BGLB008657-PA
Smp_194740.1:pep	BGLB008657-PA
Smp_195090.1:pep	BGLB002575-PA
Smp_195090.1:pep	BGLB003609-PA
Smp_196030.1:pep	BGLB000053-PA
Smp_196040.1:pep	BGLB000053-PA
Smp_196080.1:pep	BGLB008657-PA
Smp_196300.1:pep	BGLB002575-PA
Smp_196300.1:pep	BGLB003609-PA
Smp_196570.1:pep	BGLB002575-PA
Smp_196570.1:pep	BGLB003609-PA
Smp_196880.1:pep	BGLB002575-PA
Smp_196880.1:pep	BGLB003609-PA
Smp_196880.1:pep	BGLB006588-PA
Smp_196890.1:pep	BGLB002575-PA
Smp_196890.1:pep	BGLB003609-PA
Smp_196920.1:pep	BGLB000053-PA
Smp_196920.1:pep	BGLB008657-PA
Smp_196920.1:pep	BGLB009221-PA
Smp_197700.1:pep	BGLB008657-PA
Smp_198010.1:pep	BGLB008657-PA
Smp_198700.1:pep	BGLB008657-PA
Smp_198810.1:pep	BGLB008657-PA
Smp_199360.1:pep	BGLB008657-PA
Smp_199400.1:pep	BGLB002575-PA
Smp_199400.1:pep	BGLB003609-PA
Smp_199420.1:pep	BGLB008657-PA
Smp_199690.1:pep	BGLB008657-PA
Smp_202470.1:pep	BGLB008657-PA
Smp_203400.1:pep	BGLB008657-PA
Smp_203500.1:pep	BGLB008657-PA
Smp_204050.1:pep	BGLB008657-PA
Smp_204060.1:pep	BGLB008657-PA
Smp_204230.1:pep	BGLB008657-PA
Smp_204550.1:pep	BGLB008657-PA
Smp_204580.1:pep	BGLB008657-PA
Smp_204750.1:pep	BGLB000053-PA
Smp_204750.1:pep	BGLB008657-PA
Smp_204750.1:pep	BGLB009221-PA
Smp_206070.1:pep	BGLB008657-PA
Smp_210430.1:pep	BGLB006828-PA
Smp_210430.1:pep	BGLB008657-PA
Smp_210820.1:pep	BGLB002575-PA
Smp_210820.1:pep	BGLB003609-PA
Smp_210820.1:pep	BGLB008657-PA
Smp_210970.1:pep	BGLB008657-PA
Smp_211150.1:pep	BGLB002575-PA
Smp_211150.1:pep	BGLB003609-PA
Smp_212420.1:pep	BGLB002575-PA
Smp_212420.1:pep	BGLB003609-PA
Smp_212550.1:pep	BGLB002575-PA
Smp_212550.1:pep	BGLB003609-PA
Smp_212600.1:pep	BGLB008657-PA
Smp_212730.1:pep	BGLB000053-PA
Smp_212730.1:pep	BGLB002575-PA
Smp_212730.1:pep	BGLB003609-PA
Smp_212730.1:pep	BGLB006588-PA
Smp_212730.1:pep	BGLB008351-PA
Smp_212730.1:pep	BGLB008657-PA
Smp_212750.1:pep	BGLB008657-PA

## Sheet: Clustered proteins of PPI
Cluster on PPIs	Sequence name	Sequence desc.	Sequence length	Hit desc.	Hit ACC	E-Value
a	Smp_196920.1:pep	cell adhesion molecule:down regulated by	1545	gi|353230416|emb|CCD76587.1|hypothetical protein Smp_196920 [Schistosoma mansoni]	CCD76587	0
	Smp_181250.1:pep	hemicentin-2-like isoform x1	860	gi|360043568|emb|CCD78981.1|putative hypothetical protein [Schistosoma mansoni]	CCD78981	0
	Smp_024660.1:pep	roundabout 2	1875	gi|353231953|emb|CCD79308.1|putative cell adhesion molecule [Schistosoma mansoni]	CCD79308	0
	Smp_127810.1:pep	brother of cdo	1786	gi|353233570|emb|CCD80924.1|hypothetical protein Smp_127810 [Schistosoma mansoni]	CCD80924	0
	Smp_165740.1:pep	netrin receptor dcc	1369	gi|353233607|emb|CCD80961.1|putative cell adhesion molecule [Schistosoma mansoni]	CCD80961	0
	Smp_157010.1:pep	titin	2628	gi|360043609|emb|CCD81155.1|putative titin [Schistosoma mansoni]	CCD81155	0
	Smp_171680.1:pep	isoform partial	3106	gi|360043706|emb|CCD81252.1|hypothetical protein Smp_171680 [Schistosoma mansoni]	CCD81252	0
	Smp_132700.1:pep	nephrin	1692	gi|350646804|emb|CCD58525.1|nephrin, putative [Schistosoma mansoni]	CCD58525	0
	Smp_144050.1:pep	receptor-type tyrosine-protein phosphatase partial	2348	gi|350644903|emb|CCD60403.1|receptor tyrosine phosphatase type r2a,putative [Schistosoma mansoni]	CCD60403	0
	Smp_126240.1:pep	twitchin isoform x5	6104	gi|350644779|emb|CCD60486.1|titin, putative [Schistosoma mansoni]	CCD60486	0
b	Smp_073590.1:pep	gtp-binding protein sar1b	199	gi|353228691|emb|CCD74862.1|GTP-binding protein-like protein [Schistosoma mansoni]	CCD74862	3.91923e-144
	Smp_008230.1:pep	ras-related protein rab-18	211	gi|353229802|emb|CCD75973.1|putative rab-18 [Schistosoma mansoni]	CCD75973	9.067e-155
	Smp_210430.1:pep	rab-protein 8	218	gi|353230109|emb|CCD76280.1|putative rab15, 13, 10, 1, 35, 5, and [Schistosoma mansoni]	CCD76280	8.73354e-159
	Smp_088650.1:pep	adp-ribosylation factor 4	181	gi|353230567|emb|CCD76984.1|putative adp-ribosylation factor, arf [Schistosoma mansoni]	CCD76984	9.77456e-129
	Smp_142450.1:pep	ras-like protein 3	183	gi|353230690|emb|CCD77107.1|putative rap1 and [Schistosoma mansoni] >gi|685959980|gb|KGB35682.1| Ras-related protein Rap-1b [Schistosoma haematobium]	CCD77107	1.24215e-130
	Smp_014660.2:pep	rab-protein 10	205	gi|1016750|gb|AAA79138.1|rab-related GTP-binding protein [Schistosoma mansoni] >gi|353230960|emb|CCD77377.1| rab-related GTP-binding protein [Schistosoma mansoni]	AAA79138	5.07323e-150
	Smp_132330.1:pep	ras-related protein rab-35	214	gi|360042736|emb|CCD78146.1|putative rab15, 13, 10, 1, 35, 5, and [Schistosoma mansoni]	CCD78146	1.88312e-156
	Smp_071250.1:pep	ras-related protein rap-1b	184	gi|360043400|emb|CCD78813.1|putative rap1 and [Schistosoma mansoni]	CCD78813	1.06069e-133
	Smp_055670.1:pep	ras-related protein rab-4b	223	gi|353232500|emb|CCD79855.1|putative rab-2,4,14 [Schistosoma mansoni]	CCD79855	1.6114e-165
	Smp_154580.1:pep	ras-related protein rab-3 isoform x2	171	gi|353232639|emb|CCD79994.1|putative rab 3 and [Schistosoma mansoni]	CCD79994	1.07562e-122
	Smp_069900.1:pep	ras-related protein rab-39b-like	224	gi|353232719|emb|CCD80074.1|rab-related GTP-binding protein [Schistosoma mansoni]	CCD80074	1.16743e-164
	Smp_071630.1:pep	ras-related protein rab-2a	213	gi|360045234|emb|CCD82782.1|putative rab-2,4,14 [Schistosoma mansoni]	CCD82782	1.64237e-157
	Smp_176050.1:pep	ras-related protein rabh1b	196	gi|350646524|emb|CCD58834.1|rab6, putative [Schistosoma mansoni]	CCD58834	1.10955e-139
	Smp_163580.1:pep	ras-related protein rab-6a isoform x2	203	gi|350645823|emb|CCD59585.1|rab6, putative [Schistosoma mansoni]	CCD59585	1.4129e-148
	Smp_169470.1:pep	ras-related protein rab-18	204	gi|350645610|emb|CCD59735.1|rab-18, putative [Schistosoma mansoni]	CCD59735	2.93854e-148
	Smp_104670.1:pep	ras-related protein rab-8a isoform x2	211	gi|350645538|emb|CCD59778.1|rab15, 13, 10, 1, 35, 5, and, putative [Schistosoma mansoni]	CCD59778	5.05141e-154
	Smp_000730.1:pep	adp-ribosylation factor 6	176	gi|350645317|emb|CCD59940.1|ADP-ribosylation factor family [Schistosoma mansoni]	CCD59940	2.86822e-126
	Smp_173990.1:pep	armadillo segment polarity protein	933	gi|350645028|emb|CCD60258.1|rab11, putative [Schistosoma mansoni]	CCD60258	0
	Smp_005670.1:pep	ras-related protein rab-11a	218	gi|350645030|emb|CCD60260.1|rab11, putative [Schistosoma mansoni]	CCD60260	3.55718e-161
	Smp_104310.1:pep	ras-related protein rab-11a	213	gi|350644474|emb|CCD60787.1|rab11, putative [Schistosoma mansoni]	CCD60787	6.34568e-156
	Smp_004910.1:pep	ras-related protein rab-14	225	gi|238657101|emb|CAZ28182.1|rab-2,4,14, putative [Schistosoma mansoni]	CAZ28182	3.78158e-165

## Sheet: S_mansoni protein annotations
Seq. Name	Seq. Description	Seq. Length	#Hits	min. eValue	mean Similarity	#GOs	GOs	Enzyme Codes	InterProScan
Smp_000110.1:pep	elongation factor tu gtp-binding domain-containing protein 1	1280	25	0	0.5284	5	P:organic substance metabolic process; P:primary metabolic process; P:cellular metabolic process; F:GTPase activity; F:GTP binding	EC:3.6.1; EC:3.6.1.15	IPR000795 (PRINTS); IPR000640 (SMART); IPR014721 (G3DSA:3.30.230.GENE3D); G3DSA:3.90.1430.10 (GENE3D); PF00009 (PFAM); IPR000640 (G3DSA:3.30.70.GENE3D); IPR005225 (TIGRFAM); G3DSA:3.30.70.870 (GENE3D); IPR027417 (G3DSA:3.40.50.GENE3D); G3DSA:2.40.30.10 (GENE3D); IPR000640 (PFAM); PTHR23115:SF3 (PANTHER); PTHR23115 (PANTHER); IPR000795 (PROSITE_PROFILES); IPR020568 (SUPERFAMILY); IPR009000 (SUPERF…
Smp_000170.1:pep	kv channel interacting protein 4	185	25	3.22245e-129	0.704	1	F:calcium ion binding	-	PR00450 (PRINTS); IPR002048 (SMART); IPR011992 (PFAM); IPR011992 (G3DSA:1.10.238.GENE3D); IPR028846 (PANTHER); IPR018247 (PROSITE_PATTERNS); IPR002048 (PROSITE_PROFILES); SSF47473 (SUPERFAMILY)
Smp_000640.1:pep	adapter molecule crk	245	25	0	0.6164	5	P:cell differentiation; F:protein binding; P:organ development; P:regulation of cellular process; P:anatomical structure morphogenesis	-	IPR001452 (PRINTS); IPR000980 (PRINTS); IPR000980 (SMART); IPR001452 (SMART); IPR000980 (PFAM); IPR000980 (G3DSA:3.30.505.GENE3D); IPR001452 (PFAM); G3DSA:2.30.30.40 (GENE3D); PTHR19969 (PANTHER); PTHR19969:SF5 (PANTHER); IPR001452 (PROSITE_PROFILES); IPR000980 (PROSITE_PROFILES); IPR000980 (SUPERFAMILY)
Smp_000670.1:pep	arf-gap with coiled- ank repeat and ph domain-containing protein 2	1096	25	0	0.5348	3	F:phospholipid binding; F:GTPase activator activity; F:protein binding	-	IPR001164 (PRINTS); IPR001164 (SMART); IPR002110 (SMART); IPR001849 (SMART); PF16746 (PFAM); IPR001164 (PFAM); IPR011993 (G3DSA:2.30.29.GENE3D); IPR020683 (PFAM); IPR020683 (G3DSA:1.25.40.GENE3D); PTHR23180 (PANTHER); PTHR23180:SF212 (PANTHER); IPR020683 (PROSITE_PROFILES); IPR002110 (PROSITE_PROFILES); IPR001164 (PROSITE_PROFILES); IPR001849 (PROSITE_PROFILES); SSF103657 (SUPERFAMILY); SSF50729 …
Smp_000720.1:pep	homeodomain-interacting protein kinase 2	1259	25	0	0.7276	33	F:protein serine/threonine kinase activity; P:PML body organization; F:virion binding; P:camera-type eye morphogenesis; P:modulation by virus of host morphology or physiology; P:positive regulation of protein binding; P:positive regulation of sequence-specific DNA binding transcription factor activity; C:PML body; P:positive regulation of angiogenesis; P:positive regulation of transforming growth…	EC:2.7.11	IPR002290 (SMART); G3DSA:1.10.510.10 (GENE3D); IPR000719 (PFAM); G3DSA:3.30.200.20 (GENE3D); PTHR24058:SF17 (PANTHER); PTHR24058 (PANTHER); IPR017441 (PROSITE_PATTERNS); IPR008271 (PROSITE_PATTERNS); IPR000719 (PROSITE_PROFILES); IPR011009 (SUPERFAMILY)
Smp_000730.1:pep	adp-ribosylation factor 6	176	25	2.86822e-126	0.902	30	P:hepatocyte apoptotic process; C:recycling endosome; P:ruffle organization; P:cell adhesion; P:positive regulation of establishment of protein localization to plasma membrane; F:thioesterase binding; P:cellular component movement; F:GTP binding; P:GTP catabolic process; C:Golgi apparatus; P:protein localization to cell surface; C:ruffle; C:endocytic vesicle; C:early endosome; P:negative regulati…	EC:3.6.1; EC:3.6.1.15	IPR006689 (PRINTS); IPR006687 (SMART); IPR024156 (SMART); IPR003579 (SMART); IPR005225 (TIGRFAM); IPR027417 (G3DSA:3.40.50.GENE3D); IPR006689 (PFAM); PTHR11711:SF106 (PANTHER); PTHR11711 (PANTHER); IPR024156 (PROSITE_PROFILES); IPR027417 (SUPERFAMILY)
Smp_000870.1:pep	and ph domain-containing protein 4 isoform x1	816	25	0	0.5612	7	F:Rho guanyl-nucleotide exchange factor activity; C:intracellular organelle; F:metal ion binding; F:phospholipid binding; P:regulation of Rho protein signal transduction; P:cellular component organization; C:cytoplasm	-	Coil (COILS); IPR000306 (SMART); IPR001849 (SMART); IPR001849 (PFAM); IPR011993 (G3DSA:2.30.29.GENE3D); IPR000306 (PFAM); IPR013083 (G3DSA:3.30.40.GENE3D); IPR000219 (G3DSA:1.20.900.GENE3D); PTHR12673 (PANTHER); PTHR12673:SF56 (PANTHER); IPR017455 (PROSITE_PROFILES); IPR001849 (PROSITE_PROFILES); IPR011011 (SUPERFAMILY); IPR000219 (SUPERFAMILY); SSF50729 (SUPERFAMILY)
Smp_000900.1:pep	orexin receptor type 2	267	25	0	0.5804	3	C:integral to membrane; P:G-protein coupled receptor signaling pathway; F:G-protein coupled receptor activity	-	IPR000276 (PRINTS); IPR000276 (PFAM); G3DSA:1.20.1070.10 (GENE3D); PTHR24242 (PANTHER); IPR000276 (PROSITE_PATTERNS); NON_CYTOPLASMIC_DOMAIN (PHOBIUS); TRANSMEMBRANE (PHOBIUS); TRANSMEMBRANE (PHOBIUS); TRANSMEMBRANE (PHOBIUS); CYTOPLASMIC_DOMAIN (PHOBIUS); NON_CYTOPLASMIC_DOMAIN (PHOBIUS); CYTOPLASMIC_DOMAIN (PHOBIUS); NON_CYTOPLASMIC_DOMAIN (PHOBIUS); TRANSMEMBRANE (PHOBIUS); IPR017452 (PROSITE_…
Smp_001070.1:pep	peptide (allatostatin somatostatin)-like receptor	197	25	5.47214e-139	0.6368	3	C:integral to membrane; P:G-protein coupled receptor signaling pathway; F:G-protein coupled receptor activity	-	G3DSA:1.20.1070.10 (GENE3D); IPR000276 (PFAM); PTHR22751 (PANTHER); TRANSMEMBRANE (PHOBIUS); TRANSMEMBRANE (PHOBIUS); NON_CYTOPLASMIC_DOMAIN (PHOBIUS); CYTOPLASMIC_DOMAIN (PHOBIUS); TRANSMEMBRANE (PHOBIUS); CYTOPLASMIC_DOMAIN (PHOBIUS); NON_CYTOPLASMIC_DOMAIN (PHOBIUS); IPR017452 (PROSITE_PROFILES); SSF81321 (SUPERFAMILY); TMhelix (TMHMM); TMhelix (TMHMM); TMhelix (TMHMM)
Smp_001070.2:pep	peptide (allatostatin somatostatin)-like receptor	195	25	2.48214e-140	0.6504	3	C:integral to membrane; F:G-protein coupled receptor activity; P:G-protein coupled receptor signaling pathway	-	IPR000276 (PFAM); G3DSA:1.20.1070.10 (GENE3D); PTHR22751 (PANTHER); TRANSMEMBRANE (PHOBIUS); TRANSMEMBRANE (PHOBIUS); CYTOPLASMIC_DOMAIN (PHOBIUS); CYTOPLASMIC_DOMAIN (PHOBIUS); NON_CYTOPLASMIC_DOMAIN (PHOBIUS); TRANSMEMBRANE (PHOBIUS); NON_CYTOPLASMIC_DOMAIN (PHOBIUS); IPR017452 (PROSITE_PROFILES); SSF81321 (SUPERFAMILY); TMhelix (TMHMM); TMhelix (TMHMM); TMhelix (TMHMM)
Smp_001530.1:pep	exocyst complex component 8	833	25	0	0.4948	1	F:phospholipid binding	-	Coil (COILS); IPR001849 (SMART); PF16528 (PFAM); IPR011993 (G3DSA:2.30.29.GENE3D); PF08700 (PFAM); PTHR21426 (PANTHER); PTHR21426:SF12 (PANTHER); IPR001849 (PROSITE_PROFILES); SSF50729 (SUPERFAMILY); IPR016159 (SUPERFAMILY)
Smp_001900.1:pep	septate junction protein	1064	25	0	0.4784	1	F:protein binding	-	IPR003598 (SMART); IPR003599 (SMART); PF13927 (PFAM); IPR013783 (G3DSA:2.60.40.GENE3D); IPR013783 (G3DSA:2.60.40.GENE3D); IPR013783 (G3DSA:2.60.40.GENE3D); IPR013783 (G3DSA:2.60.40.GENE3D); IPR013098 (PFAM); IPR013783 (G3DSA:2.60.40.GENE3D); PTHR10489 (PANTHER); PTHR10489:SF33 (PANTHER); IPR007110 (PROSITE_PROFILES); IPR007110 (SUPERFAMILY); IPR003961 (SUPERFAMILY)
Smp_002880.1:pep	atp synthase subunit mitochondrial	547	25	0	0.904	15	C:mitochondrial proton-transporting ATP synthase complex; C:plasma membrane; C:COP9 signalosome; C:proton-transporting ATP synthase complex, catalytic core F(1); F:ATP binding; F:MHC class I protein binding; F:proton-transporting ATP synthase activity, rotational mechanism; F:proton-transporting ATPase activity, rotational mechanism; P:negative regulation of endothelial cell proliferation; P:lipi…	EC:3.6.1; EC:3.6.1.3; EC:3.6.1.15	IPR005294 (PIRSF); G3DSA:1.20.150.20 (GENE3D); IPR027417 (G3DSA:3.40.50.GENE3D); IPR023366 (G3DSA:2.40.30.GENE3D); IPR000194 (PFAM); IPR004100 (PFAM); IPR005294 (TIGRFAM); IPR000793 (PFAM); PTHR15184 (PANTHER); PTHR15184:SF39 (PANTHER); IPR020003 (PROSITE_PATTERNS); IPR005294 (HAMAP); IPR000793 (SUPERFAMILY); IPR027417 (SUPERFAMILY); IPR004100 (SUPERFAMILY)
Smp_003000.1:pep	cyclin-dependent kinase 9	425	25	0	0.776	21	C:nucleolus; C:positive transcription elongation factor complex b; C:PML body; F:DNA binding; F:protein binding; F:ATP binding; F:RNA polymerase II carboxy-terminal domain kinase activity; P:regulation of DNA repair; P:transcription initiation from RNA polymerase II promoter; P:transcription elongation from RNA polymerase II promoter; P:protein phosphorylation; P:transforming growth factor beta r…	EC:2.7.11; EC:2.7.11.23	IPR002290 (SMART); IPR000719 (PFAM); G3DSA:3.30.200.20 (GENE3D); G3DSA:1.10.510.10 (GENE3D); PTHR24056:SF158 (PANTHER); PTHR24056 (PANTHER); IPR008271 (PROSITE_PATTERNS); IPR017441 (PROSITE_PATTERNS); IPR000719 (PROSITE_PROFILES); IPR011009 (SUPERFAMILY)
Smp_003980.1:pep	family c2 unassigned peptidase (c02 family)	717	25	0	0.7264	4	C:intracellular; P:proteolysis; F:calcium-dependent cysteine-type endopeptidase activity; F:calcium ion binding	EC:3.4.22; EC:3.4	IPR022684 (PRINTS); IPR022683 (SMART); IPR001300 (SMART); IPR022682 (PFAM); IPR011992 (G3DSA:1.10.238.GENE3D); IPR001300 (PFAM); PF13833 (PFAM); G3DSA:2.60.120.380 (GENE3D); G3DSA:3.90.70.10 (GENE3D); PTHR10183 (PANTHER); PTHR10183:SF45 (PANTHER); IPR000169 (PROSITE_PATTERNS); IPR001300 (PROSITE_PROFILES); IPR002048 (PROSITE_PROFILES); SSF54001 (SUPERFAMILY); IPR022682 (SUPERFAMILY); SSF47473 (SU…
Smp_004910.1:pep	ras-related protein rab-14	225	25	3.78158e-165	0.8404	13	F:GTP binding; P:small GTPase mediated signal transduction; C:membrane; P:nucleocytoplasmic transport; P:intracellular protein transport; F:GTPase activity; P:Golgi to endosome transport; C:phagocytic vesicle; C:trans-Golgi network; P:endocytic recycling; C:recycling endosome; P:defense response to bacterium; P:phagosome maturation	EC:3.6.1; EC:3.6.1.15	Coil (COILS); PR00449 (PRINTS); IPR003578 (SMART); IPR020849 (SMART); IPR003579 (SMART); IPR002041 (SMART); IPR001806 (PFAM); IPR027417 (G3DSA:3.40.50.GENE3D); IPR005225 (TIGRFAM); IPR030702 (PTHR24073:PANTHER); PTHR24073 (PANTHER); PS51419 (PROSITE_PROFILES); IPR027417 (SUPERFAMILY)
Smp_005180.1:pep	g1 to s phase transition protein	517	25	0	0.8236	3	P:GTP catabolic process; F:GTPase activity; F:GTP binding	EC:3.6.1; EC:3.6.1.15
Smp_005200.1:pep	mitogen activated protein kinase kinase kinase	624	25	0	0.7844	10	F:protein binding; P:activation of MAPKK activity; P:activation of JUN kinase activity; F:small GTPase regulator activity; C:cytoplasm; F:MAP kinase kinase kinase activity; C:plasma membrane; F:ATP binding	EC:2.7.11.25; EC:2.7.11	IPR002290 (SMART); IPR000719 (PFAM); G3DSA:3.30.200.20 (GENE3D); G3DSA:1.10.510.10 (GENE3D); PTHR24361:SF266 (PANTHER); PTHR24361 (PANTHER); IPR017441 (PROSITE_PATTERNS); IPR000719 (PROSITE_PROFILES); IPR011009 (SUPERFAMILY)
Smp_005230.1:pep	calumenin-like isoform x1	293	25	0	0.7108	2	C:endoplasmic reticulum; F:calcium ion binding	-	IPR002048 (SMART); IPR011992 (PFAM); IPR002048 (PFAM); IPR011992 (G3DSA:1.10.238.GENE3D); IPR011992 (G3DSA:1.10.238.GENE3D); PTHR10827 (PANTHER); IPR018247 (PROSITE_PATTERNS); SIGNAL_PEPTIDE_H_REGION (PHOBIUS); SIGNAL_PEPTIDE_N_REGION (PHOBIUS); SIGNAL_PEPTIDE_C_REGION (PHOBIUS); SIGNAL_PEPTIDE (PHOBIUS); NON_CYTOPLASMIC_DOMAIN (PHOBIUS); IPR002048 (PROSITE_PROFILES); SignalP-noTM (SIGNALP_EUK); …
Smp_005230.2:pep	calumenin-like isoform x1	317	25	0	0.7256	2	C:endoplasmic reticulum; F:calcium ion binding	-	IPR002048 (SMART); IPR011992 (G3DSA:1.10.238.GENE3D); IPR011992 (PFAM); IPR011992 (G3DSA:1.10.238.GENE3D); IPR002048 (PFAM); IPR011992 (G3DSA:1.10.238.GENE3D); PF13833 (PFAM); PTHR10827 (PANTHER); IPR018247 (PROSITE_PATTERNS); SIGNAL_PEPTIDE_H_REGION (PHOBIUS); NON_CYTOPLASMIC_DOMAIN (PHOBIUS); SIGNAL_PEPTIDE (PHOBIUS); SIGNAL_PEPTIDE_C_REGION (PHOBIUS); SIGNAL_PEPTIDE_N_REGION (PHOBIUS); IPR0020…
Smp_005230.3:pep	calumenin-like isoform x1	228	25	3.90799e-163	0.6948	3	C:cytoplasmic part; F:calcium ion binding; C:intracellular membrane-bounded organelle	-	IPR002048 (SMART); IPR011992 (PFAM); IPR011992 (G3DSA:1.10.238.GENE3D); IPR011992 (G3DSA:1.10.238.GENE3D); IPR002048 (PFAM); IPR011992 (G3DSA:1.10.238.GENE3D); PTHR10827 (PANTHER); IPR018247 (PROSITE_PATTERNS); SIGNAL_PEPTIDE_H_REGION (PHOBIUS); SIGNAL_PEPTIDE (PHOBIUS); NON_CYTOPLASMIC_DOMAIN (PHOBIUS); SIGNAL_PEPTIDE_N_REGION (PHOBIUS); SIGNAL_PEPTIDE_C_REGION (PHOBIUS); IPR002048 (PROSITE_PROF…
Smp_005350.1:pep	20 kda calcium-binding protein (antigen sm20)	503	25	0	0.7532	2	C:membrane; F:calcium ion binding	-	IPR002048 (SMART); IPR011992 (G3DSA:1.10.238.GENE3D); IPR011992 (PFAM); IPR011992 (G3DSA:1.10.238.GENE3D); PTHR23050:SF20 (PANTHER); PTHR23050 (PANTHER); IPR018247 (PROSITE_PATTERNS); IPR002048 (PROSITE_PROFILES); SSF47473 (SUPERFAMILY)
Smp_005670.1:pep	ras-related protein rab-11a	218	25	3.55718e-161	0.8092	53	P:water transport; F:GTP binding; P:germ-line stem cell division; P:rhabdomere development; P:regulation of long-term neuronal synaptic plasticity; P:melanosome transport; P:Golgi vesicle fusion to target membrane; C:trans-Golgi network; C:trans-Golgi network transport vesicle; P:oocyte microtubule cytoskeleton polarization; P:actin cytoskeleton reorganization; C:recycling endosome; C:protein com…	EC:3.6.1; EC:3.6.1.15	PR00449 (PRINTS); IPR002041 (SMART); IPR003579 (SMART); IPR020849 (SMART); IPR003578 (SMART); IPR027417 (G3DSA:3.40.50.GENE3D); IPR001806 (PFAM); IPR005225 (TIGRFAM); PTHR24073:SF87 (PANTHER); PTHR24073 (PANTHER); PS51419 (PROSITE_PROFILES); IPR027417 (SUPERFAMILY)
Smp_006920.1:pep	tyrosine protein kinase fyn	481	25	0	0.7516	4	F:protein tyrosine kinase activity; P:protein phosphorylation; F:ATP binding; F:protein binding	EC:2.7.10	IPR001452 (PRINTS); IPR001245 (PRINTS); IPR000980 (PRINTS); IPR001452 (SMART); IPR020635 (SMART); IPR000980 (SMART); IPR000980 (PFAM); G3DSA:3.30.200.20 (GENE3D); G3DSA:2.30.30.40 (GENE3D); IPR001245 (PFAM); G3DSA:1.10.510.10 (GENE3D); IPR001452 (PFAM); IPR000980 (G3DSA:3.30.505.GENE3D); PTHR24418 (PANTHER); IPR017441 (PROSITE_PATTERNS); IPR000719 (PROSITE_PROFILES); IPR001452 (PROSITE_PROFILES);…
Smp_006990.1:pep	eukaryotic translation initiation factor 5b	651	25	0	0.7388	7	F:translation initiation factor activity; P:translational initiation; F:metal ion binding; P:GTP catabolic process; F:GTPase activity; F:GTP binding	EC:3.6.1; EC:3.6.1.15	Coil (COILS); Coil (COILS); IPR000795 (PRINTS); IPR005225 (TIGRFAM); IPR027417 (G3DSA:3.40.50.GENE3D); PF00009 (PFAM); IPR023115 (G3DSA:3.40.50.GENE3D); G3DSA:2.40.30.10 (GENE3D); PTHR23115 (PANTHER); PTHR23115:SF99 (PANTHER); IPR000795 (PROSITE_PROFILES); IPR027417 (SUPERFAMILY)
Smp_007070.1:pep	g protein coupled receptor	335	17	0	0.5929	3	C:integral to membrane; P:G-protein coupled receptor signaling pathway; F:G-protein coupled receptor activity	-	IPR000276 (PRINTS); G3DSA:1.20.1070.10 (GENE3D); IPR000276 (PFAM); PTHR24242:SF168 (PANTHER); PTHR24242 (PANTHER); CYTOPLASMIC_DOMAIN (PHOBIUS); CYTOPLASMIC_DOMAIN (PHOBIUS); TRANSMEMBRANE (PHOBIUS); NON_CYTOPLASMIC_DOMAIN (PHOBIUS); TRANSMEMBRANE (PHOBIUS); NON_CYTOPLASMIC_DOMAIN (PHOBIUS); TRANSMEMBRANE (PHOBIUS); IPR017452 (PROSITE_PROFILES); SSF81321 (SUPERFAMILY); TMhelix (TMHMM); TMhelix (T…
Smp_007510.1:pep	cyclin-dependent kinase partial	718	25	0	0.7588	4	P:protein phosphorylation; F:ATP binding; F:protein serine/threonine kinase activity	EC:2.7.11	IPR002290 (SMART); IPR000719 (PFAM); G3DSA:1.10.510.10 (GENE3D); G3DSA:3.30.200.20 (GENE3D); PTHR24056:SF39 (PANTHER); PTHR24056 (PANTHER); IPR008271 (PROSITE_PATTERNS); IPR000719 (PROSITE_PROFILES); IPR011009 (SUPERFAMILY)
Smp_008230.1:pep	ras-related protein rab-18	211	25	9.067e-155	0.7764	9	P:embryo development; F:GTP binding; P:eye development; P:small GTPase mediated signal transduction; C:intracellular; C:membrane; P:intracellular protein transport; F:GTPase activity; P:nucleocytoplasmic transport	EC:3.6.1; EC:3.6.1.15	PR00449 (PRINTS); IPR024156 (SMART); IPR003578 (SMART); IPR020849 (SMART); IPR003579 (SMART); IPR002041 (SMART); IPR005225 (TIGRFAM); IPR001806 (PFAM); IPR027417 (G3DSA:3.40.50.GENE3D); PTHR24073 (PANTHER); PTHR24073:SF285 (PANTHER); PS51419 (PROSITE_PROFILES); IPR027417 (SUPERFAMILY)
Smp_008260.1:pep	glycogen synthase kinase-3 partial	463	25	0	0.8612	5	F:tau-protein kinase activity; P:protein phosphorylation; F:ATP binding; F:protein serine/threonine kinase activity	EC:2.7.11; EC:2.7.11.26	IPR002290 (SMART); G3DSA:3.30.200.20 (GENE3D); IPR000719 (PFAM); G3DSA:1.10.510.10 (GENE3D); PTHR24057 (PANTHER); IPR008271 (PROSITE_PATTERNS); IPR017441 (PROSITE_PATTERNS); IPR000719 (PROSITE_PROFILES); IPR011009 (SUPERFAMILY)
Smp_008850.1:pep	fmrfamide receptor	515	25	0	0.49	3	C:integral to membrane; F:G-protein coupled receptor activity; P:G-protein coupled receptor signaling pathway	-	IPR000276 (PRINTS); G3DSA:1.20.1070.10 (GENE3D); IPR000276 (PFAM); PTHR22751:SF119 (PANTHER); PTHR22751 (PANTHER); TRANSMEMBRANE (PHOBIUS); NON_CYTOPLASMIC_DOMAIN (PHOBIUS); NON_CYTOPLASMIC_DOMAIN (PHOBIUS); NON_CYTOPLASMIC_DOMAIN (PHOBIUS); TRANSMEMBRANE (PHOBIUS); CYTOPLASMIC_DOMAIN (PHOBIUS); TRANSMEMBRANE (PHOBIUS); NON_CYTOPLASMIC_DOMAIN (PHOBIUS); TRANSMEMBRANE (PHOBIUS); CYTOPLASMIC_DOMAIN…
Smp_009600.1:pep	serine threonine-protein kinase plk1	579	25	0	0.7284	22	P:cell cycle checkpoint; P:regulation of gene expression; F:protein serine/threonine kinase activity; P:mitotic prometaphase; P:regulation of protein phosphorylation; P:polar body extrusion after meiotic divisions; P:negative regulation of cellular metabolic process; P:regulation of mitotic metaphase/anaphase transition; P:negative regulation of macromolecule metabolic process; C:spindle midzone;…	EC:2.7.11	IPR002290 (SMART); G3DSA:3.30.200.20 (GENE3D); IPR000959 (PFAM); G3DSA:3.30.1120.30 (GENE3D); G3DSA:1.10.510.10 (GENE3D); G3DSA:3.30.1120.30 (GENE3D); IPR000719 (PFAM); PTHR24345 (PANTHER); IPR017441 (PROSITE_PATTERNS); IPR008271 (PROSITE_PATTERNS); IPR000959 (PROSITE_PROFILES); IPR000719 (PROSITE_PROFILES); SSF82615 (SUPERFAMILY); IPR011009 (SUPERFAMILY)
Smp_009800.1:pep	serine threonine-protein kinase nek10	687	25	0	0.592	3	F:protein kinase activity; F:ATP binding; P:protein phosphorylation	-	Coil (COILS); G3DSA:3.30.200.20 (GENE3D); G3DSA:1.10.510.10 (GENE3D); IPR011989 (G3DSA:1.25.10.GENE3D); IPR000719 (PFAM); PTHR24362 (PANTHER); PTHR24362:SF206 (PANTHER); IPR017441 (PROSITE_PATTERNS); IPR008266 (PROSITE_PATTERNS); IPR000719 (PROSITE_PROFILES); IPR011009 (SUPERFAMILY)
Smp_009990.1:pep	insulin receptor	1510	25	0	0.652	47	P:activation of protein kinase B activity; F:GTP binding; P:regulation of embryonic development; F:insulin-like growth factor II binding; F:phosphatidylinositol 3-kinase binding; C:caveola; P:positive regulation of cell proliferation; P:immune response; P:positive regulation of nitric oxide biosynthetic process; P:peptidyl-tyrosine phosphorylation; P:positive regulation of glucose import; P:inact…	EC:2.7.10; EC:2.7.10.1; EC:2.7.11	IPR001245 (PRINTS); IPR003961 (SMART); IPR020635 (SMART); IPR006212 (SMART); IPR013783 (G3DSA:2.60.40.GENE3D); IPR001245 (PFAM); G3DSA:1.10.510.10 (GENE3D); G3DSA:3.30.200.20 (GENE3D); G3DSA:2.10.220.10 (GENE3D); G3DSA:2.10.220.10 (GENE3D); IPR013783 (G3DSA:2.60.40.GENE3D); IPR006211 (PFAM); IPR000494 (G3DSA:3.80.20.GENE3D); PTHR24416:SF304 (PANTHER); PTHR24416 (PANTHER); IPR017441 (PROSITE_PATTE…
Smp_010470.1:pep	dopamine d2-like receptor	89	25	5.77539e-53	0.8336	4	C:integral to plasma membrane; F:serotonin receptor activity; P:serotonin receptor signaling pathway	-	IPR000276 (PFAM); G3DSA:1.20.1070.10 (GENE3D); PTHR24249:SF215 (PANTHER); PTHR24249 (PANTHER); SIGNAL_PEPTIDE (PHOBIUS); TRANSMEMBRANE (PHOBIUS); SIGNAL_PEPTIDE_N_REGION (PHOBIUS); SIGNAL_PEPTIDE_C_REGION (PHOBIUS); SIGNAL_PEPTIDE_H_REGION (PHOBIUS); CYTOPLASMIC_DOMAIN (PHOBIUS); NON_CYTOPLASMIC_DOMAIN (PHOBIUS); IPR017452 (PROSITE_PROFILES); SSF81321 (SUPERFAMILY); TMhelix (TMHMM)
Smp_010670.1:pep	abnormal long morphology protein 1	1073	5	0	0.792	1	F:calcium ion binding	-	Coil (COILS); Coil (COILS); IPR002048 (SMART); IPR011992 (G3DSA:1.10.238.GENE3D); IPR002048 (PROSITE_PROFILES); SSF47473 (SUPERFAMILY)
Smp_011660.1:pep	protein kinase	531	25	0	0.8416	16	P:protein phosphorylation; P:regulation of ovulation; F:calmodulin binding; C:axon; P:neuromuscular junction development; C:dendrite; P:regulation of filopodium assembly; P:male courtship behavior; C:calcium- and calmodulin-dependent protein kinase complex; F:ATP binding; P:long-term memory; P:synaptic transmission; C:postsynaptic membrane; C:presynaptic active zone; F:calmodulin-dependent protei…	EC:2.7.11; EC:2.7.11.17	IPR002290 (SMART); IPR000719 (PFAM); IPR013543 (PFAM); G3DSA:3.30.200.20 (GENE3D); G3DSA:1.10.510.10 (GENE3D); G3DSA:3.10.450.50 (GENE3D); IPR020636 (PANTHER); PTHR24347:SF108 (PANTHER); IPR008271 (PROSITE_PATTERNS); IPR017441 (PROSITE_PATTERNS); CYTOPLASMIC_DOMAIN (PHOBIUS); NON_CYTOPLASMIC_DOMAIN (PHOBIUS); TRANSMEMBRANE (PHOBIUS); IPR000719 (PROSITE_PROFILES); IPR011009 (SUPERFAMILY); SSF54427…
Smp_011660.2:pep	protein kinase	522	25	0	0.8496	16	P:protein phosphorylation; P:regulation of ovulation; F:calmodulin binding; C:axon; P:neuromuscular junction development; C:dendrite; P:regulation of filopodium assembly; P:male courtship behavior; C:calcium- and calmodulin-dependent protein kinase complex; F:ATP binding; P:long-term memory; P:synaptic transmission; C:postsynaptic membrane; C:presynaptic active zone; F:calmodulin-dependent protei…	EC:2.7.11; EC:2.7.11.17	IPR002290 (SMART); IPR000719 (PFAM); G3DSA:3.30.200.20 (GENE3D); G3DSA:3.10.450.50 (GENE3D); G3DSA:1.10.510.10 (GENE3D); IPR013543 (PFAM); IPR020636 (PANTHER); PTHR24347:SF108 (PANTHER); IPR017441 (PROSITE_PATTERNS); IPR008271 (PROSITE_PATTERNS); NON_CYTOPLASMIC_DOMAIN (PHOBIUS); CYTOPLASMIC_DOMAIN (PHOBIUS); TRANSMEMBRANE (PHOBIUS); IPR000719 (PROSITE_PROFILES); IPR011009 (SUPERFAMILY); SSF54427…
Smp_011660.3:pep	protein kinase	479	25	0	0.8336	16	P:protein phosphorylation; P:regulation of ovulation; F:calmodulin binding; C:axon; P:neuromuscular junction development; C:dendrite; P:regulation of filopodium assembly; P:male courtship behavior; C:calcium- and calmodulin-dependent protein kinase complex; F:ATP binding; P:long-term memory; P:synaptic transmission; C:postsynaptic membrane; C:presynaptic active zone; F:calmodulin-dependent protei…	EC:2.7.11; EC:2.7.11.17	IPR002290 (SMART); IPR013543 (PFAM); G3DSA:3.30.200.20 (GENE3D); G3DSA:1.10.510.10 (GENE3D); IPR000719 (PFAM); G3DSA:3.10.450.50 (GENE3D); IPR020636 (PANTHER); PTHR24347:SF108 (PANTHER); IPR008271 (PROSITE_PATTERNS); CYTOPLASMIC_DOMAIN (PHOBIUS); NON_CYTOPLASMIC_DOMAIN (PHOBIUS); TRANSMEMBRANE (PHOBIUS); IPR000719 (PROSITE_PROFILES); SSF54427 (SUPERFAMILY); IPR011009 (SUPERFAMILY)
Smp_011700.1:pep	proto-oncogene tyrosine-protein kinase ros	858	25	0	0.6144	5	F:transmembrane receptor protein tyrosine kinase activity; P:protein phosphorylation; F:ATP binding; C:integral to membrane; P:transmembrane receptor protein tyrosine kinase signaling pathway	EC:2.7.10; EC:2.7.10.1; EC:2.7.11	IPR020635 (SMART); G3DSA:3.30.200.20 (GENE3D); IPR001245 (PFAM); G3DSA:1.10.510.10 (GENE3D); PTHR24416 (PANTHER); IPR017441 (PROSITE_PATTERNS); IPR008266 (PROSITE_PATTERNS); IPR002011 (PROSITE_PATTERNS); NON_CYTOPLASMIC_DOMAIN (PHOBIUS); SIGNAL_PEPTIDE (PHOBIUS); SIGNAL_PEPTIDE_H_REGION (PHOBIUS); NON_CYTOPLASMIC_DOMAIN (PHOBIUS); SIGNAL_PEPTIDE_C_REGION (PHOBIUS); CYTOPLASMIC_DOMAIN (PHOBIUS); T…
Smp_012580.1:pep	rho guanine nucleotide exchange factor 16	892	25	0	0.5544	4	P:regulation of Rho protein signal transduction; F:phospholipid binding; F:Rho guanyl-nucleotide exchange factor activity; F:protein binding	-	Coil (COILS); IPR001452 (SMART); IPR000219 (SMART); IPR000219 (PFAM); IPR011993 (G3DSA:2.30.29.GENE3D); IPR001452 (PFAM); G3DSA:2.30.30.40 (GENE3D); IPR000219 (G3DSA:1.20.900.GENE3D); PTHR12845:SF5 (PANTHER); PTHR12845 (PANTHER); IPR000219 (PROSITE_PROFILES); IPR001452 (PROSITE_PROFILES); SSF50729 (SUPERFAMILY); IPR000219 (SUPERFAMILY); IPR001452 (SUPERFAMILY)
Smp_012920.1:pep	fmrfamide receptor-like	290	16	0	0.6219	3	C:integral to membrane; P:G-protein coupled receptor signaling pathway; F:G-protein coupled receptor activity	-	G3DSA:1.20.1070.10 (GENE3D); PTHR22751:SF77 (PANTHER); PTHR22751 (PANTHER); CYTOPLASMIC_DOMAIN (PHOBIUS); TRANSMEMBRANE (PHOBIUS); TRANSMEMBRANE (PHOBIUS); NON_CYTOPLASMIC_DOMAIN (PHOBIUS); CYTOPLASMIC_DOMAIN (PHOBIUS); TRANSMEMBRANE (PHOBIUS); NON_CYTOPLASMIC_DOMAIN (PHOBIUS); IPR017452 (PROSITE_PROFILES); SSF81321 (SUPERFAMILY); TMhelix (TMHMM); TMhelix (TMHMM)
Smp_013840.1:pep	serine threonine kinase	1145	25	0	0.8788	5	P:protein phosphorylation; F:ATP binding; F:protein serine/threonine kinase activity; F:protein binding	EC:2.7.11	IPR015940 (SMART); IPR002290 (SMART); IPR000719 (PFAM); IPR028375 (G3DSA:3.30.310.GENE3D); G3DSA:1.10.510.10 (GENE3D); G3DSA:3.30.200.20 (GENE3D); G3DSA:1.10.8.10 (GENE3D); IPR001772 (PFAM); PTHR24346:SF6 (PANTHER); PTHR24346 (PANTHER); IPR017441 (PROSITE_PATTERNS); IPR008271 (PROSITE_PATTERNS); SIGNAL_PEPTIDE_H_REGION (PHOBIUS); SIGNAL_PEPTIDE_N_REGION (PHOBIUS); SIGNAL_PEPTIDE_C_REGION (PHOBIUS…
Smp_013840.2:pep	serine threonine kinase	1165	25	0	0.8748	5	P:protein phosphorylation; F:ATP binding; F:protein serine/threonine kinase activity; F:protein binding	EC:2.7.11	IPR002290 (SMART); IPR015940 (SMART); G3DSA:1.10.8.10 (GENE3D); IPR001772 (PFAM); G3DSA:1.10.510.10 (GENE3D); G3DSA:3.30.200.20 (GENE3D); IPR000719 (PFAM); IPR028375 (G3DSA:3.30.310.GENE3D); PTHR24346 (PANTHER); PTHR24346:SF6 (PANTHER); IPR017441 (PROSITE_PATTERNS); IPR008271 (PROSITE_PATTERNS); NON_CYTOPLASMIC_DOMAIN (PHOBIUS); SIGNAL_PEPTIDE_N_REGION (PHOBIUS); SIGNAL_PEPTIDE (PHOBIUS); SIGNAL_…
Smp_014170.1:pep	serine threonine-protein kinase par-1	902	25	0	0.7548	17	P:neuron migration; P:protein autophosphorylation; P:establishment or maintenance of epithelial cell apical/basal polarity; P:intracellular protein kinase cascade; F:protein serine/threonine kinase activity; P:regulation of cytoskeleton organization; P:regulation of axonogenesis; C:basal cortex; F:ATP binding; F:protein binding; P:establishment of cell polarity; F:magnesium ion binding; F:tau-pro…	EC:2.7.11; EC:2.7.11.26	IPR002290 (SMART); IPR000719 (PFAM); G3DSA:3.30.200.20 (GENE3D); IPR001772 (PFAM); G3DSA:1.10.510.10 (GENE3D); IPR028375 (G3DSA:3.30.310.GENE3D); G3DSA:1.10.8.10 (GENE3D); PTHR24346:SF6 (PANTHER); PTHR24346 (PANTHER); IPR008271 (PROSITE_PATTERNS); IPR000719 (PROSITE_PROFILES); IPR001772 (PROSITE_PROFILES); IPR011009 (SUPERFAMILY); IPR028375 (SUPERFAMILY)
Smp_014170.2:pep	serine threonine-protein kinase par-1	1024	25	0	0.7472	17	P:neuron migration; P:protein autophosphorylation; P:establishment or maintenance of epithelial cell apical/basal polarity; P:intracellular protein kinase cascade; F:protein serine/threonine kinase activity; P:regulation of cytoskeleton organization; P:regulation of axonogenesis; C:basal cortex; F:ATP binding; F:protein binding; P:establishment of cell polarity; F:magnesium ion binding; F:tau-pro…	EC:2.7.11; EC:2.7.11.26	IPR002290 (SMART); G3DSA:1.10.510.10 (GENE3D); G3DSA:1.10.8.10 (GENE3D); IPR000719 (PFAM); IPR001772 (PFAM); G3DSA:3.30.200.20 (GENE3D); IPR028375 (G3DSA:3.30.310.GENE3D); PTHR24346:SF6 (PANTHER); PTHR24346 (PANTHER); IPR017441 (PROSITE_PATTERNS); IPR008271 (PROSITE_PATTERNS); IPR000719 (PROSITE_PROFILES); IPR001772 (PROSITE_PROFILES); IPR028375 (SUPERFAMILY); IPR011009 (SUPERFAMILY)
Smp_014660.1:pep	rab-protein 10	146	25	1.03826e-104	0.7304	5	F:GTP binding; P:small GTPase mediated signal transduction; P:protein transport; C:membrane; C:intracellular	-	PR00449 (PRINTS); IPR020849 (SMART); IPR003579 (SMART); IPR003578 (SMART); IPR001806 (PFAM); IPR027417 (G3DSA:3.40.50.GENE3D); IPR005225 (TIGRFAM); PTHR24073 (PANTHER); PTHR24073:SF456 (PANTHER); PS51419 (PROSITE_PROFILES); IPR027417 (SUPERFAMILY)
Smp_014660.2:pep	rab-protein 10	205	25	5.07323e-150	0.7856	7	F:GTP binding; P:small GTPase mediated signal transduction; F:GTPase activity; P:nucleocytoplasmic transport; P:intracellular protein transport; C:membrane; C:intracellular	EC:3.6.1; EC:3.6.1.15	PR00449 (PRINTS); IPR002041 (SMART); IPR020849 (SMART); IPR003579 (SMART); IPR003578 (SMART); IPR024156 (SMART); IPR005225 (TIGRFAM); IPR027417 (G3DSA:3.40.50.GENE3D); IPR001806 (PFAM); PTHR24073 (PANTHER); PTHR24073:SF456 (PANTHER); PS51419 (PROSITE_PROFILES); IPR027417 (SUPERFAMILY)
Smp_014780.1:pep	alpha- sarcomeric isoform x1	786	25	0	0.7136	4	F:actin binding; P:actin filament bundle assembly; F:calcium ion binding; P:actin crosslink formation	-	Coil (COILS); Coil (COILS); IPR001715 (SMART); IPR018159 (SMART); IPR002048 (SMART); IPR001715 (PFAM); G3DSA:1.20.58.60 (GENE3D); IPR011992 (G3DSA:1.10.238.GENE3D); G3DSA:1.20.58.60 (GENE3D); IPR001715 (G3DSA:1.10.418.GENE3D); IPR011992 (G3DSA:1.10.238.GENE3D); IPR014837 (PFAM); IPR002048 (PFAM); IPR002017 (PFAM); PTHR11915 (PANTHER); IPR018247 (PROSITE_PATTERNS); IPR002048 (PROSITE_PROFILES); IP…
Smp_014780.2:pep	alpha- sarcomeric isoform x2	906	25	0	0.7292	4	F:actin binding; P:actin filament bundle assembly; F:calcium ion binding; P:actin crosslink formation	-	Coil (COILS); Coil (COILS); IPR001715 (SMART); IPR002048 (SMART); IPR018159 (SMART); IPR001715 (PFAM); IPR002017 (PFAM); G3DSA:1.20.58.60 (GENE3D); G3DSA:1.20.58.60 (GENE3D); IPR001715 (G3DSA:1.10.418.GENE3D); IPR011992 (G3DSA:1.10.238.GENE3D); IPR002048 (PFAM); IPR011992 (G3DSA:1.10.238.GENE3D); IPR001715 (G3DSA:1.10.418.GENE3D); IPR014837 (PFAM); PTHR11915 (PANTHER); IPR001589 (PROSITE_PATTERNS…
Smp_014850.1:pep	cytoplasmic protein nck2	692	25	0	0.5588	7	P:actin filament organization; P:positive regulation of transcription from RNA polymerase II promoter; P:lamellipodium assembly; P:positive regulation of T cell proliferation; P:cell migration; P:positive regulation of actin filament polymerization; C:vesicle membrane
Smp_017290.3:pep	signal recognition particle receptor subunit beta	222	25	4.52363e-157	0.7012	1	F:GTP binding	-	IPR027417 (G3DSA:3.40.50.GENE3D); IPR019009 (PFAM); PTHR19326 (PANTHER); CYTOPLASMIC_DOMAIN (PHOBIUS); TRANSMEMBRANE (PHOBIUS); NON_CYTOPLASMIC_DOMAIN (PHOBIUS); IPR027417 (SUPERFAMILY); TMhelix (TMHMM)
Smp_017290.4:pep	signal recognition particle receptor subunit beta	186	25	1.3626e-128	0.6968	1	F:GTP binding	-	IPR019009 (PFAM); IPR005225 (TIGRFAM); IPR027417 (G3DSA:3.40.50.GENE3D); PTHR19326 (PANTHER); CYTOPLASMIC_DOMAIN (PHOBIUS); TRANSMEMBRANE (PHOBIUS); NON_CYTOPLASMIC_DOMAIN (PHOBIUS); IPR027417 (SUPERFAMILY); TMhelix (TMHMM)
Smp_017710.1:pep	rab11 family-interacting protein 3	312	18	0	0.6317	1	F:calcium ion binding	-	Coil (COILS); Coil (COILS); IPR011992 (G3DSA:1.10.238.GENE3D); IPR011992 (PFAM); PTHR15726 (PANTHER); IPR002048 (PROSITE_PROFILES); SSF47473 (SUPERFAMILY)
Smp_017900.1:pep	ribosomal protein s6 kinase alpha-1	720	25	0	0.6604	4	P:protein phosphorylation; F:ATP binding; F:protein serine/threonine kinase activity	EC:2.7.11	IPR000961 (SMART); IPR002290 (SMART); G3DSA:1.10.510.10 (GENE3D); G3DSA:1.10.510.10 (GENE3D); IPR000719 (PFAM); G3DSA:3.30.200.20 (GENE3D); PTHR24351 (PANTHER); PTHR24351:SF68 (PANTHER); IPR008271 (PROSITE_PATTERNS); IPR000719 (PROSITE_PROFILES); IPR000961 (PROSITE_PROFILES); IPR011009 (SUPERFAMILY)
Smp_018290.1:pep	serine threonine-protein kinase 17a-like	366	25	0	0.6724	4	P:protein phosphorylation; F:ATP binding; F:protein serine/threonine kinase activity	EC:2.7.11	IPR002290 (SMART); G3DSA:1.10.510.10 (GENE3D); G3DSA:3.30.200.20 (GENE3D); IPR000719 (PFAM); PTHR24342 (PANTHER); PTHR24342:SF12 (PANTHER); IPR008271 (PROSITE_PATTERNS); IPR000719 (PROSITE_PROFILES); IPR011009 (SUPERFAMILY)
Smp_018690.1:pep	prolactin-releasing peptide receptor-like	232	25	2.63676e-170	0.6816	3	F:G-protein coupled receptor activity; P:G-protein coupled receptor signaling pathway; C:integral to membrane	-	IPR000276 (PRINTS); G3DSA:1.20.1070.10 (GENE3D); IPR000276 (PFAM); PTHR24242:SF35 (PANTHER); PTHR24242 (PANTHER); NON_CYTOPLASMIC_DOMAIN (PHOBIUS); TRANSMEMBRANE (PHOBIUS); CYTOPLASMIC_DOMAIN (PHOBIUS); CYTOPLASMIC_DOMAIN (PHOBIUS); TRANSMEMBRANE (PHOBIUS); TRANSMEMBRANE (PHOBIUS); NON_CYTOPLASMIC_DOMAIN (PHOBIUS); IPR017452 (PROSITE_PROFILES); SSF81321 (SUPERFAMILY); TMhelix (TMHMM); TMhelix (TM…
Smp_018940.1:pep	calmodulin	160	25	6.5856e-111	0.664	1	F:calcium ion binding	-	IPR002048 (SMART); IPR011992 (G3DSA:1.10.238.GENE3D); IPR011992 (G3DSA:1.10.238.GENE3D); PF13833 (PFAM); PTHR23050 (PANTHER); IPR002048 (PROSITE_PROFILES); SSF47473 (SUPERFAMILY)
Smp_019100.1:pep	eh domain-containing protein 3 isoform x2	548	25	0	0.7704	5	F:calcium ion binding; P:GTP catabolic process; F:GTPase activity; F:GTP binding; F:protein binding	EC:3.6.1; EC:3.6.1.15	IPR000261 (SMART); PF00350 (PFAM); IPR011992 (G3DSA:1.10.238.GENE3D); PF16880 (PFAM); PF12763 (PFAM); IPR027417 (G3DSA:3.40.50.GENE3D); PTHR11216 (PANTHER); PTHR11216:SF31 (PANTHER); IPR018247 (PROSITE_PATTERNS); IPR030381 (PROSITE_PROFILES); IPR002048 (PROSITE_PROFILES); IPR000261 (PROSITE_PROFILES); SSF47473 (SUPERFAMILY); IPR027417 (SUPERFAMILY)
Smp_019640.1:pep	calcyphosin-like protein	208	25	1.52015e-150	0.7632	3	P:phagocytosis; F:calcium ion binding; P:detection of calcium ion	-	IPR002048 (SMART); IPR011992 (G3DSA:1.10.238.GENE3D); IPR002048 (PFAM); IPR011992 (PFAM); IPR029633 (PTHR10891:PANTHER); PTHR10891 (PANTHER); IPR018247 (PROSITE_PATTERNS); IPR002048 (PROSITE_PROFILES); SSF47473 (SUPERFAMILY)
Smp_019640.2:pep	calcyphosin-like protein	165	25	8.72233e-118	0.6328	2	P:phagocytosis; F:calcium ion binding	-	IPR002048 (SMART); IPR011992 (G3DSA:1.10.238.GENE3D); IPR011992 (PFAM); IPR002048 (PFAM); PTHR10891 (PANTHER); IPR029633 (PTHR10891:PANTHER); IPR018247 (PROSITE_PATTERNS); IPR002048 (PROSITE_PROFILES); SSF47473 (SUPERFAMILY)
Smp_019790.1:pep	tyrosine kinase	1546	25	0	0.588	3	F:protein tyrosine kinase activity; P:protein phosphorylation; F:ATP binding	EC:2.7.10	IPR001245 (PRINTS); IPR020635 (SMART); G3DSA:3.30.200.20 (GENE3D); IPR001828 (PFAM); G3DSA:3.40.50.2300 (GENE3D); G3DSA:1.10.510.10 (GENE3D); IPR001245 (PFAM); PTHR24418:SF184 (PANTHER); PTHR24418 (PANTHER); IPR017441 (PROSITE_PATTERNS); IPR008266 (PROSITE_PATTERNS); TRANSMEMBRANE (PHOBIUS); SIGNAL_PEPTIDE (PHOBIUS); SIGNAL_PEPTIDE_N_REGION (PHOBIUS); SIGNAL_PEPTIDE_H_REGION (PHOBIUS); CYTOPLASMI…
Smp_020080.1:pep	guanine nucleotide-binding protein g subunit alpha-1	353	25	0	0.8356	15	F:signal transducer activity; C:heterotrimeric G-protein complex; F:GTP binding; P:cell division; P:GTP catabolic process; C:cytoplasm; F:metal ion binding; F:G-protein beta/gamma-subunit complex binding; C:centrosome; C:midbody; F:G-protein coupled receptor binding; P:adenylate cyclase-modulating G-protein coupled receptor signaling pathway; F:GTPase activity; C:nucleus; P:cell cycle	EC:3.6.1; EC:3.6.1.15	IPR001019 (PRINTS); IPR001408 (PRINTS); IPR001019 (SMART); IPR011025 (G3DSA:1.10.400.GENE3D); IPR027417 (G3DSA:3.40.50.GENE3D); IPR001019 (PFAM); PTHR10218:SF178 (PANTHER); IPR001019 (PANTHER); IPR027417 (SUPERFAMILY); IPR011025 (SUPERFAMILY)
Smp_020080.2:pep	guanine nucleotide-binding protein g subunit alpha-1	332	25	0	0.7912	11	F:signal transducer activity; C:midbody; C:centrosome; P:cell division; P:GTP catabolic process; F:G-protein beta/gamma-subunit complex binding; F:GTPase activity; C:cytoplasm; P:adenylate cyclase-modulating G-protein coupled receptor signaling pathway; F:GTP binding; C:plasma membrane	EC:3.6.1; EC:3.6.1.15	IPR001019 (PRINTS); IPR001408 (PRINTS); IPR001019 (SMART); IPR027417 (G3DSA:3.40.50.GENE3D); IPR001019 (PFAM); IPR011025 (G3DSA:1.10.400.GENE3D); PTHR10218:SF178 (PANTHER); IPR001019 (PANTHER); IPR027417 (SUPERFAMILY); IPR011025 (SUPERFAMILY)
Smp_020090.1:pep	stem cell tumor	400	25	0	0.72	4	C:integral to membrane; P:proteolysis; F:calcium ion binding; F:serine-type endopeptidase activity	EC:3.4.21	IPR022764 (G3DSA:1.20.1540.GENE3D); IPR011992 (G3DSA:1.10.238.GENE3D); IPR022764 (PFAM); IPR002610 (PANTHER); PTHR22936:SF5 (PANTHER); IPR018247 (PROSITE_PATTERNS); NON_CYTOPLASMIC_DOMAIN (PHOBIUS); NON_CYTOPLASMIC_DOMAIN (PHOBIUS); CYTOPLASMIC_DOMAIN (PHOBIUS); TRANSMEMBRANE (PHOBIUS); TRANSMEMBRANE (PHOBIUS); CYTOPLASMIC_DOMAIN (PHOBIUS); CYTOPLASMIC_DOMAIN (PHOBIUS); TRANSMEMBRANE (PHOBIUS); T…
Smp_020460.1:pep	elongation factor 1-alpha 1	104	25	1.6022e-69	0.8484	7	F:nucleotidyltransferase activity; F:translation elongation factor activity; P:translational elongation; P:GTP catabolic process; F:GTPase activity; C:cytoplasm; F:GTP binding	EC:3.6.1; EC:3.6.1.15	IPR027417 (G3DSA:3.40.50.GENE3D); PF00009 (PFAM); IPR027417 (G3DSA:3.40.50.GENE3D); PTHR23115:SF109 (PANTHER); PTHR23115 (PANTHER); IPR027417 (SUPERFAMILY)
Smp_021070.1:pep	guanine nucleotide-binding 3 homolog	406	25	0	0.6636	1	F:GTP binding	-	Coil (COILS); Coil (COILS); IPR006073 (PRINTS); IPR006073 (PFAM); IPR023179 (G3DSA:1.10.1580.GENE3D); IPR027417 (G3DSA:3.40.50.GENE3D); IPR014813 (PFAM); PTHR11089 (PANTHER); PTHR11089:SF30 (PANTHER); IPR030378 (PROSITE_PROFILES); IPR027417 (SUPERFAMILY)
Smp_022810.1:pep	ras-related protein rab-2b	216	25	5.37391e-158	0.8572	9	P:small GTPase mediated signal transduction; C:Golgi membrane; P:positive regulation of exocytosis; C:endoplasmic reticulum membrane; F:GTP binding; C:plasma membrane; P:nucleocytoplasmic transport; F:GTPase activity; P:intracellular protein transport	EC:3.6.1; EC:3.6.1.15	PR00449 (PRINTS); IPR020849 (SMART); IPR002041 (SMART); IPR003578 (SMART); IPR003579 (SMART); IPR027417 (G3DSA:3.40.50.GENE3D); IPR001806 (PFAM); IPR005225 (TIGRFAM); PTHR24073:SF359 (PANTHER); PTHR24073 (PANTHER); PS51419 (PROSITE_PROFILES); IPR027417 (SUPERFAMILY)
Smp_022810.2:pep	ras-related protein rab-2a isoform x1	196	25	1.52466e-141	0.9088	9	P:small GTPase mediated signal transduction; C:Golgi membrane; P:positive regulation of exocytosis; C:endoplasmic reticulum-Golgi intermediate compartment membrane; C:endoplasmic reticulum membrane; F:GTP binding; P:intracellular protein transport; F:GTPase activity; P:nucleocytoplasmic transport	EC:3.6.1; EC:3.6.1.15	PR00449 (PRINTS); IPR003579 (SMART); IPR020849 (SMART); IPR002041 (SMART); IPR003578 (SMART); IPR005225 (TIGRFAM); IPR001806 (PFAM); IPR027417 (G3DSA:3.40.50.GENE3D); PTHR24073 (PANTHER); PTHR24073:SF359 (PANTHER); PS51419 (PROSITE_PROFILES); IPR027417 (SUPERFAMILY)
Smp_023710.1:pep	peptide (allatostatin somatostatin)-like receptor	291	25	0	0.6628	3	F:G-protein coupled receptor activity; P:G-protein coupled receptor signaling pathway; C:integral to membrane	-	G3DSA:1.20.1070.10 (GENE3D); IPR000276 (PFAM); PTHR22751:SF96 (PANTHER); PTHR22751 (PANTHER); CYTOPLASMIC_DOMAIN (PHOBIUS); NON_CYTOPLASMIC_DOMAIN (PHOBIUS); TRANSMEMBRANE (PHOBIUS); TRANSMEMBRANE (PHOBIUS); TRANSMEMBRANE (PHOBIUS); NON_CYTOPLASMIC_DOMAIN (PHOBIUS); NON_CYTOPLASMIC_DOMAIN (PHOBIUS); TRANSMEMBRANE (PHOBIUS); CYTOPLASMIC_DOMAIN (PHOBIUS); IPR017452 (PROSITE_PROFILES); SSF81321 (SUP…
Smp_024660.1:pep	roundabout 2	1875	25	0	0.5204	1	F:protein binding	-	IPR003961 (SMART); IPR003598 (SMART); IPR003599 (SMART); PF13927 (PFAM); IPR013783 (G3DSA:2.60.40.GENE3D); IPR013783 (G3DSA:2.60.40.GENE3D); IPR013783 (G3DSA:2.60.40.GENE3D); IPR013783 (G3DSA:2.60.40.GENE3D); IPR013098 (PFAM); PTHR10489 (PANTHER); PTHR10489:SF510 (PANTHER); SIGNAL_PEPTIDE (PHOBIUS); NON_CYTOPLASMIC_DOMAIN (PHOBIUS); SIGNAL_PEPTIDE_C_REGION (PHOBIUS); TRANSMEMBRANE (PHOBIUS); SIGN…
Smp_025380.1:pep	16 kda calcium-binding protein	147	25	1.05719e-101	0.6208	1	F:calcium ion binding	-	IPR002048 (SMART); IPR011992 (PFAM); IPR011992 (G3DSA:1.10.238.GENE3D); IPR011992 (G3DSA:1.10.238.GENE3D); IPR011992 (G3DSA:1.10.238.GENE3D); PTHR10891:SF543 (PANTHER); PTHR10891 (PANTHER); IPR018247 (PROSITE_PATTERNS); IPR002048 (PROSITE_PROFILES); SSF47473 (SUPERFAMILY)
Smp_025390.1:pep	calcium-dependent protein kinase cdpk2	118	25	2.06394e-79	0.662	3	F:kinase activity; F:calcium ion binding; P:metabolic process	-	Coil (COILS); IPR002048 (SMART); IPR011992 (G3DSA:1.10.238.GENE3D); IPR011992 (PFAM); PTHR10891 (PANTHER); IPR018247 (PROSITE_PATTERNS); IPR002048 (PROSITE_PROFILES); SSF47473 (SUPERFAMILY)
Smp_025410.1:pep	calmodulin-like protein 5	135	25	1.97647e-91	0.6128	1	F:calcium ion binding	-	IPR002048 (SMART); IPR011992 (G3DSA:1.10.238.GENE3D); IPR011992 (G3DSA:1.10.238.GENE3D); IPR011992 (PFAM); IPR002048 (PFAM); PTHR10891 (PANTHER); IPR018247 (PROSITE_PATTERNS); NON_CYTOPLASMIC_DOMAIN (PHOBIUS); CYTOPLASMIC_DOMAIN (PHOBIUS); TRANSMEMBRANE (PHOBIUS); IPR002048 (PROSITE_PROFILES); SSF47473 (SUPERFAMILY)
Smp_025740.1:pep	rho-related gtp-binding protein	336	25	0	0.6108	5	F:GTP binding; C:intracellular; C:membrane; P:small GTPase mediated signal transduction; P:protein transport	-	PR00449 (PRINTS); IPR003578 (SMART); IPR003579 (SMART); IPR020849 (SMART); IPR001806 (PFAM); IPR005225 (TIGRFAM); IPR027417 (G3DSA:3.40.50.GENE3D); PTHR24072 (PANTHER); PTHR24072:SF142 (PANTHER); IPR003578 (PROSITE_PROFILES); IPR027417 (SUPERFAMILY)
Smp_026090.1:pep	ras-related gtp-binding protein c	490	25	0	0.7664	3	C:nucleus; C:cytoplasm; F:GTP binding	-	IPR027417 (G3DSA:3.40.50.GENE3D); IPR006762 (PFAM); PTHR11259:SF2 (PANTHER); IPR006762 (PANTHER); IPR027417 (SUPERFAMILY)
Smp_026420.1:pep	calcium binding protein p22	188	25	4.96541e-134	0.7824	1	F:calcium ion binding	-	IPR002048 (SMART); IPR011992 (PFAM); IPR011992 (G3DSA:1.10.238.GENE3D); PTHR23056 (PANTHER); PTHR23056:SF25 (PANTHER); IPR018247 (PROSITE_PATTERNS); IPR002048 (PROSITE_PROFILES); SSF47473 (SUPERFAMILY)
Smp_026510.1:pep	dual specificity mitogen-activated protein kinase kinase 1	544	25	0	0.7672	8	C:cell part; F:protein serine/threonine kinase activity; P:signal transduction; P:cell differentiation; P:positive regulation of protein serine/threonine kinase activity; P:negative regulation of cellular process; F:ATP binding	EC:2.7.11	IPR002290 (SMART); G3DSA:1.10.510.10 (GENE3D); G3DSA:3.30.200.20 (GENE3D); IPR000719 (PFAM); PTHR24360 (PANTHER); IPR017441 (PROSITE_PATTERNS); IPR008271 (PROSITE_PATTERNS); IPR000719 (PROSITE_PROFILES); IPR011009 (SUPERFAMILY)
Smp_026560.1:pep	calmodulin	154	25	5.99499e-107	0.9676	90	C:axon; P:epidermal growth factor receptor signaling pathway; P:Fc-epsilon receptor signaling pathway; C:rhabdomere; C:calcium channel complex; P:positive regulation of protein dephosphorylation; C:spindle microtubule; P:photoreceptor cell axon guidance; P:regulation of filopodium assembly; P:regulation of cell communication by electrical coupling involved in cardiac conduction; P:embryo developm…	EC:2.7.11; EC:2.7.11.17	IPR002048 (SMART); IPR011992 (G3DSA:1.10.238.GENE3D); IPR011992 (G3DSA:1.10.238.GENE3D); IPR002048 (PFAM); IPR011992 (PFAM); PTHR23050 (PANTHER); PTHR23050:SF139 (PANTHER); IPR018247 (PROSITE_PATTERNS); IPR002048 (PROSITE_PROFILES); SSF47473 (SUPERFAMILY)
Smp_026560.2:pep	calmodulin	183	25	1.42293e-129	0.966	62	P:positive regulation of ryanodine-sensitive calcium-release channel activity; P:detection of calcium ion; P:regulation of heart rate; P:neurotrophin TRK receptor signaling pathway; P:glucose metabolic process; P:regulation of store-operated calcium channel activity; F:phosphatidylinositol 3-kinase binding; F:nitric-oxide synthase binding; P:regulation of cell communication by electrical coupling…	EC:1.97.1	IPR002048 (SMART); IPR011992 (PFAM); IPR011992 (G3DSA:1.10.238.GENE3D); IPR011992 (G3DSA:1.10.238.GENE3D); PTHR23050 (PANTHER); IPR018247 (PROSITE_PATTERNS); IPR002048 (PROSITE_PROFILES); SSF47473 (SUPERFAMILY)
Smp_027400.1:pep	tyrosine-protein kinase htk16	921	25	0	0.6388	4	F:protein tyrosine kinase activity; F:protein binding; F:ATP binding; P:protein phosphorylation	EC:2.7.10	IPR000980 (PRINTS); IPR001245 (PRINTS); IPR000980 (SMART); IPR002110 (SMART); IPR020635 (SMART); IPR000980 (PFAM); IPR020683 (G3DSA:1.25.40.GENE3D); IPR000980 (G3DSA:3.30.505.GENE3D); IPR001245 (PFAM); G3DSA:1.10.510.10 (GENE3D); IPR000980 (G3DSA:3.30.505.GENE3D); G3DSA:3.30.200.20 (GENE3D); PF13637 (PFAM); PTHR24418 (PANTHER); IPR017441 (PROSITE_PATTERNS); IPR008266 (PROSITE_PATTERNS); IPR020683…
Smp_027430.1:pep	calcium uptake protein mitochondrial isoform x3	396	25	0	0.6232	1	F:calcium ion binding	-	IPR002048 (SMART); IPR011992 (G3DSA:1.10.238.GENE3D); IPR011992 (G3DSA:1.10.238.GENE3D); IPR011992 (G3DSA:1.10.238.GENE3D); PF13833 (PFAM); PTHR12294:SF9 (PANTHER); PTHR12294 (PANTHER); IPR018247 (PROSITE_PATTERNS); TRANSMEMBRANE (PHOBIUS); NON_CYTOPLASMIC_DOMAIN (PHOBIUS); CYTOPLASMIC_DOMAIN (PHOBIUS); TRANSMEMBRANE (PHOBIUS); NON_CYTOPLASMIC_DOMAIN (PHOBIUS); IPR002048 (PROSITE_PROFILES); SSF47…
Smp_027940.1:pep	amine gpcr	324	25	0	0.6152	3	P:G-protein coupled receptor signaling pathway; C:integral to membrane; F:G-protein coupled receptor activity	-	IPR000276 (PRINTS); IPR000276 (PFAM); G3DSA:1.20.1070.10 (GENE3D); TRANSMEMBRANE (PHOBIUS); NON_CYTOPLASMIC_DOMAIN (PHOBIUS); CYTOPLASMIC_DOMAIN (PHOBIUS); TRANSMEMBRANE (PHOBIUS); TRANSMEMBRANE (PHOBIUS); TRANSMEMBRANE (PHOBIUS); CYTOPLASMIC_DOMAIN (PHOBIUS); CYTOPLASMIC_DOMAIN (PHOBIUS); TRANSMEMBRANE (PHOBIUS); TRANSMEMBRANE (PHOBIUS); CYTOPLASMIC_DOMAIN (PHOBIUS); NON_CYTOPLASMIC_DOMAIN (PHOB…
Smp_028030.1:pep	slit-robo rho gtpase-activating protein 1 isoform x3	1562	25	0	0.6876	3	C:intracellular; P:signal transduction; F:protein binding	-	IPR000198 (SMART); IPR001060 (SMART); IPR001452 (SMART); IPR001060 (PFAM); IPR000198 (PFAM); IPR000198 (G3DSA:1.10.555.GENE3D); G3DSA:2.30.30.40 (GENE3D); IPR001452 (PFAM); PTHR14166 (PANTHER); PTHR14166:SF5 (PANTHER); IPR000198 (PROSITE_PROFILES); IPR001452 (PROSITE_PROFILES); IPR001452 (SUPERFAMILY); IPR008936 (SUPERFAMILY); SSF103657 (SUPERFAMILY)
Smp_028210.1:pep	calcyphosin-like protein	207	25	4.69157e-146	0.7908	1	F:calcium ion binding	-	IPR002048 (SMART); IPR002048 (PFAM); IPR011992 (PFAM); IPR011992 (G3DSA:1.10.238.GENE3D); IPR029633 (PTHR10891:PANTHER); PTHR10891 (PANTHER); IPR018247 (PROSITE_PATTERNS); IPR002048 (PROSITE_PROFILES); SSF47473 (SUPERFAMILY)
Smp_029390.1:pep	v-type proton atpase subunit b	486	25	0	0.9504	10	F:proton-transporting ATPase activity, rotational mechanism; P:ATP metabolic process; P:ATP hydrolysis coupled proton transport; P:vacuolar acidification; C:early endosome; C:brush border; C:vacuolar proton-transporting V-type ATPase, V1 domain; C:perinuclear region of cytoplasm; F:ATP binding; C:plasma membrane proton-transporting V-type ATPase complex	EC:3.6.1; EC:3.6.1.3; EC:3.6.1.15	IPR022879 (PIRSF); IPR004100 (PFAM); IPR000194 (PFAM); IPR005723 (TIGRFAM); IPR000793 (PFAM); IPR027417 (G3DSA:3.40.50.GENE3D); PTHR15184:SF30 (PANTHER); PTHR15184 (PANTHER); IPR020003 (PROSITE_PATTERNS); IPR022879 (HAMAP); IPR027417 (SUPERFAMILY)
Smp_031940.1:pep	dual specificity mitogen-activated protein kinase kinase 7 isoform x2	1006	25	0	0.7084	18	F:MAP kinase kinase activity; P:toll-like receptor TLR1:TLR2 signaling pathway; P:Fc-epsilon receptor signaling pathway; F:protein kinase binding; P:toll-like receptor 4 signaling pathway; P:toll-like receptor 2 signaling pathway; P:toll-like receptor 9 signaling pathway; P:toll-like receptor 10 signaling pathway; P:TRIF-dependent toll-like receptor signaling pathway; C:cytosol; P:JNK cascade; P:…	EC:2.7.11; EC:2.7.12.1	IPR002290 (SMART); G3DSA:1.10.510.10 (GENE3D); G3DSA:3.30.200.20 (GENE3D); IPR000719 (PFAM); PTHR24360:SF3 (PANTHER); PTHR24360 (PANTHER); IPR008271 (PROSITE_PATTERNS); IPR000719 (PROSITE_PROFILES); IPR011009 (SUPERFAMILY)
Smp_032950.1:pep	calcium-binding ef- -containing protein	70	16	1.16137e-40	0.6806	1	F:calcium ion binding	-	IPR011992 (G3DSA:1.10.238.GENE3D); IPR011992 (PFAM); IPR018247 (PROSITE_PATTERNS); IPR002048 (PROSITE_PROFILES); SSF47473 (SUPERFAMILY)
Smp_032970.1:pep	calmodulin-like protein	86	25	8.98648e-55	0.6832	1	F:calcium ion binding	-	IPR002048 (SMART); IPR011992 (PFAM); IPR011992 (G3DSA:1.10.238.GENE3D); PTHR10891 (PANTHER); IPR018247 (PROSITE_PATTERNS); IPR002048 (PROSITE_PROFILES); SSF47473 (SUPERFAMILY)
Smp_032980.1:pep	calmodulin-like protein	81	25	6.19195e-51	0.6808	1	F:calcium ion binding	-	IPR002048 (SMART); IPR011992 (G3DSA:1.10.238.GENE3D); IPR011992 (PFAM); IPR018247 (PROSITE_PATTERNS); IPR002048 (PROSITE_PROFILES); SSF47473 (SUPERFAMILY)
Smp_032990.1:pep	probable calcium-binding protein cml18	74	25	7.67233e-48	0.6648	1	F:calcium ion binding	-	IPR002048 (SMART); IPR011992 (G3DSA:1.10.238.GENE3D); IPR011992 (PFAM); IPR018247 (PROSITE_PATTERNS); IPR002048 (PROSITE_PROFILES); SSF47473 (SUPERFAMILY)
Smp_033000.1:pep	calcium-binding protein	69	25	4.8936e-42	0.6844	2	F:catalytic activity; F:calcium ion binding	-	IPR002048 (SMART); IPR011992 (PFAM); IPR011992 (G3DSA:1.10.238.GENE3D); IPR018247 (PROSITE_PATTERNS); IPR002048 (PROSITE_PROFILES); SSF47473 (SUPERFAMILY)
Smp_033010.1:pep	16 kda calcium-binding protein (egg antigen sme16)	145	25	2.24003e-100	0.6168	1	F:calcium ion binding	-	IPR002048 (SMART); IPR011992 (G3DSA:1.10.238.GENE3D); IPR011992 (PFAM); IPR011992 (G3DSA:1.10.238.GENE3D); PTHR10891 (PANTHER); PTHR10891:SF541 (PANTHER); IPR018247 (PROSITE_PATTERNS); IPR002048 (PROSITE_PROFILES); SSF47473 (SUPERFAMILY)
Smp_033400.1:pep	cytochrome c proximal	108	25	1.6615e-73	0.8688	10	C:mitochondrial intermembrane space; F:electron transporter, transferring electrons from CoQH2-cytochrome c reductase complex and cytochrome c oxidase complex activity; C:mitochondrial inner membrane; C:respiratory chain; F:iron ion binding; P:oxidative phosphorylation; C:mitochondrial matrix; F:heme binding; P:electron transport chain	-	IPR002327 (PRINTS); IPR009056 (G3DSA:1.10.760.GENE3D); IPR009056 (PFAM); IPR002327 (PANTHER); IPR009056 (PROSITE_PROFILES); IPR009056 (SUPERFAMILY)
Smp_034550.1:pep	alpha- sarcomeric isoform x2	899	25	0	0.7816	4	F:actin binding; P:actin filament bundle assembly; F:calcium ion binding; P:actin crosslink formation	-	Coil (COILS); Coil (COILS); IPR001715 (SMART); IPR018159 (SMART); IPR002048 (SMART); IPR002017 (PFAM); IPR001715 (G3DSA:1.10.418.GENE3D); IPR011992 (G3DSA:1.10.238.GENE3D); G3DSA:1.20.58.60 (GENE3D); IPR001715 (G3DSA:1.10.418.GENE3D); IPR014837 (PFAM); IPR011992 (G3DSA:1.10.238.GENE3D); G3DSA:1.20.58.60 (GENE3D); IPR001715 (PFAM); PTHR11915 (PANTHER); PTHR11915:SF236 (PANTHER); IPR001589 (PROSITE…
Smp_035190.1:pep	son of sevenless homolog partial	1215	25	0	0.6016	4	C:intracellular; F:phospholipid binding; F:guanyl-nucleotide exchange factor activity; P:regulation of small GTPase mediated signal transduction	-	IPR000651 (SMART); IPR001895 (SMART); G3DSA:1.20.870.10 (GENE3D); IPR000651 (PFAM); IPR011993 (G3DSA:2.30.29.GENE3D); IPR001895 (G3DSA:1.10.840.GENE3D); IPR001895 (PFAM); PTHR23113:SF99 (PANTHER); PTHR23113 (PANTHER); IPR001895 (PROSITE_PROFILES); IPR000651 (PROSITE_PROFILES)
Smp_035190.2:pep	son of sevenless homolog partial	1568	25	0	0.6028	4	C:intracellular; F:phospholipid binding; F:guanyl-nucleotide exchange factor activity; P:regulation of small GTPase mediated signal transduction	-	IPR001895 (SMART); IPR000651 (SMART); IPR001895 (PFAM); IPR001895 (G3DSA:1.10.840.GENE3D); IPR011993 (G3DSA:2.30.29.GENE3D); G3DSA:1.20.870.10 (GENE3D); IPR000651 (PFAM); PTHR23113 (PANTHER); PTHR23113:SF99 (PANTHER); IPR000651 (PROSITE_PROFILES); IPR001895 (PROSITE_PROFILES)
Smp_035390.1:pep	tyrosine-protein phosphatase corkscrew isoform x1	708	25	0	0.706	3	F:protein tyrosine phosphatase activity; P:peptidyl-tyrosine dephosphorylation	EC:3.1.3.16; EC:3.1; EC:3.1.3.48; EC:3.1.3.41	IPR000242 (PRINTS); IPR000980 (PRINTS); IPR000242 (SMART); IPR000980 (SMART); IPR003595 (SMART); IPR000242 (PFAM); IPR000980 (G3DSA:3.30.505.GENE3D); IPR029021 (G3DSA:3.90.190.GENE3D); IPR000980 (PFAM); IPR000980 (G3DSA:3.30.505.GENE3D); PTHR19134 (PANTHER); PTHR19134:SF274 (PANTHER); IPR016130 (PROSITE_PATTERNS); IPR000980 (PROSITE_PROFILES); IPR000242 (PROSITE_PROFILES); IPR000387 (PROSITE_PROF…
Smp_036990.1:pep	sh3 containing grb2 protein 3	365	25	0	0.738	3	C:cytoplasm; F:protein binding; P:endocytosis	-	Coil (COILS); IPR001452 (PRINTS); PR00499 (PRINTS); IPR004148 (SMART); IPR001452 (SMART); IPR027267 (G3DSA:1.20.1270.GENE3D); G3DSA:2.30.30.40 (GENE3D); IPR004148 (PFAM); IPR001452 (PFAM); IPR028501 (PTHR10661:PANTHER); PTHR10661 (PANTHER); IPR001452 (PROSITE_PROFILES); IPR004148 (PROSITE_PROFILES); SSF103657 (SUPERFAMILY); IPR001452 (SUPERFAMILY)
Smp_037210.1:pep	kinase suppressor of ras 2	503	25	0	0.706	3	F:protein kinase activity; F:ATP binding; P:protein phosphorylation	-	IPR002290 (SMART); G3DSA:1.10.510.10 (GENE3D); G3DSA:3.30.200.20 (GENE3D); IPR001245 (PFAM); PTHR23257:SF376 (PANTHER); PTHR23257 (PANTHER); IPR008271 (PROSITE_PATTERNS); IPR017441 (PROSITE_PATTERNS); IPR000719 (PROSITE_PROFILES); IPR011009 (SUPERFAMILY)
Smp_038100.1:pep	atp synthase subunit mitochondrial	517	25	0	0.9096	5	C:proton-transporting ATP synthase complex, catalytic core F(1); F:ATP binding; F:proton-transporting ATP synthase activity, rotational mechanism; P:ATP synthesis coupled proton transport; P:ATP hydrolysis coupled proton transport	EC:3.6.1; EC:3.6.1.3; EC:3.6.1.15	IPR003593 (SMART); PIRSF039072 (PIRSF); IPR005722 (TIGRFAM); IPR000793 (PFAM); IPR000194 (PFAM); IPR027417 (G3DSA:3.40.50.GENE3D); IPR004100 (PFAM); G3DSA:2.40.10.170 (GENE3D); IPR024034 (G3DSA:1.10.1140.GENE3D); PTHR15184:SF32 (PANTHER); PTHR15184 (PANTHER); IPR020003 (PROSITE_PATTERNS); IPR005722 (HAMAP); SignalP-TM (SIGNALP_GRAM_POSITIVE); IPR027417 (SUPERFAMILY); IPR000793 (SUPERFAMILY); IPR0…
Smp_039590.1:pep	probable calcium-binding protein cml22	81	25	5.79775e-32	0.612	1	F:calcium ion binding	-	IPR002048 (SMART); IPR011992 (PFAM); IPR011992 (G3DSA:1.10.238.GENE3D); IPR018247 (PROSITE_PATTERNS); IPR002048 (PROSITE_PROFILES); SSF47473 (SUPERFAMILY)
Smp_039600.1:pep	calbindin-32 isoform x2	308	25	0	0.7264	1	F:calcium ion binding	-	IPR002048 (SMART); IPR011992 (G3DSA:1.10.238.GENE3D); IPR011992 (PFAM); IPR011992 (G3DSA:1.10.238.GENE3D); PTHR19972 (PANTHER); IPR018247 (PROSITE_PATTERNS); IPR002048 (PROSITE_PROFILES); SSF47473 (SUPERFAMILY)
Smp_040190.1:pep	serine:threonine protein kinase sik1	727	25	0	0.7484	9	P:protein autophosphorylation; P:intracellular protein kinase cascade; F:protein serine/threonine kinase activity; F:ATP binding; F:protein binding; F:magnesium ion binding; P:regulation of insulin receptor signaling pathway; C:Golgi apparatus	EC:2.7.11	IPR002290 (SMART); G3DSA:1.10.8.10 (GENE3D); IPR000719 (PFAM); G3DSA:1.10.510.10 (GENE3D); G3DSA:3.30.200.20 (GENE3D); PTHR24343 (PANTHER); PTHR24343:SF145 (PANTHER); IPR017441 (PROSITE_PATTERNS); IPR008271 (PROSITE_PATTERNS); IPR000719 (PROSITE_PROFILES); IPR011009 (SUPERFAMILY)
Smp_040570.1:pep	ras-related protein rab-5a	198	25	7.68612e-145	0.8044	16	P:receptor internalization involved in canonical Wnt receptor signaling pathway; F:protein binding; C:cytoplasmic membrane-bounded vesicle; F:GTP binding; P:GTP catabolic process; P:positive regulation of exocytosis; P:small GTPase mediated signal transduction; P:blood coagulation; C:early endosome; F:GDP binding; F:GTPase activity; P:regulation of filopodium assembly; P:developmental process; C:…	EC:3.6.1; EC:3.6.1.15	PR00449 (PRINTS); IPR003579 (SMART); IPR002041 (SMART); IPR003578 (SMART); IPR020849 (SMART); IPR005225 (TIGRFAM); IPR027417 (G3DSA:3.40.50.GENE3D); IPR001806 (PFAM); PTHR24073 (PANTHER); PTHR24073:SF366 (PANTHER); PS51419 (PROSITE_PROFILES); IPR027417 (SUPERFAMILY)
Smp_040570.2:pep	ras-related protein rab-5a	179	25	5.37054e-129	0.8632	20	C:membrane raft; P:receptor internalization involved in canonical Wnt receptor signaling pathway; F:protein binding; C:actin cytoskeleton; C:melanosome; F:GTP binding; P:protein transport; P:GTP catabolic process; P:positive regulation of exocytosis; C:ruffle; C:endocytic vesicle; P:small GTPase mediated signal transduction; P:blood coagulation; P:cell differentiation; P:nervous system developmen…	EC:3.6.1; EC:3.6.1.15	PR00449 (PRINTS); IPR020849 (SMART); IPR003578 (SMART); IPR003579 (SMART); IPR027417 (G3DSA:3.40.50.GENE3D); IPR001806 (PFAM); IPR005225 (TIGRFAM); PTHR24073 (PANTHER); PTHR24073:SF372 (PANTHER); PS51419 (PROSITE_PROFILES); IPR027417 (SUPERFAMILY)
Smp_041060.1:pep	septin-2 isoform x2	589	25	0	0.8076	3	F:GTP binding; P:cell cycle; C:septin complex	-	Coil (COILS); IPR030379 (PFAM); IPR027417 (G3DSA:3.40.50.GENE3D); IPR027417 (G3DSA:3.40.50.GENE3D); IPR016491 (PANTHER); PTHR18884:SF60 (PANTHER); IPR030379 (PROSITE_PROFILES); IPR027417 (SUPERFAMILY)
Smp_041770.1:pep	srsf protein kinase partial	1089	25	0	0.8156	4	F:protein serine/threonine kinase activity; F:ATP binding; P:protein phosphorylation	EC:2.7.11	Coil (COILS); IPR002290 (SMART); G3DSA:3.30.200.20 (GENE3D); IPR000719 (PFAM); G3DSA:1.10.510.10 (GENE3D); PTHR24055:SF100 (PANTHER); PTHR24055 (PANTHER); IPR017441 (PROSITE_PATTERNS); IPR008271 (PROSITE_PATTERNS); IPR000719 (PROSITE_PROFILES); IPR011009 (SUPERFAMILY)
Smp_041820.1:pep	cyclin dependent kinase 17	429	25	0	0.864	16	C:synaptic vesicle; C:cell junction; C:transport vesicle; C:extrinsic to internal side of plasma membrane; C:neuron projection; F:cyclin-dependent protein serine/threonine kinase activity; F:protein binding; F:ATP binding; P:protein phosphorylation; P:exocytosis; P:spermatogenesis; P:growth hormone secretion; P:neuron projection development; P:regulation of insulin secretion involved in cellular …	EC:2.7.11; EC:2.7.11.22	IPR002290 (SMART); G3DSA:3.30.200.20 (GENE3D); G3DSA:1.10.510.10 (GENE3D); IPR000719 (PFAM); PTHR24056:SF174 (PANTHER); PTHR24056 (PANTHER); IPR008271 (PROSITE_PATTERNS); IPR017441 (PROSITE_PATTERNS); IPR000719 (PROSITE_PROFILES); IPR011009 (SUPERFAMILY)
Smp_041880.1:pep	peptide (allatostatin somatostatin)-like receptor	342	25	0	0.622	6	C:plasma membrane; C:integral to membrane; F:G-protein coupled receptor activity; F:olfactory receptor activity; P:G-protein coupled receptor signaling pathway; P:detection of chemical stimulus involved in sensory perception of smell	-	IPR000276 (PRINTS); IPR000276 (PFAM); G3DSA:1.20.1070.10 (GENE3D); PTHR24236:SF41 (PANTHER); PTHR24236 (PANTHER); TRANSMEMBRANE (PHOBIUS); NON_CYTOPLASMIC_DOMAIN (PHOBIUS); CYTOPLASMIC_DOMAIN (PHOBIUS); NON_CYTOPLASMIC_DOMAIN (PHOBIUS); TRANSMEMBRANE (PHOBIUS); CYTOPLASMIC_DOMAIN (PHOBIUS); TRANSMEMBRANE (PHOBIUS); TRANSMEMBRANE (PHOBIUS); NON_CYTOPLASMIC_DOMAIN (PHOBIUS); CYTOPLASMIC_DOMAIN (PHO…
Smp_042140.1:pep	tegument antigen (i a)	127	25	5.64087e-87	0.752	3	C:microtubule associated complex; F:calcium ion binding; P:microtubule-based process	-	IPR011992 (G3DSA:1.10.238.GENE3D); PTHR11886:SF42 (PANTHER); IPR001372 (PANTHER); IPR002048 (PROSITE_PROFILES); SSF47473 (SUPERFAMILY)
Smp_042150.1:pep	tegument antigen	176	25	1.96506e-125	0.6264	3	C:microtubule associated complex; F:calcium ion binding; P:microtubule-based process	-	IPR011992 (G3DSA:1.10.238.GENE3D); IPR001372 (PFAM); IPR001372 (G3DSA:3.30.740.GENE3D); IPR001372 (PANTHER); PTHR11886:SF42 (PANTHER); SSF54648 (SUPERFAMILY); SSF47473 (SUPERFAMILY)
Smp_043260.1:pep	biogenic amine receptor	560	25	0	0.6176	3	C:integral to membrane; F:G-protein coupled receptor activity; P:G-protein coupled receptor signaling pathway	-	IPR000276 (PRINTS); G3DSA:1.20.1070.10 (GENE3D); IPR000276 (PFAM); PTHR24249:SF240 (PANTHER); PTHR24249 (PANTHER); IPR000276 (PROSITE_PATTERNS); TRANSMEMBRANE (PHOBIUS); NON_CYTOPLASMIC_DOMAIN (PHOBIUS); TRANSMEMBRANE (PHOBIUS); NON_CYTOPLASMIC_DOMAIN (PHOBIUS); TRANSMEMBRANE (PHOBIUS); TRANSMEMBRANE (PHOBIUS); TRANSMEMBRANE (PHOBIUS); CYTOPLASMIC_DOMAIN (PHOBIUS); TRANSMEMBRANE (PHOBIUS); CYTOPL…
Smp_043270.1:pep	tyramine octopamine receptor	391	25	0	0.6768	3	C:integral to membrane; F:G-protein coupled receptor activity; P:G-protein coupled receptor signaling pathway	-	Coil (COILS); IPR000276 (PRINTS); IPR000276 (PFAM); G3DSA:1.20.1070.10 (GENE3D); PTHR24249 (PANTHER); PTHR24249:SF240 (PANTHER); IPR000276 (PROSITE_PATTERNS); CYTOPLASMIC_DOMAIN (PHOBIUS); CYTOPLASMIC_DOMAIN (PHOBIUS); TRANSMEMBRANE (PHOBIUS); TRANSMEMBRANE (PHOBIUS); TRANSMEMBRANE (PHOBIUS); TRANSMEMBRANE (PHOBIUS); NON_CYTOPLASMIC_DOMAIN (PHOBIUS); NON_CYTOPLASMIC_DOMAIN (PHOBIUS); NON_CYTOPLAS…
Smp_043290.1:pep	biogenic amine receptor	497	25	0	0.5664	3	C:integral to membrane; F:G-protein coupled receptor activity; P:G-protein coupled receptor signaling pathway	-	IPR000276 (PRINTS); IPR000276 (PFAM); G3DSA:1.20.1070.10 (GENE3D); PTHR24249:SF240 (PANTHER); PTHR24249 (PANTHER); IPR000276 (PROSITE_PATTERNS); TRANSMEMBRANE (PHOBIUS); TRANSMEMBRANE (PHOBIUS); CYTOPLASMIC_DOMAIN (PHOBIUS); CYTOPLASMIC_DOMAIN (PHOBIUS); TRANSMEMBRANE (PHOBIUS); TRANSMEMBRANE (PHOBIUS); NON_CYTOPLASMIC_DOMAIN (PHOBIUS); TRANSMEMBRANE (PHOBIUS); NON_CYTOPLASMIC_DOMAIN (PHOBIUS); C…
Smp_043300.1:pep	tyramine octopamine receptor	522	25	0	0.6084	3	C:integral to membrane; F:G-protein coupled receptor activity; P:G-protein coupled receptor signaling pathway	-	IPR000276 (PRINTS); IPR000276 (PFAM); G3DSA:1.20.1070.10 (GENE3D); PTHR24249:SF240 (PANTHER); PTHR24249 (PANTHER); IPR000276 (PROSITE_PATTERNS); TRANSMEMBRANE (PHOBIUS); CYTOPLASMIC_DOMAIN (PHOBIUS); NON_CYTOPLASMIC_DOMAIN (PHOBIUS); TRANSMEMBRANE (PHOBIUS); TRANSMEMBRANE (PHOBIUS); TRANSMEMBRANE (PHOBIUS); NON_CYTOPLASMIC_DOMAIN (PHOBIUS); CYTOPLASMIC_DOMAIN (PHOBIUS); CYTOPLASMIC_DOMAIN (PHOBIU…
Smp_043320.1:pep	tyramine octopamine receptor	534	25	0	0.6164	3	C:integral to membrane; F:G-protein coupled receptor activity; P:G-protein coupled receptor signaling pathway	-	IPR000276 (PRINTS); IPR000276 (PFAM); G3DSA:1.20.1070.10 (GENE3D); PTHR24249 (PANTHER); PTHR24249:SF240 (PANTHER); IPR000276 (PROSITE_PATTERNS); CYTOPLASMIC_DOMAIN (PHOBIUS); TRANSMEMBRANE (PHOBIUS); NON_CYTOPLASMIC_DOMAIN (PHOBIUS); CYTOPLASMIC_DOMAIN (PHOBIUS); TRANSMEMBRANE (PHOBIUS); NON_CYTOPLASMIC_DOMAIN (PHOBIUS); TRANSMEMBRANE (PHOBIUS); TRANSMEMBRANE (PHOBIUS); TRANSMEMBRANE (PHOBIUS); N…
Smp_043340.1:pep	tyramine octopamine receptor	551	25	0	0.63	3	C:integral to membrane; F:G-protein coupled receptor activity; P:G-protein coupled receptor signaling pathway	-	IPR000276 (PRINTS); IPR000276 (PFAM); G3DSA:1.20.1070.10 (GENE3D); PTHR24249:SF240 (PANTHER); PTHR24249 (PANTHER); IPR000276 (PROSITE_PATTERNS); CYTOPLASMIC_DOMAIN (PHOBIUS); NON_CYTOPLASMIC_DOMAIN (PHOBIUS); NON_CYTOPLASMIC_DOMAIN (PHOBIUS); NON_CYTOPLASMIC_DOMAIN (PHOBIUS); TRANSMEMBRANE (PHOBIUS); CYTOPLASMIC_DOMAIN (PHOBIUS); TRANSMEMBRANE (PHOBIUS); TRANSMEMBRANE (PHOBIUS); TRANSMEMBRANE (PH…
Smp_044530.1:pep	grb2-related adapter protein	317	25	0	0.5968	1	F:protein binding	-	IPR000980 (PRINTS); IPR001452 (PRINTS); IPR000980 (SMART); IPR001452 (SMART); IPR001452 (PFAM); IPR001452 (PFAM); G3DSA:2.30.30.40 (GENE3D); G3DSA:2.30.30.40 (GENE3D); IPR000980 (PFAM); IPR000980 (G3DSA:3.30.505.GENE3D); PTHR22820 (PANTHER); PTHR22820:SF9 (PANTHER); IPR001452 (PROSITE_PROFILES); IPR000980 (PROSITE_PROFILES); IPR000980 (SUPERFAMILY); IPR001452 (SUPERFAMILY)
Smp_044920.1:pep	dynamin 1	827	25	0	0.822	11	C:microtubule; P:receptor internalization; F:phospholipid binding; F:protein C-terminus binding; F:protein complex binding; F:identical protein binding; P:GTP catabolic process; C:membrane coat; F:GTPase activity; P:endosome organization; F:GTP binding	EC:3.6.1; EC:3.6.1.15	Coil (COILS); IPR022812 (PRINTS); IPR001849 (SMART); IPR001401 (SMART); IPR003130 (SMART); IPR003130 (PFAM); IPR011993 (G3DSA:2.30.29.GENE3D); IPR001849 (PFAM); PF00350 (PFAM); IPR027417 (G3DSA:3.40.50.GENE3D); IPR000375 (PFAM); IPR022812 (PANTHER); IPR027744 (PTHR11566:PANTHER); IPR019762 (PROSITE_PATTERNS); IPR001849 (PROSITE_PROFILES); IPR030381 (PROSITE_PROFILES); IPR020850 (PROSITE_PROFILES)…
Smp_045010.1:pep	tegument antigen (i a)	186	25	4.79181e-135	0.7032	3	C:microtubule associated complex; P:microtubule-based process; F:calcium ion binding	-	IPR002048 (SMART); IPR011992 (G3DSA:1.10.238.GENE3D); IPR001372 (PFAM); IPR011992 (PFAM); IPR001372 (G3DSA:3.30.740.GENE3D); PTHR11886:SF42 (PANTHER); IPR001372 (PANTHER); IPR018247 (PROSITE_PATTERNS); IPR002048 (PROSITE_PROFILES); SSF47473 (SUPERFAMILY); SSF54648 (SUPERFAMILY)
Smp_045200.1:pep	tegument antigen (i a)	190	25	8.91422e-139	0.824	3	C:microtubule associated complex; P:microtubule-based process; F:calcium ion binding	-	IPR002048 (SMART); IPR001372 (PFAM); IPR011992 (PFAM); IPR011992 (G3DSA:1.10.238.GENE3D); IPR001372 (G3DSA:3.30.740.GENE3D); PTHR11886:SF42 (PANTHER); IPR001372 (PANTHER); IPR018247 (PROSITE_PATTERNS); IPR002048 (PROSITE_PROFILES); SSF47473 (SUPERFAMILY); SSF54648 (SUPERFAMILY)
Smp_045220.1:pep	myosin essential light chain	107	25	8.66578e-70	0.8704	1	F:calcium ion binding	-	IPR011992 (PFAM); IPR011992 (G3DSA:1.10.238.GENE3D); IPR011992 (G3DSA:1.10.238.GENE3D); PTHR23048 (PANTHER); IPR002048 (PROSITE_PROFILES); SSF47473 (SUPERFAMILY)
Smp_045960.1:pep	calcium uptake protein 1 mitochondrial isoform x2	520	25	0	0.7396	1	F:calcium ion binding	-	IPR002048 (SMART); IPR011992 (G3DSA:1.10.238.GENE3D); IPR011992 (G3DSA:1.10.238.GENE3D); IPR002048 (PFAM); IPR011992 (G3DSA:1.10.238.GENE3D); PF13833 (PFAM); PTHR12294:SF1 (PANTHER); PTHR12294 (PANTHER); IPR018247 (PROSITE_PATTERNS); TRANSMEMBRANE (PHOBIUS); CYTOPLASMIC_DOMAIN (PHOBIUS); NON_CYTOPLASMIC_DOMAIN (PHOBIUS); IPR002048 (PROSITE_PROFILES); SSF47473 (SUPERFAMILY); TMhelix (TMHMM)
Smp_045990.1:pep	gtp-binding protein di-ras2	75	25	7.69418e-48	0.96	5	P:small GTPase mediated signal transduction; P:GTP catabolic process; F:GTPase activity; F:GTP binding; C:plasma membrane	EC:3.6.1; EC:3.6.1.15	PR00449 (PRINTS); IPR001806 (PFAM); IPR027417 (G3DSA:3.40.50.GENE3D); IPR020849 (PANTHER); PTHR24070:SF178 (PANTHER); IPR020849 (PROSITE_PROFILES); IPR027417 (SUPERFAMILY)
Smp_046000.1:pep	gtp-binding protein di-ras2	240	25	1.55026e-176	0.8344	7	P:small GTPase mediated signal transduction; P:GTP catabolic process; F:GTPase activity; C:membrane; F:GTP binding; P:protein transport; C:intracellular	EC:3.6.1; EC:3.6.1.15	PR00449 (PRINTS); IPR003579 (SMART); IPR020849 (SMART); IPR003578 (SMART); IPR027417 (G3DSA:3.40.50.GENE3D); IPR005225 (TIGRFAM); IPR001806 (PFAM); IPR020849 (PANTHER); PTHR24070:SF69 (PANTHER); IPR020849 (PROSITE_PROFILES); IPR027417 (SUPERFAMILY)
Smp_046140.1:pep	nuclear receptor-binding protein	1227	25	0	0.6248	3	F:protein kinase activity; P:protein phosphorylation; F:ATP binding	-	Coil (COILS); IPR002290 (SMART); IPR000719 (PFAM); G3DSA:1.10.510.10 (GENE3D); G3DSA:1.10.510.10 (GENE3D); IPR011989 (G3DSA:1.25.10.GENE3D); PTHR13902 (PANTHER); IPR000719 (PROSITE_PROFILES); IPR011009 (SUPERFAMILY)
Smp_047190.1:pep	cyclin g associated kinase	1472	25	0	0.6128	5	F:protein binding; P:protein phosphorylation; F:ATP binding; F:protein serine/threonine kinase activity	EC:2.7.11	IPR002290 (SMART); IPR001623 (G3DSA:1.10.287.GENE3D); G3DSA:2.60.40.1110 (GENE3D); IPR000719 (PFAM); G3DSA:1.10.510.10 (GENE3D); IPR014020 (PFAM); G3DSA:3.30.200.20 (GENE3D); IPR029021 (G3DSA:3.90.190.GENE3D); PTHR23172:SF19 (PANTHER); PTHR23172 (PANTHER); IPR008271 (PROSITE_PATTERNS); IPR029023 (PROSITE_PROFILES); IPR000719 (PROSITE_PROFILES); IPR014020 (PROSITE_PROFILES); IPR001623 (SUPERFAMILY…
Smp_047870.1:pep	lim domain kinase partial	409	25	0	0.6448	9	C:focal adhesion; C:neuron projection; F:protein tyrosine kinase activity; C:cytoplasm; F:protein heterodimerization activity; P:protein phosphorylation; P:positive regulation of axon extension; C:nucleus; F:ATP binding	EC:2.7.10	G3DSA:3.30.200.20 (GENE3D); IPR001245 (PFAM); G3DSA:1.10.510.10 (GENE3D); IPR000719 (PFAM); PTHR23257 (PANTHER); IPR017441 (PROSITE_PATTERNS); IPR008266 (PROSITE_PATTERNS); IPR000719 (PROSITE_PROFILES); IPR011009 (SUPERFAMILY)
Smp_047870.2:pep	lim domain kinase partial	407	25	0	0.6476	3	P:protein phosphorylation; F:ATP binding; F:protein tyrosine kinase activity	EC:2.7.10	G3DSA:3.30.200.20 (GENE3D); IPR001245 (PFAM); IPR000719 (PFAM); G3DSA:1.10.510.10 (GENE3D); PTHR23257 (PANTHER); IPR008266 (PROSITE_PATTERNS); IPR017441 (PROSITE_PATTERNS); IPR000719 (PROSITE_PROFILES); IPR011009 (SUPERFAMILY)
Smp_047900.1:pep	mitogen-activated protein kinase	351	25	0	0.846	70	P:neurotrophin TRK receptor signaling pathway; P:protein complex assembly; C:focal adhesion; P:response to toxic substance; P:peptidyl-tyrosine autophosphorylation; P:modulation by virus of host morphology or physiology; P:apoptotic process; P:JAK-STAT cascade involved in growth hormone signaling pathway; C:caveola; P:toll-like receptor 3 signaling pathway; P:regulation of Golgi inheritance; P:ax…	EC:2.7.11; EC:2.7.11.24	IPR008349 (PRINTS); IPR002290 (SMART); IPR000719 (PFAM); G3DSA:1.10.510.10 (GENE3D); G3DSA:3.30.200.20 (GENE3D); PTHR24055 (PANTHER); PTHR24055:SF111 (PANTHER); IPR017441 (PROSITE_PATTERNS); IPR008271 (PROSITE_PATTERNS); IPR003527 (PROSITE_PATTERNS); IPR000719 (PROSITE_PROFILES); IPR011009 (SUPERFAMILY)
Smp_049380.1:pep	n chimaerin	785	25	0	0.7244	10	F:ephrin receptor binding; P:regulation of axonogenesis; C:intracellular; F:metal ion binding; P:motor neuron axon guidance; P:regulation of Rac GTPase activity; P:ephrin receptor signaling pathway; P:positive regulation of GTPase activity; F:GTPase activator activity; F:phorbol ester receptor activity	-	IPR020454 (PRINTS); IPR002219 (SMART); IPR000980 (SMART); IPR000198 (SMART); IPR002219 (PFAM); IPR000198 (G3DSA:1.10.555.GENE3D); G3DSA:3.30.60.20 (GENE3D); IPR000980 (G3DSA:3.30.505.GENE3D); IPR000198 (PFAM); IPR000980 (PFAM); PTHR23178 (PANTHER); PTHR23178:SF21 (PANTHER); IPR002219 (PROSITE_PATTERNS); IPR002219 (PROSITE_PROFILES); IPR000980 (PROSITE_PROFILES); IPR000198 (PROSITE_PROFILES); IPR0…
Smp_049380.2:pep	beta-chimaerin isoform x3	735	25	0	0.6604	3	F:metal ion binding; C:intracellular; P:intracellular signal transduction	-	IPR020454 (PRINTS); IPR002219 (SMART); IPR000980 (SMART); IPR000198 (SMART); IPR000980 (PFAM); IPR002219 (PFAM); IPR000198 (G3DSA:1.10.555.GENE3D); G3DSA:3.30.60.20 (GENE3D); IPR000980 (G3DSA:3.30.505.GENE3D); IPR000198 (PFAM); PTHR23178:SF21 (PANTHER); PTHR23178 (PANTHER); IPR002219 (PROSITE_PATTERNS); IPR000980 (PROSITE_PROFILES); IPR000198 (PROSITE_PROFILES); IPR002219 (PROSITE_PROFILES); IPR0…
Smp_049760.1:pep	tgf-beta receptor type-1	780	25	0	0.7676	56	P:positive regulation of cellular component movement; C:tight junction; C:apical plasma membrane; C:caveola; P:positive regulation of cell proliferation; F:I-SMAD binding; P:negative regulation of transforming growth factor beta receptor signaling pathway; F:ubiquitin protein ligase binding; P:heart development; P:response to cholesterol; P:anterior/posterior pattern specification; P:regulation o…	EC:2.7.11	IPR002290 (SMART); IPR003605 (SMART); IPR003605 (PFAM); IPR000719 (PFAM); G3DSA:3.30.200.20 (GENE3D); G3DSA:1.10.510.10 (GENE3D); PTHR23255:SF54 (PANTHER); IPR000333 (PANTHER); IPR017441 (PROSITE_PATTERNS); IPR008271 (PROSITE_PATTERNS); SIGNAL_PEPTIDE_C_REGION (PHOBIUS); SIGNAL_PEPTIDE (PHOBIUS); SIGNAL_PEPTIDE_N_REGION (PHOBIUS); SIGNAL_PEPTIDE_H_REGION (PHOBIUS); CYTOPLASMIC_DOMAIN (PHOBIUS); T…
Smp_050380.1:pep	mitogen activated protein kinase kinase kinase	1776	25	0	0.7352	33	P:positive regulation of apoptotic process; C:cytoskeleton; P:transforming growth factor beta receptor signaling pathway; P:activation of JNKK activity; P:regulation of cell migration; P:positive regulation of actin filament polymerization; F:sphingolipid binding; P:negative regulation of actin filament bundle assembly; F:JUN kinase kinase activity; P:response to osmotic stress; P:eyelid developm…	EC:2.7.11.25; EC:2.7.11; EC:2.7.12.1	IPR002290 (SMART); IPR013083 (G3DSA:3.30.40.GENE3D); G3DSA:1.10.510.10 (GENE3D); G3DSA:3.30.200.20 (GENE3D); IPR000719 (PFAM); PTHR24361 (PANTHER); PTHR24361:SF255 (PANTHER); IPR017441 (PROSITE_PATTERNS); IPR008271 (PROSITE_PATTERNS); IPR000719 (PROSITE_PROFILES); IPR007527 (PROSITE_PROFILES); IPR011009 (SUPERFAMILY)
Smp_052250.1:pep	growth factor receptor bound protein	308	25	0	0.65	2	F:phospholipid binding; P:signal transduction	-	IPR001849 (SMART); IPR011993 (G3DSA:2.30.29.GENE3D); IPR001849 (PFAM); PTHR11243 (PANTHER); SSF50729 (SUPERFAMILY)
Smp_053420.1:pep	unc 112 protein	854	25	0	0.6392	7	F:phospholipid binding; C:cell junction; P:keratinocyte proliferation; P:keratinocyte migration; P:cell adhesion; P:establishment of epithelial cell polarity; C:cytosol	-	IPR019749 (SMART); IPR001849 (SMART); IPR014352 (G3DSA:1.20.80.GENE3D); IPR011993 (G3DSA:2.30.29.GENE3D); IPR019748 (PFAM); IPR011993 (G3DSA:2.30.29.GENE3D); PTHR16160:SF6 (PANTHER); PTHR16160 (PANTHER); IPR001849 (PROSITE_PROFILES); SSF50729 (SUPERFAMILY); IPR019748 (SUPERFAMILY)
Smp_053560.1:pep	map kinase-activated protein kinase 2 isoform x1	357	25	0	0.7404	8	F:protein serine/threonine kinase activity; F:ATP binding; P:cell adhesion; P:regulation of cell shape; P:response to salt stress; P:positive regulation of cell size; P:regulation of JNK cascade	EC:2.7.11	IPR002290 (SMART); IPR027442 (G3DSA:4.10.1170.GENE3D); G3DSA:3.30.200.20 (GENE3D); G3DSA:1.10.510.10 (GENE3D); IPR000719 (PFAM); PTHR24349 (PANTHER); PTHR24349:SF64 (PANTHER); IPR008271 (PROSITE_PATTERNS); IPR017441 (PROSITE_PATTERNS); IPR000719 (PROSITE_PROFILES); IPR011009 (SUPERFAMILY)
Smp_055130.1:pep	pleckstrin homology domain-containing family f member 2	297	25	0	0.692	2	F:phospholipid binding; F:metal ion binding	-	IPR000306 (SMART); IPR001849 (SMART); IPR000306 (PFAM); IPR013083 (G3DSA:3.30.40.GENE3D); IPR001849 (PFAM); IPR011993 (G3DSA:2.30.29.GENE3D); PTHR22835:SF128 (PANTHER); PTHR22835 (PANTHER); IPR001849 (PROSITE_PROFILES); IPR017455 (PROSITE_PROFILES); IPR011011 (SUPERFAMILY); SSF50729 (SUPERFAMILY)
Smp_055130.2:pep	pleckstrin homology domain-containing family f member 2	267	25	0	0.6908	2	F:phospholipid binding; F:metal ion binding	-	IPR000306 (SMART); IPR001849 (SMART); IPR001849 (PFAM); IPR013083 (G3DSA:3.30.40.GENE3D); IPR000306 (PFAM); IPR011993 (G3DSA:2.30.29.GENE3D); PTHR22835:SF128 (PANTHER); PTHR22835 (PANTHER); IPR017455 (PROSITE_PROFILES); IPR001849 (PROSITE_PROFILES); IPR011011 (SUPERFAMILY); SSF50729 (SUPERFAMILY)
Smp_055670.1:pep	ras-related protein rab-4b	223	25	1.6114e-165	0.7956	7	C:intracellular; C:plasma membrane; F:GTPase activity; F:GTP binding; P:intracellular protein transport; P:nucleocytoplasmic transport; P:small GTPase mediated signal transduction	EC:3.6.1; EC:3.6.1.15	PR00449 (PRINTS); IPR020849 (SMART); IPR003579 (SMART); IPR024156 (SMART); IPR002041 (SMART); IPR003578 (SMART); IPR001806 (PFAM); IPR005225 (TIGRFAM); IPR027417 (G3DSA:3.40.50.GENE3D); PTHR24073 (PANTHER); PTHR24073:SF450 (PANTHER); PS51419 (PROSITE_PROFILES); IPR027417 (SUPERFAMILY)
Smp_056390.1:pep	serine threonine-protein kinase mitochondrial	690	25	0	0.5816	4	P:protein phosphorylation; F:ATP binding; F:protein serine/threonine kinase activity	EC:2.7.11	IPR002290 (SMART); G3DSA:1.10.510.10 (GENE3D); IPR000719 (PFAM); G3DSA:3.30.200.20 (GENE3D); PTHR24362 (PANTHER); PTHR24362:SF13 (PANTHER); IPR008271 (PROSITE_PATTERNS); IPR000719 (PROSITE_PROFILES); IPR011009 (SUPERFAMILY)
Smp_057360.1:pep	serine threonine-protein kinase sik3	455	25	0	0.7396	9	P:protein autophosphorylation; P:intracellular protein kinase cascade; F:protein serine/threonine kinase activity; F:ATP binding; F:protein binding; F:magnesium ion binding; P:regulation of insulin receptor signaling pathway; C:Golgi apparatus	EC:2.7.11	IPR002290 (SMART); IPR000719 (PFAM); G3DSA:1.10.510.10 (GENE3D); G3DSA:3.30.200.20 (GENE3D); PTHR24343 (PANTHER); IPR008271 (PROSITE_PATTERNS); IPR017441 (PROSITE_PATTERNS); TRANSMEMBRANE (PHOBIUS); NON_CYTOPLASMIC_DOMAIN (PHOBIUS); CYTOPLASMIC_DOMAIN (PHOBIUS); IPR000719 (PROSITE_PROFILES); IPR011009 (SUPERFAMILY)
Smp_058080.1:pep	neuropeptide y receptor	406	25	0	0.592	3	C:integral to membrane; F:G-protein coupled receptor activity; P:G-protein coupled receptor signaling pathway	-	IPR000276 (PRINTS); G3DSA:1.20.1070.10 (GENE3D); IPR000276 (PFAM); PTHR24238 (PANTHER); PTHR24238:SF12 (PANTHER); TRANSMEMBRANE (PHOBIUS); NON_CYTOPLASMIC_DOMAIN (PHOBIUS); NON_CYTOPLASMIC_DOMAIN (PHOBIUS); CYTOPLASMIC_DOMAIN (PHOBIUS); TRANSMEMBRANE (PHOBIUS); CYTOPLASMIC_DOMAIN (PHOBIUS); NON_CYTOPLASMIC_DOMAIN (PHOBIUS); TRANSMEMBRANE (PHOBIUS); TRANSMEMBRANE (PHOBIUS); CYTOPLASMIC_DOMAIN (PHO…
Smp_058620.1:pep	dual specificity protein kinase clk2	540	25	0	0.7176	4	P:protein phosphorylation; F:ATP binding; F:protein serine/threonine kinase activity	EC:2.7.11	IPR002290 (SMART); IPR000719 (PFAM); G3DSA:1.10.510.10 (GENE3D); G3DSA:3.30.200.20 (GENE3D); PTHR24058 (PANTHER); IPR017441 (PROSITE_PATTERNS); IPR008271 (PROSITE_PATTERNS); IPR000719 (PROSITE_PROFILES); IPR011009 (SUPERFAMILY)
Smp_058790.1:pep	mitogen-activated protein kinase kinase kinase 7-like	307	25	0	0.586	4	P:protein phosphorylation; F:ATP binding; F:transmembrane receptor protein tyrosine kinase activity	EC:2.7.10; EC:2.7.10.1; EC:2.7.11	PIRSF000654 (PIRSF); IPR002290 (SMART); G3DSA:1.10.510.10 (GENE3D); IPR000719 (PFAM); G3DSA:3.30.200.20 (GENE3D); PTHR23257 (PANTHER); IPR000719 (PROSITE_PROFILES); IPR011009 (SUPERFAMILY)
Smp_058980.2:pep	oxysterol-binding protein 1-like isoform x2	880	25	0	0.6928	1	F:phospholipid binding	-	Coil (COILS); Coil (COILS); IPR001849 (SMART); IPR011993 (G3DSA:2.30.29.GENE3D); IPR000648 (PFAM); IPR001849 (PFAM); PTHR10972:SF82 (PANTHER); IPR000648 (PANTHER); IPR001849 (PROSITE_PROFILES); SSF50729 (SUPERFAMILY); SSF144000 (SUPERFAMILY)
Smp_059570.1:pep	gtp binding protein rad	586	25	0	0.6104	5	C:membrane; F:GTPase activity; F:GTP binding; P:small GTPase mediated signal transduction; P:protein transport	EC:3.6.1; EC:3.6.1.15	Coil (COILS); PR00449 (PRINTS); IPR020849 (SMART); IPR003579 (SMART); IPR001806 (PFAM); IPR027417 (G3DSA:3.40.50.GENE3D); IPR020849 (PANTHER); PTHR24070:SF183 (PANTHER); IPR020849 (PROSITE_PROFILES); IPR027417 (SUPERFAMILY)
Smp_059690.1:pep	nf-kappa-b inhibitor-interacting ras-like protein 1	161	25	8.03169e-113	0.7336	6	C:intracellular; C:membrane; F:GTPase activity; F:GTP binding; P:small GTPase mediated signal transduction; P:protein transport	EC:3.6.1; EC:3.6.1.15	IPR020849 (SMART); IPR003579 (SMART); IPR001806 (PFAM); IPR027417 (G3DSA:3.40.50.GENE3D); IPR020849 (PANTHER); PTHR24070:SF82 (PANTHER); PS51419 (PROSITE_PROFILES); IPR027417 (SUPERFAMILY)
Smp_059690.2:pep	nf-kappa-b inhibitor-interacting ras-like protein 2	189	25	2.72096e-136	0.6948	6	C:intracellular; C:membrane; F:GTPase activity; F:GTP binding; P:small GTPase mediated signal transduction; P:protein transport	EC:3.6.1; EC:3.6.1.15	PR00449 (PRINTS); IPR003579 (SMART); IPR020849 (SMART); IPR027417 (G3DSA:3.40.50.GENE3D); IPR001806 (PFAM); IPR005225 (TIGRFAM); IPR020849 (PANTHER); PTHR24070:SF82 (PANTHER); PS51419 (PROSITE_PROFILES); IPR027417 (SUPERFAMILY)
Smp_060070.1:pep	septin 7	498	25	0	0.7996	3	F:GTP binding; P:cell cycle; C:septin complex	-	Coil (COILS); IPR027417 (G3DSA:3.40.50.GENE3D); IPR030379 (PFAM); IPR027417 (G3DSA:3.40.50.GENE3D); IPR016491 (PANTHER); PTHR18884:SF30 (PANTHER); IPR025662 (PROSITE_PATTERNS); IPR030379 (PROSITE_PROFILES); IPR027417 (SUPERFAMILY)
Smp_060940.1:pep	eukaryotic translation initiation factor 2-alpha kinase isoform x1	1068	25	0	0.614	4	P:protein phosphorylation; F:ATP binding; F:protein serine/threonine kinase activity	EC:2.7.11	IPR018391 (SMART); IPR002290 (SMART); IPR027295 (G3DSA:2.140.10.GENE3D); IPR000719 (PFAM); G3DSA:3.30.200.20 (GENE3D); G3DSA:1.10.510.10 (GENE3D); PTHR11042 (PANTHER); PTHR11042:SF86 (PANTHER); IPR008271 (PROSITE_PATTERNS); IPR017441 (PROSITE_PATTERNS); NON_CYTOPLASMIC_DOMAIN (PHOBIUS); CYTOPLASMIC_DOMAIN (PHOBIUS); TRANSMEMBRANE (PHOBIUS); CYTOPLASMIC_DOMAIN (PHOBIUS); NON_CYTOPLASMIC_DOMAIN (PH…
Smp_060940.2:pep	eukaryotic translation initiation factor 2-alpha kinase isoform x1	976	25	0	0.5816	4	P:protein phosphorylation; F:ATP binding; F:protein serine/threonine kinase activity	EC:2.7.11	IPR002290 (SMART); IPR000719 (PFAM); G3DSA:1.10.510.10 (GENE3D); G3DSA:3.30.200.20 (GENE3D); PTHR11042:SF86 (PANTHER); PTHR11042 (PANTHER); IPR017441 (PROSITE_PATTERNS); IPR008271 (PROSITE_PATTERNS); TRANSMEMBRANE (PHOBIUS); TRANSMEMBRANE (PHOBIUS); NON_CYTOPLASMIC_DOMAIN (PHOBIUS); CYTOPLASMIC_DOMAIN (PHOBIUS); CYTOPLASMIC_DOMAIN (PHOBIUS); IPR000719 (PROSITE_PROFILES); IPR011009 (SUPERFAMILY)
Smp_062250.1:pep	myosin-2 essential light chain isoform x2	146	25	7.03653e-100	0.7432	1	F:calcium ion binding	-	IPR002048 (SMART); IPR011992 (G3DSA:1.10.238.GENE3D); IPR002048 (PFAM); IPR011992 (G3DSA:1.10.238.GENE3D); PTHR23048 (PANTHER); IPR002048 (PROSITE_PROFILES); SSF47473 (SUPERFAMILY)
Smp_062300.1:pep	ras-related c3 botulinum toxin substrate 1	188	25	4.24306e-137	0.844	58	C:Golgi membrane; C:phagocytic cup; C:trans-Golgi network; C:cytosol; C:extrinsic to plasma membrane; C:lamellipodium; C:ruffle membrane; C:melanosome; F:GTPase activity; F:GTP binding; F:Rab GTPase binding; F:protein kinase binding; F:GTP-dependent protein binding; F:thioesterase binding; P:auditory receptor cell morphogenesis; P:mast cell chemotaxis; P:epithelial cell morphogenesis; P:inflammat…	EC:3.6.1; EC:3.6.1.15	PR00449 (PRINTS); IPR020849 (SMART); IPR003578 (SMART); IPR003579 (SMART); IPR001806 (PFAM); IPR005225 (TIGRFAM); IPR027417 (G3DSA:3.40.50.GENE3D); PTHR24072 (PANTHER); IPR003578 (PROSITE_PROFILES); IPR027417 (SUPERFAMILY)
Smp_062510.1:pep	ras-related protein ral-a	194	25	1.52727e-141	0.7328	21	C:cytosol; C:plasma membrane; C:endocytic vesicle; C:cleavage furrow; F:GTPase activity; F:GTP binding; F:PDZ domain binding; F:Edg-2 lysophosphatidic acid receptor binding; P:cytokinesis; P:Ras protein signal transduction; P:border follicle cell migration; P:R3/R4 cell fate commitment; P:regulation of Notch signaling pathway; P:protein transport; P:regulation of exocytosis; P:regulation of cell …	EC:3.6.1; EC:3.6.1.15	PR00449 (PRINTS); IPR003578 (SMART); IPR020849 (SMART); IPR003579 (SMART); IPR005225 (TIGRFAM); IPR027417 (G3DSA:3.40.50.GENE3D); IPR001806 (PFAM); PTHR24070:SF190 (PANTHER); IPR020849 (PANTHER); IPR020849 (PROSITE_PROFILES); IPR027417 (SUPERFAMILY)
Smp_062510.2:pep	ras-related protein ral- partial	157	25	2.8762e-112	0.7616	6	C:intracellular; C:membrane; F:GTPase activity; F:GTP binding; P:small GTPase mediated signal transduction; P:protein transport	EC:3.6.1; EC:3.6.1.15	PR00449 (PRINTS); IPR003579 (SMART); IPR020849 (SMART); IPR003578 (SMART); IPR027417 (G3DSA:3.40.50.GENE3D); IPR005225 (TIGRFAM); IPR001806 (PFAM); IPR020849 (PANTHER); PTHR24070:SF190 (PANTHER); IPR020849 (PROSITE_PROFILES); IPR027417 (SUPERFAMILY)
Smp_062680.1:pep	rab-like protein 6	557	25	0	0.6192	4	F:GTP binding; C:intracellular; P:small GTPase mediated signal transduction; P:protein transport	-	IPR003579 (SMART); IPR027417 (G3DSA:3.40.50.GENE3D); IPR013684 (PFAM); PTHR14932 (PANTHER); PS51419 (PROSITE_PROFILES); IPR027417 (SUPERFAMILY)
Smp_062950.1:pep	growth factor receptor-bound protein 2	234	25	1.92488e-173	0.7348	6	P:cellular response to stimulus; F:receptor binding; C:membrane; C:intracellular membrane-bounded organelle; P:regulation of cellular process; C:cytoplasmic part; P:developmental process	-	IPR001452 (PRINTS); IPR000980 (PRINTS); PR00499 (PRINTS); IPR001452 (SMART); IPR000980 (SMART); IPR001452 (PFAM); G3DSA:2.30.30.40 (GENE3D); G3DSA:2.30.30.40 (GENE3D); IPR000980 (PFAM); IPR000980 (G3DSA:3.30.505.GENE3D); PTHR22820 (PANTHER); IPR001452 (PROSITE_PROFILES); IPR000980 (PROSITE_PROFILES); IPR001452 (SUPERFAMILY); IPR000980 (SUPERFAMILY)
Smp_063070.1:pep	ras-related protein rab-10	297	25	0	0.678	16	C:Golgi apparatus; C:cytoplasmic membrane-bounded vesicle; C:endoplasmic reticulum part; C:recycling endosome; C:cell periphery; ; F:GTPase activity; F:GTP binding; P:intracellular protein transport; P:Golgi to plasma membrane transport; P:nucleocytoplasmic transport; P:small GTPase mediated signal transduction; P:anatomical structure morphogenesis; P:generation of neurons; P:protein localization…	EC:3.6.1; EC:3.6.1.15	PR00449 (PRINTS); IPR024156 (SMART); IPR002041 (SMART); IPR003578 (SMART); IPR003579 (SMART); IPR020849 (SMART); IPR027417 (G3DSA:3.40.50.GENE3D); IPR001806 (PFAM); IPR005225 (TIGRFAM); PTHR24073:SF367 (PANTHER); PTHR24073 (PANTHER); PS51419 (PROSITE_PROFILES); IPR027417 (SUPERFAMILY)
Smp_063070.2:pep	ras-related protein rab-10	287	25	0	0.7084	7	C:intracellular; C:membrane; F:GTPase activity; F:GTP binding; P:intracellular protein transport; P:nucleocytoplasmic transport; P:small GTPase mediated signal transduction	EC:3.6.1; EC:3.6.1.15	PR00449 (PRINTS); IPR003579 (SMART); IPR020849 (SMART); IPR024156 (SMART); IPR002041 (SMART); IPR003578 (SMART); IPR027417 (G3DSA:3.40.50.GENE3D); IPR005225 (TIGRFAM); IPR001806 (PFAM); PTHR24073:SF367 (PANTHER); PTHR24073 (PANTHER); PS51419 (PROSITE_PROFILES); IPR027417 (SUPERFAMILY)
Smp_064040.1:pep	serine threonine-protein kinase pak 1	467	25	0	0.6792	4	F:protein serine/threonine kinase activity; F:ATP binding; P:protein phosphorylation	EC:2.7.11	IPR002290 (SMART); IPR000719 (PFAM); G3DSA:1.10.510.10 (GENE3D); IPR000095 (PFAM); G3DSA:3.90.1200.10 (GENE3D); IPR000095 (G3DSA:3.90.810.GENE3D); G3DSA:3.30.200.20 (GENE3D); PTHR24361:SF25 (PANTHER); PTHR24361 (PANTHER); IPR017441 (PROSITE_PATTERNS); IPR008271 (PROSITE_PATTERNS); IPR000719 (PROSITE_PROFILES); IPR011009 (SUPERFAMILY)
Smp_064040.2:pep	serine threonine-protein kinase pak partial	356	25	0	0.7828	55	C:ruffle; C:endosome; C:Golgi apparatus; C:cytosol; C:plasma membrane; C:intercalated disc; C:Z disc; C:axon; C:dendrite; C:midbody; C:filamentous actin; C:nuclear membrane; C:cleavage furrow; F:chromatin binding; F:protein kinase C binding; F:collagen binding; F:ATP binding; F:GTP-Rho binding; F:protein tyrosine kinase activator activity; F:ligand-dependent nuclear receptor transcription coactiv…	EC:2.7.11	IPR002290 (SMART); IPR000095 (PFAM); IPR000095 (G3DSA:3.90.810.GENE3D); G3DSA:1.10.510.10 (GENE3D); IPR000719 (PFAM); PTHR24361 (PANTHER); PTHR24361:SF25 (PANTHER); IPR000719 (PROSITE_PROFILES); IPR011009 (SUPERFAMILY)
Smp_064950.1:pep	calcineurin subunit b type 1	169	25	1.07422e-115	0.952	19	P:patterning of blood vessels; C:nucleoplasm; F:calcium-dependent protein serine/threonine phosphatase activity; P:Fc-epsilon receptor signaling pathway; P:epithelial to mesenchymal transition; P:heart development; P:positive regulation of protein insertion into mitochondrial membrane involved in apoptotic signaling pathway; P:lung epithelial cell differentiation; C:calcineurin complex; F:calcium…	EC:3.1.3.16; EC:3.1; EC:3.1.3.41	PR01697 (PRINTS); IPR002048 (SMART); IPR011992 (PFAM); IPR011992 (G3DSA:1.10.238.GENE3D); PTHR23056 (PANTHER); PTHR23056:SF23 (PANTHER); IPR018247 (PROSITE_PATTERNS); IPR002048 (PROSITE_PROFILES); SSF47473 (SUPERFAMILY)
Smp_065180.1:pep	eh domain-containing protein 3	508	25	0	0.762	9	F:thymidylate synthase activity; F:calcium ion binding; P:methylation; P:GTP catabolic process; F:GTPase activity; F:GTP binding; F:protein binding	EC:3.6.1; EC:2.1.1.45; EC:3.6.1.15	IPR000261 (SMART); PF16880 (PFAM); IPR011992 (G3DSA:1.10.238.GENE3D); IPR027417 (G3DSA:3.40.50.GENE3D); PF12763 (PFAM); PF00350 (PFAM); PTHR11216 (PANTHER); PTHR11216:SF31 (PANTHER); IPR018247 (PROSITE_PATTERNS); IPR002048 (PROSITE_PROFILES); IPR000261 (PROSITE_PROFILES); IPR030381 (PROSITE_PROFILES); SSF47473 (SUPERFAMILY); IPR027417 (SUPERFAMILY)
Smp_065290.1:pep	calcium calmodulin-dependent protein kinase type 1	422	25	0	0.7836	12	P:positive regulation of developmental process; F:calmodulin-dependent protein kinase activity; P:regulation of molecular function; P:positive regulation of cellular component organization; P:regulation of neuron projection development; P:cell communication; P:regulation of muscle cell differentiation; P:protein phosphorylation; P:single organism signaling; P:regulation of protein localization; F…	EC:2.7.11; EC:2.7.11.17	Coil (COILS); IPR002290 (SMART); G3DSA:1.10.510.10 (GENE3D); IPR000719 (PFAM); G3DSA:3.30.200.20 (GENE3D); PTHR24347:SF116 (PANTHER); IPR020636 (PANTHER); IPR017441 (PROSITE_PATTERNS); IPR008271 (PROSITE_PATTERNS); IPR000719 (PROSITE_PROFILES); IPR011009 (SUPERFAMILY)
Smp_067140.1:pep	ras-related protein rab-7a	205	25	8.34369e-151	0.8396	7	F:GTP binding; P:small GTPase mediated signal transduction; C:intracellular; C:membrane; P:intracellular protein transport; F:GTPase activity; P:nucleocytoplasmic transport	EC:3.6.1; EC:3.6.1.15	PR00449 (PRINTS); IPR003578 (SMART); IPR020849 (SMART); IPR003579 (SMART); IPR002041 (SMART); IPR001806 (PFAM); IPR027417 (G3DSA:3.40.50.GENE3D); IPR005225 (TIGRFAM); PTHR24073:SF320 (PANTHER); PTHR24073 (PANTHER); PS51419 (PROSITE_PROFILES); IPR027417 (SUPERFAMILY)
Smp_067480.1:pep	sorcin	134	25	4.85501e-91	0.7676	2	C:cytoplasm; F:calcium ion binding	-	IPR002048 (SMART); IPR011992 (G3DSA:1.10.238.GENE3D); IPR002048 (PFAM); IPR011992 (PFAM); PTHR10183 (PANTHER); IPR018247 (PROSITE_PATTERNS); IPR002048 (PROSITE_PROFILES); SSF47473 (SUPERFAMILY)
Smp_067480.2:pep	programmed cell death protein 6 isoform x2	145	25	7.36992e-100	0.6644	1	F:calcium ion binding	-	IPR002048 (SMART); IPR002048 (PFAM); IPR011992 (G3DSA:1.10.238.GENE3D); IPR011992 (PFAM); PTHR10183 (PANTHER); IPR018247 (PROSITE_PATTERNS); IPR002048 (PROSITE_PROFILES); SSF47473 (SUPERFAMILY)
Smp_067480.3:pep	programmed cell death protein 6 isoform x2	170	25	1.26284e-118	0.762	2	C:cytoplasm; F:calcium ion binding	-	IPR002048 (SMART); IPR011992 (PFAM); IPR011992 (G3DSA:1.10.238.GENE3D); PTHR10183 (PANTHER); IPR018247 (PROSITE_PATTERNS); IPR002048 (PROSITE_PROFILES); SSF47473 (SUPERFAMILY)
Smp_067490.1:pep	sorcin	191	25	8.74997e-136	0.756	1	F:calcium ion binding	-	IPR002048 (SMART); IPR011992 (G3DSA:1.10.238.GENE3D); IPR011992 (PFAM); PTHR10183 (PANTHER); IPR018247 (PROSITE_PATTERNS); IPR002048 (PROSITE_PROFILES); SSF47473 (SUPERFAMILY)
Smp_067810.1:pep	casein kinase i isoform alpha	360	25	0	0.88	5	F:MAP kinase kinase kinase activity; F:ATP binding; P:activation of MAPKK activity	EC:2.7.11.25; EC:2.7.11	IPR002290 (SMART); G3DSA:1.10.510.10 (GENE3D); IPR000719 (PFAM); G3DSA:3.30.200.20 (GENE3D); PTHR11909 (PANTHER); PTHR11909:SF84 (PANTHER); IPR008271 (PROSITE_PATTERNS); IPR017441 (PROSITE_PATTERNS); IPR000719 (PROSITE_PROFILES); IPR011009 (SUPERFAMILY)
Smp_068060.1:pep	serine threonine-protein kinase tao1	1015	25	0	0.7372	3	F:protein kinase activity; P:protein phosphorylation; F:ATP binding	-	Coil (COILS); Coil (COILS); Coil (COILS); Coil (COILS); IPR002290 (SMART); IPR000719 (PFAM); G3DSA:1.10.510.10 (GENE3D); G3DSA:3.30.200.20 (GENE3D); PTHR24361 (PANTHER); PTHR24361:SF159 (PANTHER); IPR017441 (PROSITE_PATTERNS); IPR000719 (PROSITE_PROFILES); IPR011009 (SUPERFAMILY)
Smp_068510.1:pep	neuronal calcium sensor 2	154	25	1.73775e-108	0.8768	1	F:calcium ion binding	-	PR00450 (PRINTS); IPR002048 (SMART); IPR011992 (G3DSA:1.10.238.GENE3D); IPR011992 (G3DSA:1.10.238.GENE3D); IPR002048 (PFAM); IPR028846 (PANTHER); PTHR23055:SF69 (PANTHER); IPR018247 (PROSITE_PATTERNS); IPR002048 (PROSITE_PROFILES); SSF47473 (SUPERFAMILY)
Smp_068960.1:pep	serine threonine-protein kinase prp4 homolog	532	25	0	0.8232	4	P:protein phosphorylation; F:ATP binding; F:protein serine/threonine kinase activity	EC:2.7.11	IPR002290 (SMART); G3DSA:3.30.200.20 (GENE3D); G3DSA:1.10.510.10 (GENE3D); IPR000719 (PFAM); PTHR24056:SF45 (PANTHER); PTHR24056 (PANTHER); IPR008271 (PROSITE_PATTERNS); TRANSMEMBRANE (PHOBIUS); TRANSMEMBRANE (PHOBIUS); CYTOPLASMIC_DOMAIN (PHOBIUS); NON_CYTOPLASMIC_DOMAIN (PHOBIUS); NON_CYTOPLASMIC_DOMAIN (PHOBIUS); IPR000719 (PROSITE_PROFILES); IPR011009 (SUPERFAMILY); TMhelix (TMHMM); TMhelix (…
Smp_068960.2:pep	serine threonine-protein kinase prp4 homolog isoform x1	636	25	0	0.7944	9	P:protein phosphorylation; F:protein serine/threonine kinase activity; C:nucleolus; P:mRNA splicing, via spliceosome; F:ATP binding; F:protein binding; C:catalytic step 2 spliceosome; C:chromosome	EC:2.7.11	IPR002290 (SMART); IPR000719 (PFAM); G3DSA:3.30.200.20 (GENE3D); G3DSA:1.10.510.10 (GENE3D); PTHR24056:SF45 (PANTHER); PTHR24056 (PANTHER); IPR008271 (PROSITE_PATTERNS); IPR000719 (PROSITE_PROFILES); IPR011009 (SUPERFAMILY)
Smp_068990.1:pep	snf-related serine threonine-protein kinase	1316	25	0	0.77	4	P:protein phosphorylation; F:ATP binding; F:protein serine/threonine kinase activity	EC:2.7.11	Coil (COILS); IPR002290 (SMART); G3DSA:1.10.8.10 (GENE3D); G3DSA:1.10.510.10 (GENE3D); G3DSA:3.30.200.20 (GENE3D); IPR000719 (PFAM); PTHR24343 (PANTHER); PTHR24343:SF138 (PANTHER); IPR017441 (PROSITE_PATTERNS); IPR008271 (PROSITE_PATTERNS); IPR000719 (PROSITE_PROFILES); IPR011009 (SUPERFAMILY)
Smp_069900.1:pep	ras-related protein rab-39b-like	224	25	1.16743e-164	0.76	7	C:intracellular; C:membrane; F:GTPase activity; F:GTP binding; P:intracellular protein transport; P:nucleocytoplasmic transport; P:small GTPase mediated signal transduction	EC:3.6.1; EC:3.6.1.15	PR00449 (PRINTS); IPR003578 (SMART); IPR002041 (SMART); IPR003579 (SMART); IPR020849 (SMART); IPR027417 (G3DSA:3.40.50.GENE3D); IPR001806 (PFAM); IPR005225 (TIGRFAM); PTHR24073 (PANTHER); PTHR24073:SF376 (PANTHER); PS51419 (PROSITE_PROFILES); IPR027417 (SUPERFAMILY)
Smp_070090.1:pep	hematopoietic lineage cell-specific protein	254	25	0	0.6584	4	C:intracellular; C:cell leading edge; C:cell projection; F:protein binding	-	IPR001452 (PRINTS); IPR001452 (SMART); IPR001452 (PFAM); G3DSA:2.30.30.40 (GENE3D); PTHR10829 (PANTHER); IPR001452 (PROSITE_PROFILES); IPR001452 (SUPERFAMILY)
Smp_071150.1:pep	thyroid hormone receptor interactor 10	579	25	0	0.5908	1	F:protein binding	-	Coil (COILS); IPR001452 (SMART); G3DSA:2.30.30.40 (GENE3D); IPR001452 (PFAM); PTHR12602:SF34 (PANTHER); PTHR12602 (PANTHER); IPR031160 (PROSITE_PROFILES); IPR001452 (PROSITE_PROFILES); SSF103657 (SUPERFAMILY); IPR001452 (SUPERFAMILY)
Smp_071250.1:pep	ras-related protein rap-1b	184	25	1.06069e-133	0.886	16	C:cell-cell junction; P:platelet activation; P:energy reserve metabolic process; P:cell proliferation; F:GTP binding; P:GTP catabolic process; P:regulation of insulin secretion; C:cytosol; F:Ras GTPase binding; P:small GTPase mediated signal transduction; C:guanyl-nucleotide exchange factor complex; F:GDP binding; C:lipid particle; F:GTPase activity; C:plasma membrane; P:regulation of establishme…	EC:3.6.1; EC:3.6.1.15	PR00449 (PRINTS); IPR020849 (SMART); IPR003579 (SMART); IPR003578 (SMART); IPR001806 (PFAM); IPR005225 (TIGRFAM); IPR027417 (G3DSA:3.40.50.GENE3D); IPR020849 (PANTHER); PTHR24070:SF224 (PANTHER); IPR020849 (PROSITE_PROFILES); IPR027417 (SUPERFAMILY)
Smp_071630.1:pep	ras-related protein rab-2a	213	25	1.64237e-157	0.92	9	P:small GTPase mediated signal transduction; C:Golgi membrane; P:positive regulation of exocytosis; C:endoplasmic reticulum membrane; F:GTP binding; C:plasma membrane; P:nucleocytoplasmic transport; P:intracellular protein transport; F:GTPase activity	EC:3.6.1; EC:3.6.1.15	PR00449 (PRINTS); IPR003579 (SMART); IPR002041 (SMART); IPR003578 (SMART); IPR020849 (SMART); IPR001806 (PFAM); IPR027417 (G3DSA:3.40.50.GENE3D); IPR005225 (TIGRFAM); PTHR24073:SF359 (PANTHER); PTHR24073 (PANTHER); PS51419 (PROSITE_PROFILES); IPR027417 (SUPERFAMILY)
Smp_072140.1:pep	rho-related gtp-binding protein	192	25	9.09444e-139	0.9204	11	P:cytokinesis; F:signal transducer activity; P:small GTPase mediated signal transduction; P:apical junction assembly; P:positive regulation of I-kappaB kinase/NF-kappaB cascade; C:cleavage furrow; F:hydrolase activity; C:nucleus; F:GTP binding; C:plasma membrane; P:protein transport	-	PR00449 (PRINTS); IPR020849 (SMART); IPR003578 (SMART); IPR003579 (SMART); IPR005225 (TIGRFAM); IPR001806 (PFAM); IPR027417 (G3DSA:3.40.50.GENE3D); PTHR24072 (PANTHER); PTHR24072:SF100 (PANTHER); IPR003578 (PROSITE_PROFILES); IPR027417 (SUPERFAMILY)
Smp_072450.1:pep	probable g-protein coupled receptor 139 isoform x3	460	25	0	0.552	3	C:integral to membrane; P:G-protein coupled receptor signaling pathway; F:G-protein coupled receptor activity	-	G3DSA:1.20.1070.10 (GENE3D); IPR000276 (PFAM); PTHR22751:SF96 (PANTHER); PTHR22751 (PANTHER); CYTOPLASMIC_DOMAIN (PHOBIUS); TRANSMEMBRANE (PHOBIUS); TRANSMEMBRANE (PHOBIUS); TRANSMEMBRANE (PHOBIUS); NON_CYTOPLASMIC_DOMAIN (PHOBIUS); TRANSMEMBRANE (PHOBIUS); CYTOPLASMIC_DOMAIN (PHOBIUS); TRANSMEMBRANE (PHOBIUS); NON_CYTOPLASMIC_DOMAIN (PHOBIUS); NON_CYTOPLASMIC_DOMAIN (PHOBIUS); TRANSMEMBRANE (PHO…
Smp_072660.1:pep	ras gtpase-activating protein 1	1287	25	0	0.5788	4	F:GTPase activator activity; P:positive regulation of GTPase activity; C:intracellular; F:protein binding	-	IPR000980 (G3DSA:3.30.505.GENE3D); IPR001936 (G3DSA:1.10.506.GENE3D); G3DSA:2.30.30.40 (GENE3D); PTHR10194:SF19 (PANTHER); PTHR10194 (PANTHER); IPR000980 (PROSITE_PROFILES); IPR000980 (SUPERFAMILY); IPR001452 (SUPERFAMILY); IPR008936 (SUPERFAMILY)
Smp_072790.1:pep	gpn-loop gtpase 1	376	25	0	0.7304	3	F:GTP binding; P:small GTPase mediated signal transduction; F:GTPase activity	EC:3.6.1; EC:3.6.1.15	IPR027417 (G3DSA:3.40.50.GENE3D); IPR004130 (PFAM); IPR004130 (PANTHER); IPR030230 (PTHR21231:PANTHER); IPR027417 (SUPERFAMILY)
Smp_072790.2:pep	gpn-loop gtpase 1	318	25	0	0.7284	3	F:GTP binding; P:small GTPase mediated signal transduction; F:GTPase activity	EC:3.6.1; EC:3.6.1.15	IPR027417 (G3DSA:3.40.50.GENE3D); IPR004130 (PFAM); IPR030230 (PTHR21231:PANTHER); IPR004130 (PANTHER); IPR027417 (SUPERFAMILY)
Smp_073340.1:pep	cyclin-dependent kinase 5	296	25	0	0.9048	12	P:central nervous system neuron development; P:optic nerve formation; P:peripheral nervous system neuron development; P:histone phosphorylation; F:histone kinase activity; P:embryonic retina morphogenesis in camera-type eye; P:retina layer formation; F:ATP binding; F:cyclin-dependent protein serine/threonine kinase activity; P:negative regulation of neuron apoptotic process	EC:2.7.11; EC:2.7.11.22	IPR002290 (SMART); IPR000719 (PFAM); G3DSA:3.30.200.20 (GENE3D); G3DSA:1.10.510.10 (GENE3D); PTHR24056 (PANTHER); IPR008271 (PROSITE_PATTERNS); IPR017441 (PROSITE_PATTERNS); IPR000719 (PROSITE_PROFILES); IPR011009 (SUPERFAMILY)
Smp_073490.1:pep	dual specificity mitogen-activated protein kinase kinase 6	336	25	0	0.6012	3	F:protein kinase activity; P:protein phosphorylation; F:ATP binding	-	IPR002290 (SMART); G3DSA:1.10.510.10 (GENE3D); IPR000719 (PFAM); G3DSA:3.30.200.20 (GENE3D); PTHR24360:SF44 (PANTHER); PTHR24360 (PANTHER); IPR017441 (PROSITE_PATTERNS); IPR000719 (PROSITE_PROFILES); IPR011009 (SUPERFAMILY)
Smp_073500.1:pep	elongation factor mitochondrial	426	25	0	0.8368	11	P:microtubule-based process; F:translation elongation factor activity; F:transferase activity; P:translational elongation; F:GTP binding; P:GTP catabolic process; C:microtubule; P:protein polymerization; F:GTPase activity; F:structural constituent of cytoskeleton	EC:3.6.1; EC:3.6.1.15	IPR000795 (PRINTS); G3DSA:2.40.30.10 (GENE3D); PF00009 (PFAM); IPR004160 (PFAM); IPR004161 (PFAM); G3DSA:2.40.30.10 (GENE3D); IPR004541 (TIGRFAM); IPR027417 (G3DSA:3.40.50.GENE3D); PTHR23115 (PANTHER); PTHR23115:SF112 (PANTHER); IPR031157 (PROSITE_PATTERNS); IPR000795 (PROSITE_PROFILES); IPR009000 (SUPERFAMILY); IPR027417 (SUPERFAMILY); IPR009001 (SUPERFAMILY)
Smp_073500.2:pep	elongation factor mitochondrial	438	25	0	0.8268	11	P:microtubule-based process; F:translation elongation factor activity; F:transferase activity; P:translational elongation; F:GTP binding; P:GTP catabolic process; C:microtubule; P:protein polymerization; F:GTPase activity; F:structural constituent of cytoskeleton	EC:3.6.1; EC:3.6.1.15	IPR000795 (PRINTS); G3DSA:2.40.30.10 (GENE3D); IPR004161 (PFAM); PF00009 (PFAM); IPR004541 (TIGRFAM); G3DSA:2.40.30.10 (GENE3D); IPR004160 (PFAM); IPR027417 (G3DSA:3.40.50.GENE3D); PTHR23115:SF112 (PANTHER); PTHR23115 (PANTHER); IPR031157 (PROSITE_PATTERNS); IPR000795 (PROSITE_PROFILES); IPR009001 (SUPERFAMILY); IPR009000 (SUPERFAMILY); IPR027417 (SUPERFAMILY)
Smp_073510.1:pep	dual specificity mitogen-activated protein kinase kinase 6	328	25	0	0.686	7	P:positive regulation of protein phosphorylation; F:MAP kinase kinase activity; P:cellular response to sorbitol; P:response to ischemia; P:positive regulation of apoptotic process; P:response to drug; F:ATP binding	EC:2.7.11; EC:2.7.12.1	IPR002290 (SMART); IPR000719 (PFAM); G3DSA:1.10.510.10 (GENE3D); G3DSA:3.30.200.20 (GENE3D); PTHR24360 (PANTHER); PTHR24360:SF44 (PANTHER); IPR017441 (PROSITE_PATTERNS); IPR000719 (PROSITE_PROFILES); IPR011009 (SUPERFAMILY)
Smp_073590.1:pep	gtp-binding protein sar1b	199	25	3.91923e-144	0.886	6	F:GTP binding; C:Golgi apparatus; P:vesicle-mediated transport; P:intracellular protein transport; C:endoplasmic reticulum; P:small GTPase mediated signal transduction	-	IPR006689 (PRINTS); IPR006687 (SMART); IPR024156 (SMART); IPR005225 (TIGRFAM); IPR006689 (PFAM); IPR027417 (G3DSA:3.40.50.GENE3D); IPR006687 (PTHR11711:PANTHER); PTHR11711 (PANTHER); IPR006687 (PROSITE_PROFILES); IPR027417 (SUPERFAMILY)
Smp_073930.1:pep	rac serine threonine-protein kinase	586	25	0	0.7796	9	F:phospholipid binding; F:electron carrier activity; P:cell redox homeostasis; P:protein phosphorylation; F:ATP binding; F:protein disulfide oxidoreductase activity; F:protein serine/threonine kinase activity	EC:2.7.11	IPR001849 (SMART); IPR002290 (SMART); IPR000961 (SMART); G3DSA:1.10.510.10 (GENE3D); IPR011993 (G3DSA:2.30.29.GENE3D); G3DSA:3.30.200.20 (GENE3D); IPR001849 (PFAM); IPR000719 (PFAM); PTHR24352 (PANTHER); PTHR24352:SF46 (PANTHER); IPR017441 (PROSITE_PATTERNS); IPR008271 (PROSITE_PATTERNS); IPR000719 (PROSITE_PROFILES); IPR001849 (PROSITE_PROFILES); IPR000961 (PROSITE_PROFILES); IPR011009 (SUPERFAM…
Smp_074080.1:pep	serine:threonine protein kinase nlk	462	25	0	0.7016	4	P:protein phosphorylation; F:ATP binding; F:protein serine/threonine kinase activity	EC:2.7.11	IPR002290 (SMART); G3DSA:1.10.510.10 (GENE3D); IPR000719 (PFAM); G3DSA:3.30.200.20 (GENE3D); PTHR24055 (PANTHER); PTHR24055:SF143 (PANTHER); IPR017441 (PROSITE_PATTERNS); IPR000719 (PROSITE_PROFILES); IPR011009 (SUPERFAMILY)
Smp_074460.1:pep	tegumental protein	185	25	2.96189e-133	0.566	3	F:calcium ion binding; C:microtubule associated complex; P:microtubule-based process	-	IPR002048 (PFAM); IPR011992 (G3DSA:1.10.238.GENE3D); PTHR11886:SF42 (PANTHER); IPR001372 (PANTHER); IPR018247 (PROSITE_PATTERNS); IPR002048 (PROSITE_PROFILES); SSF47473 (SUPERFAMILY)
Smp_074510.1:pep	guanine nucleotide-binding protein subunit alpha-13	440	25	0	0.6416	15	F:signal transducer activity; P:G-protein coupled receptor signaling pathway; P:Rho protein signal transduction; P:negative regulation of cell-cell adhesion mediated by cadherin; F:cadherin binding; P:cell migration involved in gastrulation; F:GTP binding; C:cell part; P:GTP catabolic process; P:unidimensional cell growth; F:G-protein beta/gamma-subunit complex binding; P:regulation of actin cyto…	EC:3.6.1; EC:3.6.1.15	Coil (COILS); IPR001019 (PRINTS); IPR001019 (SMART); IPR011025 (G3DSA:1.10.400.GENE3D); IPR001019 (PFAM); IPR027417 (G3DSA:3.40.50.GENE3D); PTHR10218:SF136 (PANTHER); IPR001019 (PANTHER); PTHR10218:SF136 (PANTHER); SIGNAL_PEPTIDE (PHOBIUS); SIGNAL_PEPTIDE_C_REGION (PHOBIUS); NON_CYTOPLASMIC_DOMAIN (PHOBIUS); SIGNAL_PEPTIDE_N_REGION (PHOBIUS); SIGNAL_PEPTIDE_H_REGION (PHOBIUS); IPR011025 (SUPERFAM…
Smp_075690.1:pep	elongation factor mitochondrial	655	25	0	0.8128	7	F:translation elongation factor activity; P:mitochondrial translational elongation; C:intracellular; P:GTP catabolic process; F:GTPase activity; F:GTP binding	EC:3.6.1; EC:3.6.1.15	IPR000795 (PRINTS); IPR005517 (SMART); IPR014721 (G3DSA:3.30.230.GENE3D); G3DSA:2.40.30.10 (GENE3D); IPR000640 (G3DSA:3.30.70.GENE3D); G3DSA:3.30.70.870 (GENE3D); IPR009022 (PFAM); IPR004540 (TIGRFAM); IPR004161 (PFAM); IPR005517 (PFAM); IPR005225 (TIGRFAM); IPR027417 (G3DSA:3.40.50.GENE3D); PF00009 (PFAM); PTHR23115:SF66 (PANTHER); PTHR23115 (PANTHER); IPR031157 (PROSITE_PATTERNS); IPR000795 (PR…
Smp_077180.1:pep	serine threonine-protein kinase chk1	571	25	0	0.566	6	P:single-organism cellular process; P:protein phosphorylation; F:protein serine/threonine kinase activity; P:regulation of cellular process; C:intracellular organelle; F:ATP binding	EC:2.7.11	IPR002290 (SMART); IPR000719 (PFAM); G3DSA:1.10.510.10 (GENE3D); G3DSA:3.30.200.20 (GENE3D); PTHR24344 (PANTHER); IPR008271 (PROSITE_PATTERNS); IPR000719 (PROSITE_PROFILES); IPR011009 (SUPERFAMILY)
Smp_077310.1:pep	tegument antigen	184	25	7.19057e-133	0.6308	3	C:microtubule associated complex; P:microtubule-based process; F:calcium ion binding	-	IPR011992 (PFAM); IPR011992 (G3DSA:1.10.238.GENE3D); IPR001372 (PFAM); IPR001372 (G3DSA:3.30.740.GENE3D); PTHR11886:SF2 (PANTHER); IPR001372 (PANTHER); SSF54648 (SUPERFAMILY); SSF47473 (SUPERFAMILY)
Smp_078230.1:pep	cgmp-dependent protein isozyme 2 forms cd4 t1 t3a t3b isoform x2	488	25	0	0.7228	6	C:cAMP-dependent protein kinase complex; F:protein serine/threonine kinase activity; F:ATP binding; F:cAMP-dependent protein kinase regulator activity; P:regulation of protein phosphorylation	EC:2.7.11	Coil (COILS); IPR000595 (SMART); IPR000595 (PFAM); G3DSA:3.30.200.20 (GENE3D); IPR014710 (G3DSA:2.60.120.GENE3D); IPR000719 (PFAM); IPR014710 (G3DSA:2.60.120.GENE3D); PTHR24353:SF56 (PANTHER); PTHR24353 (PANTHER); IPR018488 (PROSITE_PATTERNS); IPR017441 (PROSITE_PATTERNS); IPR018488 (PROSITE_PATTERNS); IPR000719 (PROSITE_PROFILES); IPR000595 (PROSITE_PROFILES); IPR011009 (SUPERFAMILY); IPR018490 …
Smp_079390.1:pep	eukaryotic translation initiation factor 2-alpha kinase 4	1832	25	0	0.4996	5	P:protein phosphorylation; F:ATP binding; P:regulation of cellular process; F:eukaryotic translation initiation factor 2alpha kinase activity	EC:2.7.11	IPR002290 (SMART); G3DSA:1.10.510.10 (GENE3D); IPR000719 (PFAM); G3DSA:3.30.930.10 (GENE3D); G3DSA:1.10.510.10 (GENE3D); G3DSA:3.30.200.20 (GENE3D); PTHR11042 (PANTHER); PTHR11042:SF86 (PANTHER); IPR008271 (PROSITE_PATTERNS); IPR017441 (PROSITE_PATTERNS); IPR000719 (PROSITE_PROFILES); IPR011009 (SUPERFAMILY)
Smp_079400.1:pep	goliath e3 ubiquitin ligase	643	25	0	0.8124	4	F:zinc ion binding; F:ligase activity; F:calcium ion binding; F:protein binding	-	IPR001841 (SMART); IPR011992 (G3DSA:1.10.238.GENE3D); IPR013083 (G3DSA:3.30.40.GENE3D); IPR001841 (PFAM); PTHR22765:SF42 (PANTHER); PTHR22765 (PANTHER); IPR018247 (PROSITE_PATTERNS); TRANSMEMBRANE (PHOBIUS); CYTOPLASMIC_DOMAIN (PHOBIUS); NON_CYTOPLASMIC_DOMAIN (PHOBIUS); IPR002048 (PROSITE_PROFILES); IPR001841 (PROSITE_PROFILES); SSF57850 (SUPERFAMILY); SSF47473 (SUPERFAMILY); TMhelix (TMHMM)
Smp_079410.1:pep	serine threonine-protein kinase plk4	822	25	0	0.6392	12	P:mitotic cell cycle; P:centrosome duplication; F:protein tyrosine kinase activity; C:cytoplasm; P:protein phosphorylation; P:anatomical structure development; C:cytoskeleton; P:single-organism developmental process; F:ATP binding; P:cellular process involved in reproduction; P:multicellular organismal process; F:protein binding	EC:2.7.10	Coil (COILS); G3DSA:3.30.200.20 (GENE3D); IPR000719 (PFAM); G3DSA:1.10.510.10 (GENE3D); IPR000959 (PFAM); PTHR24345:SF50 (PANTHER); PTHR24345 (PANTHER); IPR008266 (PROSITE_PATTERNS); IPR017441 (PROSITE_PATTERNS); IPR000959 (PROSITE_PROFILES); IPR000719 (PROSITE_PROFILES); SSF82615 (SUPERFAMILY); IPR011009 (SUPERFAMILY)
Smp_079430.1:pep	gtp-binding nuclear protein ran	205	25	1.17123e-150	0.8748	8	P:small GTPase mediated signal transduction; P:nucleocytoplasmic transport; P:GTP catabolic process; F:GTPase activity; P:intracellular protein transport; F:GTP binding; C:nucleus; C:membrane	EC:3.6.1; EC:3.6.1.15	PR00449 (PRINTS); IPR020849 (SMART); IPR003579 (SMART); IPR002041 (SMART); IPR003578 (SMART); IPR027417 (G3DSA:3.40.50.GENE3D); IPR005225 (TIGRFAM); IPR001806 (PFAM); PTHR24071 (PANTHER); IPR002041 (PROSITE_PROFILES); IPR027417 (SUPERFAMILY)
Smp_079430.2:pep	gtp-binding nuclear protein ran	216	25	1.0016e-159	0.922	8	P:small GTPase mediated signal transduction; P:nucleocytoplasmic transport; P:GTP catabolic process; F:GTPase activity; P:intracellular protein transport; F:GTP binding; C:nucleus; C:membrane	EC:3.6.1; EC:3.6.1.15	IPR002041 (PRINTS); IPR002041 (SMART); IPR020849 (SMART); IPR003578 (SMART); IPR003579 (SMART); IPR005225 (TIGRFAM); IPR027417 (G3DSA:3.40.50.GENE3D); IPR001806 (PFAM); PTHR24071 (PANTHER); IPR002041 (PROSITE_PROFILES); IPR027417 (SUPERFAMILY)
Smp_079600.1:pep	two pore calcium channel protein 1	407	25	0	0.6048	2	F:calcium ion binding; P:transport	-	IPR011992 (G3DSA:1.10.238.GENE3D); TRANSMEMBRANE (PHOBIUS); NON_CYTOPLASMIC_DOMAIN (PHOBIUS); TRANSMEMBRANE (PHOBIUS); CYTOPLASMIC_DOMAIN (PHOBIUS); CYTOPLASMIC_DOMAIN (PHOBIUS); NON_CYTOPLASMIC_DOMAIN (PHOBIUS); TRANSMEMBRANE (PHOBIUS); IPR002048 (PROSITE_PROFILES); SSF47473 (SUPERFAMILY); TMhelix (TMHMM); TMhelix (TMHMM); TMhelix (TMHMM)
Smp_079760.1:pep	integrin-linked protein kinase	491	25	0	0.7436	7	P:protein phosphorylation; F:protein kinase activity; P:integrin-mediated signaling pathway; P:methylation; F:ATP binding; F:methyltransferase activity; F:protein binding	-	IPR002110 (SMART); PIRSF000654 (PIRSF); IPR001245 (PFAM); IPR020683 (G3DSA:1.25.40.GENE3D); G3DSA:1.10.510.10 (GENE3D); G3DSA:3.30.200.20 (GENE3D); IPR020683 (G3DSA:1.25.40.GENE3D); PF13637 (PFAM); IPR002110 (PFAM); PTHR23257 (PANTHER); PTHR23257:SF30 (PANTHER); IPR000719 (PROSITE_PROFILES); IPR020683 (PROSITE_PROFILES); IPR002110 (PROSITE_PROFILES); IPR020683 (SUPERFAMILY); IPR011009 (SUPERFAMIL…
Smp_079760.2:pep	integrin-linked protein kinase	470	25	0	0.754	7	P:protein phosphorylation; F:protein kinase activity; P:integrin-mediated signaling pathway; P:methylation; F:ATP binding; F:methyltransferase activity; F:protein binding	-	PIRSF000654 (PIRSF); IPR002110 (SMART); IPR020683 (G3DSA:1.25.40.GENE3D); IPR020683 (G3DSA:1.25.40.GENE3D); IPR001245 (PFAM); G3DSA:1.10.510.10 (GENE3D); G3DSA:3.30.200.20 (GENE3D); IPR020683 (PFAM); PTHR23257:SF30 (PANTHER); PTHR23257 (PANTHER); IPR002110 (PROSITE_PROFILES); IPR000719 (PROSITE_PROFILES); IPR020683 (PROSITE_PROFILES); IPR020683 (SUPERFAMILY); IPR011009 (SUPERFAMILY)
Smp_080120.1:pep	protein kinase	247	25	0	0.7728	19	C:cytoplasm; C:integral to plasma membrane; C:inhibin-betaglycan-ActRII complex; F:receptor signaling protein serine/threonine kinase activity; F:ATP binding; F:coreceptor activity; F:activin-activated receptor activity; F:activin binding; P:positive regulation of pathway-restricted SMAD protein phosphorylation; P:sexual reproduction; P:signal transduction by phosphorylation; P:positive regulatio…	EC:2.7.11	G3DSA:1.10.510.10 (GENE3D); G3DSA:3.30.200.20 (GENE3D); IPR001245 (PFAM); PTHR23255:SF10 (PANTHER); IPR000333 (PANTHER); IPR000719 (PROSITE_PROFILES); IPR011009 (SUPERFAMILY)
Smp_080120.2:pep	activin receptor type-2a	514	25	0	0.7624	19	C:cytoplasm; C:integral to plasma membrane; C:inhibin-betaglycan-ActRII complex; F:receptor signaling protein serine/threonine kinase activity; F:ATP binding; F:coreceptor activity; F:activin-activated receptor activity; F:activin binding; P:positive regulation of pathway-restricted SMAD protein phosphorylation; P:sexual reproduction; P:signal transduction by phosphorylation; P:positive regulatio…	EC:2.7.11	IPR000333 (PRINTS); IPR001245 (PFAM); G3DSA:3.30.200.20 (GENE3D); G3DSA:1.10.510.10 (GENE3D); IPR000333 (PANTHER); PTHR23255:SF10 (PANTHER); IPR000719 (PROSITE_PROFILES); IPR011009 (SUPERFAMILY)
Smp_080730.1:pep	cyclin-dependent kinase 1	410	25	0	0.82	12	C:nucleus; C:cytoplasm; C:microtubule organizing center; F:cyclin-dependent protein serine/threonine kinase activity; F:ATP binding; F:RNA polymerase II carboxy-terminal domain kinase activity; P:protein phosphorylation; P:mitosis; P:regulation of mitotic cell cycle, embryonic; P:cell division	EC:2.7.11; EC:2.7.11.23; EC:2.7.11.22	IPR002290 (SMART); G3DSA:1.10.510.10 (GENE3D); G3DSA:3.30.200.20 (GENE3D); IPR000719 (PFAM); PTHR24056 (PANTHER); IPR017441 (PROSITE_PATTERNS); IPR008271 (PROSITE_PATTERNS); IPR000719 (PROSITE_PROFILES); IPR011009 (SUPERFAMILY)
Smp_080820.1:pep	neuropeptide y receptor type 4	209	18	1.29622e-151	0.6094	3	C:integral to membrane; P:G-protein coupled receptor signaling pathway; F:G-protein coupled receptor activity	-	IPR000276 (PFAM); G3DSA:1.20.1070.10 (GENE3D); PTHR24230 (PANTHER); CYTOPLASMIC_DOMAIN (PHOBIUS); TRANSMEMBRANE (PHOBIUS); TRANSMEMBRANE (PHOBIUS); TRANSMEMBRANE (PHOBIUS); CYTOPLASMIC_DOMAIN (PHOBIUS); NON_CYTOPLASMIC_DOMAIN (PHOBIUS); NON_CYTOPLASMIC_DOMAIN (PHOBIUS); IPR017452 (PROSITE_PROFILES); SSF81321 (SUPERFAMILY); TMhelix (TMHMM); TMhelix (TMHMM); TMhelix (TMHMM)
Smp_080860.1:pep	cgmp-dependent protein kinase 1	219	25	5.01635e-162	0.8068	4	F:cGMP-dependent protein kinase activity; F:ATP binding; P:protein phosphorylation	EC:2.7.11; EC:2.7.11.12	IPR000961 (SMART); IPR002290 (SMART); G3DSA:1.10.510.10 (GENE3D); IPR000719 (PFAM); PTHR24353:SF33 (PANTHER); PTHR24353 (PANTHER); IPR008271 (PROSITE_PATTERNS); IPR000961 (PROSITE_PROFILES); IPR000719 (PROSITE_PROFILES); IPR011009 (SUPERFAMILY)
Smp_081190.1:pep	gtp-binding protein rhoa	242	25	3.18583e-178	0.698	5	F:GTP binding; C:intracellular; C:membrane; P:small GTPase mediated signal transduction; P:protein transport	-	PR00449 (PRINTS); IPR003578 (SMART); IPR003579 (SMART); IPR020849 (SMART); IPR001806 (PFAM); IPR027417 (G3DSA:3.40.50.GENE3D); IPR005225 (TIGRFAM); PTHR24072:SF0 (PANTHER); PTHR24072 (PANTHER); IPR003578 (PROSITE_PROFILES); IPR027417 (SUPERFAMILY)
Smp_081410.1:pep	serine threonine-protein kinase 3	295	25	0	0.6036	3	P:phosphorylation; F:protein kinase activity; F:nucleotide binding	-	Coil (COILS); G3DSA:1.10.510.10 (GENE3D); PTHR24361 (PANTHER); IPR011009 (SUPERFAMILY)
Smp_082810.1:pep	cdc42 homolog	177	25	3.09724e-128	0.9112	5	F:GTP binding; C:intracellular; C:membrane; P:small GTPase mediated signal transduction; P:protein transport	-	PR00449 (PRINTS); IPR020849 (SMART); IPR003579 (SMART); IPR003578 (SMART); IPR001806 (PFAM); IPR005225 (TIGRFAM); IPR027417 (G3DSA:3.40.50.GENE3D); PTHR24072 (PANTHER); PTHR24072:SF129 (PANTHER); IPR003578 (PROSITE_PROFILES); IPR027417 (SUPERFAMILY)
Smp_082810.2:pep	cdc42 homolog	195	25	1.25327e-141	0.8968	6	F:GTP binding; C:intracellular; F:hydrolase activity; C:membrane; P:small GTPase mediated signal transduction; P:protein transport	-	PR00449 (PRINTS); IPR003579 (SMART); IPR003578 (SMART); IPR020849 (SMART); IPR005225 (TIGRFAM); IPR001806 (PFAM); IPR027417 (G3DSA:3.40.50.GENE3D); PTHR24072 (PANTHER); PTHR24072:SF129 (PANTHER); IPR003578 (PROSITE_PROFILES); IPR027417 (SUPERFAMILY)
Smp_083740.1:pep	centrin-3	163	25	1.47393e-109	0.8844	10	F:G-protein beta/gamma-subunit complex binding; F:microtubule binding; C:photoreceptor connecting cilium; P:mitosis; C:intermediate filament cytoskeleton; F:calcium ion binding; C:microtubule basal body; P:cell division; C:centriole	-	IPR002048 (SMART); IPR011992 (G3DSA:1.10.238.GENE3D); PF13833 (PFAM); IPR002048 (PFAM); IPR011992 (G3DSA:1.10.238.GENE3D); IPR011992 (G3DSA:1.10.238.GENE3D); PTHR23050 (PANTHER); IPR029530 (PTHR23050:PANTHER); IPR018247 (PROSITE_PATTERNS); IPR002048 (PROSITE_PROFILES); SSF47473 (SUPERFAMILY)
Smp_083940.1:pep	rhodopsin-like orphan	399	25	0	0.568	3	F:G-protein coupled receptor activity; P:G-protein coupled receptor signaling pathway; C:integral to membrane	-	IPR000276 (PRINTS); IPR000276 (PFAM); G3DSA:1.20.1070.10 (GENE3D); PTHR24236:SF41 (PANTHER); PTHR24236 (PANTHER); NON_CYTOPLASMIC_DOMAIN (PHOBIUS); CYTOPLASMIC_DOMAIN (PHOBIUS); CYTOPLASMIC_DOMAIN (PHOBIUS); TRANSMEMBRANE (PHOBIUS); TRANSMEMBRANE (PHOBIUS); TRANSMEMBRANE (PHOBIUS); TRANSMEMBRANE (PHOBIUS); TRANSMEMBRANE (PHOBIUS); NON_CYTOPLASMIC_DOMAIN (PHOBIUS); NON_CYTOPLASMIC_DOMAIN (PHOBIUS)…
Smp_084940.1:pep	ras-related protein m-ras	157	25	6.45823e-112	0.8204	7	P:small GTPase mediated signal transduction; P:GTP catabolic process; F:GTPase activity; C:membrane; F:GTP binding; C:intracellular; P:protein transport	EC:3.6.1; EC:3.6.1.15	PR00449 (PRINTS); IPR020849 (SMART); IPR003578 (SMART); IPR003579 (SMART); IPR001806 (PFAM); IPR005225 (TIGRFAM); IPR027417 (G3DSA:3.40.50.GENE3D); IPR020849 (PANTHER); PTHR24070:SF179 (PANTHER); IPR020849 (PROSITE_PROFILES); IPR027417 (SUPERFAMILY)
Smp_084940.2:pep	ras-related protein m-ras-like	161	25	6.61868e-115	0.8176	7	P:small GTPase mediated signal transduction; P:GTP catabolic process; F:GTPase activity; C:membrane; F:GTP binding; P:protein transport; C:intracellular	EC:3.6.1; EC:3.6.1.15	PR00449 (PRINTS); IPR003579 (SMART); IPR020849 (SMART); IPR003578 (SMART); IPR005225 (TIGRFAM); IPR001806 (PFAM); IPR027417 (G3DSA:3.40.50.GENE3D); PTHR24070:SF179 (PANTHER); IPR020849 (PANTHER); IPR020849 (PROSITE_PROFILES); IPR027417 (SUPERFAMILY)
Smp_084940.3:pep	ras-related protein m-ras	199	25	1.56374e-144	0.8144	10	P:Ras protein signal transduction; P:muscle organ development; P:actin cytoskeleton organization; P:GTP catabolic process; F:GTP-dependent protein binding; F:GTPase activity; C:membrane; F:GTP binding; C:intracellular; P:protein transport	EC:3.6.1; EC:3.6.1.15	PR00449 (PRINTS); IPR003578 (SMART); IPR020849 (SMART); IPR003579 (SMART); IPR027417 (G3DSA:3.40.50.GENE3D); IPR001806 (PFAM); IPR005225 (TIGRFAM); IPR020849 (PANTHER); PTHR24070:SF179 (PANTHER); IPR020849 (PROSITE_PROFILES); IPR027417 (SUPERFAMILY)
Smp_085650.1:pep	neurocalcin homolog	246	25	0	0.826	4	F:calcium ion binding; F:NAD(P)H oxidase activity; P:negative regulation of phosphorylation; P:oxidation-reduction process	EC:1.6.3.1	PR00450 (PRINTS); IPR002048 (SMART); IPR011992 (PFAM); IPR011992 (G3DSA:1.10.238.GENE3D); IPR028846 (PANTHER); PTHR23055:SF86 (PANTHER); IPR018247 (PROSITE_PATTERNS); IPR002048 (PROSITE_PROFILES); SSF47473 (SUPERFAMILY)
Smp_085680.1:pep	atrial natriuretic peptide receptor 1-like	584	25	0	0.6624	8	F:guanylate cyclase activity; F:protein kinase activity; F:ATP binding; P:cGMP biosynthetic process; P:protein phosphorylation; P:intracellular signal transduction	EC:4.6.1.2	IPR001054 (SMART); G3DSA:3.30.200.20 (GENE3D); IPR001054 (PFAM); IPR001054 (G3DSA:3.30.70.GENE3D); IPR001245 (PFAM); G3DSA:1.10.510.10 (GENE3D); PTHR11920 (PANTHER); PTHR11920:SF281 (PANTHER); IPR018297 (PROSITE_PATTERNS); IPR001054 (PROSITE_PROFILES); IPR000719 (PROSITE_PROFILES); IPR011009 (SUPERFAMILY); IPR029787 (SUPERFAMILY)
Smp_085690.1:pep	camp dependent protein kinase catalytic subunit	238	25	5.24095e-172	0.7408	5	F:cAMP-dependent protein kinase activity; F:ATP binding; P:protein phosphorylation	EC:2.7.11; EC:2.7.11.11	IPR002290 (SMART); IPR000719 (PFAM); G3DSA:1.10.510.10 (GENE3D); PTHR24353 (PANTHER); IPR008271 (PROSITE_PATTERNS); IPR000719 (PROSITE_PROFILES); IPR000961 (PROSITE_PROFILES); IPR011009 (SUPERFAMILY)
Smp_085740.1:pep	abl interactor 2	552	25	0	0.7548	18	P:cell migration; C:filopodium; C:cytosol; F:proline-rich region binding; P:camera-type eye development; P:peptidyl-tyrosine phosphorylation; P:dendrite development; C:cytoskeleton; F:kinase binding; C:dendrite; C:cell-cell adherens junction; P:learning or memory; F:ubiquitin protein ligase binding; P:actin polymerization or depolymerization; F:DNA binding; C:lamellipodium; F:cytoskeletal adaptor…	-	PR00499 (PRINTS); IPR001452 (PRINTS); IPR001452 (SMART); IPR012849 (PFAM); G3DSA:2.30.30.40 (GENE3D); IPR001452 (PFAM); PTHR10460:SF0 (PANTHER); IPR028457 (PANTHER); IPR001452 (PROSITE_PROFILES); IPR001452 (SUPERFAMILY)
Smp_086470.1:pep	tegument antigen (i a)	183	25	4.40066e-133	0.6948	3	C:microtubule associated complex; P:microtubule-based process; F:calcium ion binding	-	IPR011992 (G3DSA:1.10.238.GENE3D); IPR001372 (G3DSA:3.30.740.GENE3D); IPR001372 (PFAM); IPR001372 (PANTHER); PTHR11886:SF42 (PANTHER); IPR018247 (PROSITE_PATTERNS); IPR002048 (PROSITE_PROFILES); SSF47473 (SUPERFAMILY); SSF54648 (SUPERFAMILY)
Smp_086480.1:pep	tegument antigen (i a)	184	25	6.41364e-134	0.6872	3	C:microtubule associated complex; P:microtubule-based process; F:calcium ion binding	-	IPR002048 (SMART); IPR011992 (G3DSA:1.10.238.GENE3D); IPR002048 (PFAM); IPR001372 (G3DSA:3.30.740.GENE3D); IPR001372 (PFAM); PTHR11886:SF42 (PANTHER); IPR001372 (PANTHER); IPR018247 (PROSITE_PATTERNS); IPR002048 (PROSITE_PROFILES); SSF54648 (SUPERFAMILY); SSF47473 (SUPERFAMILY)
Smp_086530.1:pep	tegument antigen	181	25	2.22301e-130	0.6844	3	C:microtubule associated complex; P:microtubule-based process; F:calcium ion binding	-	IPR001372 (G3DSA:3.30.740.GENE3D); IPR001372 (PFAM); IPR011992 (G3DSA:1.10.238.GENE3D); PTHR11886:SF42 (PANTHER); IPR001372 (PANTHER); IPR002048 (PROSITE_PROFILES); SSF47473 (SUPERFAMILY); SSF54648 (SUPERFAMILY)
Smp_086690.1:pep	dual specificity mitogen-activated protein kinase kinase partial	384	25	0	0.7076	19	C:cytosol; F:protein serine/threonine kinase activity; F:protein binding; F:ATP binding; P:MyD88-dependent toll-like receptor signaling pathway; P:JNK cascade; P:toll-like receptor 2 signaling pathway; P:toll-like receptor 3 signaling pathway; P:toll-like receptor 4 signaling pathway; P:toll-like receptor 5 signaling pathway; P:toll-like receptor 9 signaling pathway; P:toll-like receptor 10 signa…	EC:2.7.11	IPR002290 (SMART); G3DSA:1.10.510.10 (GENE3D); G3DSA:3.30.200.20 (GENE3D); IPR000719 (PFAM); PTHR24360:SF46 (PANTHER); PTHR24360 (PANTHER); IPR017441 (PROSITE_PATTERNS); IPR008271 (PROSITE_PATTERNS); IPR000719 (PROSITE_PROFILES); IPR011009 (SUPERFAMILY)
Smp_086900.1:pep	adp-ribosylation factor-like protein 1	180	25	3.63515e-128	0.9048	14	P:neurotransmitter secretion; P:dsRNA transport; P:regulation of cell migration; P:regulation of ER to Golgi vesicle-mediated transport; F:GTP binding; P:endosomal transport; C:Golgi apparatus; P:Golgi organization; P:small GTPase mediated signal transduction; P:endoplasmic reticulum membrane organization; P:regulation of protein exit from endoplasmic reticulum; F:GTPase activity; P:synaptic vesi…	EC:3.6.1; EC:3.6.1.15	IPR006689 (PRINTS); IPR003579 (SMART); IPR006687 (SMART); IPR024156 (SMART); IPR005225 (TIGRFAM); IPR027417 (G3DSA:3.40.50.GENE3D); IPR006689 (PFAM); PTHR11711 (PANTHER); PTHR11711:SF41 (PANTHER); IPR024156 (PROSITE_PROFILES); IPR027417 (SUPERFAMILY)
Smp_087810.1:pep	nucleolar gtp-binding protein 2	621	25	0	0.6912	2	C:nucleolus; F:GTP binding	-	IPR006073 (PRINTS); IPR012971 (PFAM); IPR006073 (PFAM); IPR027417 (G3DSA:3.40.50.GENE3D); IPR023179 (G3DSA:1.10.1580.GENE3D); IPR024929 (PTHR11089:PANTHER); PTHR11089 (PANTHER); IPR030378 (PROSITE_PROFILES); IPR027417 (SUPERFAMILY)
Smp_088310.1:pep	sesquipedalian-1-like	244	25	1.63426e-178	0.6296	1	F:phospholipid binding	-	IPR001849 (SMART); IPR001849 (PFAM); IPR011993 (G3DSA:2.30.29.GENE3D); PTHR22902 (PANTHER); IPR001849 (PROSITE_PROFILES); SSF50729 (SUPERFAMILY)
Smp_088650.1:pep	adp-ribosylation factor 4	181	25	9.77456e-129	0.9188	6	F:GTP binding; C:Golgi apparatus; C:plasma membrane; P:vesicle-mediated transport; P:small GTPase mediated signal transduction; P:intracellular protein transport	-	IPR006689 (PRINTS); IPR003579 (SMART); IPR006687 (SMART); IPR024156 (SMART); IPR006689 (PFAM); IPR027417 (G3DSA:3.40.50.GENE3D); IPR005225 (TIGRFAM); PTHR11711 (PANTHER); PTHR11711:SF153 (PANTHER); IPR024156 (PROSITE_PROFILES); IPR027417 (SUPERFAMILY)
Smp_088920.1:pep	serine:threonine protein kinase	1425	25	0	0.6088	5	P:protein phosphorylation; F:ATP binding; F:protein serine/threonine kinase activity; F:protein binding	EC:2.7.11	IPR002290 (SMART); IPR013098 (PFAM); IPR013783 (G3DSA:2.60.40.GENE3D); IPR000719 (PFAM); G3DSA:1.10.510.10 (GENE3D); G3DSA:3.30.200.20 (GENE3D); PTHR24347:SF175 (PANTHER); IPR020636 (PANTHER); IPR017441 (PROSITE_PATTERNS); IPR008271 (PROSITE_PATTERNS); IPR007110 (PROSITE_PROFILES); IPR000719 (PROSITE_PROFILES); IPR007110 (SUPERFAMILY); IPR011009 (SUPERFAMILY)
Smp_089120.1:pep	oxysterol binding protein 11	189	25	4.03649e-138	0.778	2	F:phospholipid binding; P:transport	-	IPR001849 (SMART); IPR011993 (G3DSA:2.30.29.GENE3D); IPR001849 (PFAM); IPR000648 (PANTHER); IPR001849 (PROSITE_PROFILES); SSF50729 (SUPERFAMILY)
Smp_089460.1:pep	calpain a	773	25	0	0.7728	4	C:intracellular; P:proteolysis; F:calcium-dependent cysteine-type endopeptidase activity; F:calcium ion binding	EC:3.4.22; EC:3.4	IPR022684 (PRINTS); IPR022683 (SMART); IPR002048 (SMART); IPR001300 (SMART); IPR001300 (PFAM); PF13833 (PFAM); G3DSA:3.90.70.10 (GENE3D); G3DSA:2.60.120.380 (GENE3D); IPR022682 (PFAM); IPR011992 (G3DSA:1.10.238.GENE3D); PTHR10183 (PANTHER); IPR018247 (PROSITE_PATTERNS); IPR000169 (PROSITE_PATTERNS); IPR001300 (PROSITE_PROFILES); IPR002048 (PROSITE_PROFILES); SSF47473 (SUPERFAMILY); IPR022682 (SUP…
Smp_089460.2:pep	calpain a	779	25	0	0.772	4	C:intracellular; P:proteolysis; F:calcium-dependent cysteine-type endopeptidase activity; F:calcium ion binding	EC:3.4.22; EC:3.4	IPR022684 (PRINTS); IPR002048 (SMART); IPR001300 (SMART); IPR022683 (SMART); G3DSA:2.60.120.380 (GENE3D); PF13833 (PFAM); IPR011992 (G3DSA:1.10.238.GENE3D); IPR022682 (PFAM); G3DSA:3.90.70.10 (GENE3D); IPR001300 (PFAM); PTHR10183 (PANTHER); IPR018247 (PROSITE_PATTERNS); IPR000169 (PROSITE_PATTERNS); IPR002048 (PROSITE_PROFILES); IPR001300 (PROSITE_PROFILES); SSF47473 (SUPERFAMILY); SSF54001 (SUPE…
Smp_089930.1:pep	serine:threonine protein phosphatase 2a	864	25	0	0.7284	1	F:calcium ion binding	-	Coil (COILS); IPR011992 (PFAM); IPR011992 (G3DSA:1.10.238.GENE3D); PTHR14095 (PANTHER); PTHR14095:SF0 (PANTHER); IPR018247 (PROSITE_PATTERNS); NON_CYTOPLASMIC_DOMAIN (PHOBIUS); SIGNAL_PEPTIDE_C_REGION (PHOBIUS); SIGNAL_PEPTIDE_H_REGION (PHOBIUS); SIGNAL_PEPTIDE (PHOBIUS); SIGNAL_PEPTIDE_N_REGION (PHOBIUS); IPR002048 (PROSITE_PROFILES); SSF47473 (SUPERFAMILY)
Smp_090890.1:pep	serine threonine-protein kinase pim-1	705	25	0	0.7196	14	F:manganese ion binding; P:multicellular organismal development; P:negative regulation of apoptotic process; F:ribosomal small subunit binding; P:cell proliferation; C:cytoplasm; P:protein autophosphorylation; P:negative regulation of sequence-specific DNA binding transcription factor activity; F:protein serine/threonine kinase activity; P:positive regulation of cyclin-dependent protein serine/th…	EC:2.7.11	IPR002290 (SMART); IPR000719 (PFAM); G3DSA:1.10.510.10 (GENE3D); G3DSA:3.30.200.20 (GENE3D); PTHR22984:SF1 (PANTHER); PTHR22984 (PANTHER); IPR008271 (PROSITE_PATTERNS); IPR000719 (PROSITE_PROFILES); IPR011009 (SUPERFAMILY)
Smp_090980.1:pep	cyclin-dependent kinase 20	276	25	0	0.7876	11	P:cilium morphogenesis; P:protein phosphorylation; P:cell cycle; P:cell division; F:ATP binding; C:cilium; F:cyclin-dependent protein serine/threonine kinase activity; P:multicellular organismal development; C:cytoplasm; C:nucleus	EC:2.7.11; EC:2.7.11.22	IPR002290 (SMART); G3DSA:1.10.510.10 (GENE3D); IPR000719 (PFAM); PTHR24056 (PANTHER); PTHR24056:SF171 (PANTHER); IPR008271 (PROSITE_PATTERNS); IPR000719 (PROSITE_PROFILES); IPR011009 (SUPERFAMILY)
Smp_091950.1:pep	rhodopsin-like orphan gpcr	366	25	0	0.5504	3	F:G-protein coupled receptor activity; P:G-protein coupled receptor signaling pathway; C:integral to membrane	-	IPR000276 (PFAM); G3DSA:1.20.1070.10 (GENE3D); PTHR22751:SF119 (PANTHER); PTHR22751 (PANTHER); IPR000276 (PROSITE_PATTERNS); NON_CYTOPLASMIC_DOMAIN (PHOBIUS); CYTOPLASMIC_DOMAIN (PHOBIUS); TRANSMEMBRANE (PHOBIUS); NON_CYTOPLASMIC_DOMAIN (PHOBIUS); TRANSMEMBRANE (PHOBIUS); TRANSMEMBRANE (PHOBIUS); CYTOPLASMIC_DOMAIN (PHOBIUS); TRANSMEMBRANE (PHOBIUS); TRANSMEMBRANE (PHOBIUS); NON_CYTOPLASMIC_DOMAI…
Smp_093540.3:pep	activin receptor type-1-like	425	25	0	0.6868	27	P:mesoderm morphogenesis; F:protein binding; P:negative regulation of calcium-dependent cell-cell adhesion; F:transmembrane receptor protein serine/threonine kinase activity; P:embryonic caudal fin morphogenesis; P:determination of ventral identity; P:vasculature development; P:embryonic hemopoiesis; C:BMP receptor complex; P:cartilage development; P:cardiac atrium development; P:heart looping; P…	EC:2.7.11	IPR003605 (SMART); IPR002290 (SMART); G3DSA:3.30.200.20 (GENE3D); G3DSA:1.10.510.10 (GENE3D); IPR001245 (PFAM); IPR003605 (PFAM); PTHR23255:SF14 (PANTHER); IPR000333 (PANTHER); IPR017441 (PROSITE_PATTERNS); IPR008271 (PROSITE_PATTERNS); IPR003605 (PROSITE_PROFILES); IPR000719 (PROSITE_PROFILES); IPR011009 (SUPERFAMILY)
Smp_093930.2:pep	epidermal growth factor receptor	1371	25	0	0.576	5	F:transmembrane receptor protein tyrosine kinase activity; P:protein phosphorylation; F:ATP binding; C:membrane; P:transmembrane receptor protein tyrosine kinase signaling pathway	EC:2.7.10; EC:2.7.10.1; EC:2.7.11	Coil (COILS); IPR001245 (PRINTS); IPR020635 (SMART); IPR006212 (SMART); IPR000494 (G3DSA:3.80.20.GENE3D); G3DSA:2.10.220.10 (GENE3D); G3DSA:1.10.510.10 (GENE3D); IPR000494 (PFAM); G3DSA:2.10.220.10 (GENE3D); IPR001245 (PFAM); PF14843 (PFAM); G3DSA:3.30.200.20 (GENE3D); G3DSA:2.10.220.10 (GENE3D); IPR006211 (PFAM); PTHR24416:SF95 (PANTHER); PTHR24416 (PANTHER); IPR008266 (PROSITE_PATTERNS); CYTOPL…
Smp_094090.1:pep	serine threonine-protein kinase 3	209	25	6.61521e-149	0.8896	5	P:protein phosphorylation; F:ATP binding; P:signal transduction; F:protein serine/threonine kinase activity	EC:2.7.11	IPR002290 (SMART); G3DSA:3.30.200.20 (GENE3D); G3DSA:1.10.510.10 (GENE3D); IPR000719 (PFAM); PTHR24361 (PANTHER); PTHR24361:SF247 (PANTHER); IPR017441 (PROSITE_PATTERNS); NON_CYTOPLASMIC_DOMAIN (PHOBIUS); CYTOPLASMIC_DOMAIN (PHOBIUS); TRANSMEMBRANE (PHOBIUS); IPR000719 (PROSITE_PROFILES); IPR011009 (SUPERFAMILY); TMhelix (TMHMM)
Smp_094190.1:pep	serine threonine-protein kinase nim1	560	25	0	0.6704	4	P:protein phosphorylation; F:ATP binding; F:protein serine/threonine kinase activity	EC:2.7.11	IPR002290 (SMART); G3DSA:3.30.200.20 (GENE3D); IPR000719 (PFAM); G3DSA:1.10.510.10 (GENE3D); PTHR24343 (PANTHER); PTHR24343:SF106 (PANTHER); IPR008271 (PROSITE_PATTERNS); IPR017441 (PROSITE_PATTERNS); TRANSMEMBRANE (PHOBIUS); NON_CYTOPLASMIC_DOMAIN (PHOBIUS); CYTOPLASMIC_DOMAIN (PHOBIUS); IPR000719 (PROSITE_PROFILES); IPR011009 (SUPERFAMILY)
Smp_094250.1:pep	3-phosphoinositide-dependent protein kinase 1	484	25	0	0.6868	5	F:phospholipid binding; P:protein phosphorylation; F:ATP binding; F:protein serine/threonine kinase activity	EC:2.7.11	IPR002290 (SMART); G3DSA:1.10.510.10 (GENE3D); IPR000719 (PFAM); G3DSA:3.30.200.20 (GENE3D); IPR011993 (G3DSA:2.30.29.GENE3D); PF14593 (PFAM); PTHR24352 (PANTHER); IPR008271 (PROSITE_PATTERNS); IPR017441 (PROSITE_PATTERNS); IPR000719 (PROSITE_PROFILES); SSF50729 (SUPERFAMILY); IPR011009 (SUPERFAMILY)
Smp_094760.1:pep	cyclin-dependent kinase 9	420	25	0	0.796	5	P:protein phosphorylation; F:ATP binding; F:protein serine/threonine kinase activity; P:cell division	EC:2.7.11	IPR002290 (SMART); G3DSA:1.10.510.10 (GENE3D); G3DSA:3.30.200.20 (GENE3D); IPR000719 (PFAM); PTHR24056 (PANTHER); PTHR24056:SF158 (PANTHER); IPR008271 (PROSITE_PATTERNS); IPR017441 (PROSITE_PATTERNS); IPR000719 (PROSITE_PROFILES); IPR011009 (SUPERFAMILY)
Smp_095150.1:pep	eukaryotic translation initiation factor 2 subunit 3	472	25	0	0.8816	6	F:translation initiation factor activity; P:translational initiation; P:GTP catabolic process; F:GTPase activity; F:GTP binding	EC:3.6.1; EC:3.6.1.15	IPR000795 (PRINTS); IPR004161 (PFAM); PF00009 (PFAM); G3DSA:2.40.30.10 (GENE3D); IPR027417 (G3DSA:3.40.50.GENE3D); G3DSA:2.40.30.10 (GENE3D); IPR015256 (PFAM); PTHR23115 (PANTHER); PTHR23115:SF9 (PANTHER); IPR000795 (PROSITE_PROFILES); IPR009000 (SUPERFAMILY); IPR009001 (SUPERFAMILY); IPR027417 (SUPERFAMILY)
Smp_096310.1:pep	protein kinase c iota type	628	25	0	0.6984	7	F:metal ion binding; P:intracellular signal transduction; F:protein kinase C activity; P:protein phosphorylation; F:ATP binding; F:protein binding	EC:2.7.11; EC:2.7.11.13	IPR020454 (PRINTS); IPR000270 (SMART); IPR000961 (SMART); IPR002219 (SMART); IPR002290 (SMART); G3DSA:3.10.20.240 (GENE3D); IPR002219 (PFAM); G3DSA:1.10.510.10 (GENE3D); IPR017892 (PFAM); G3DSA:3.30.60.20 (GENE3D); G3DSA:3.30.200.20 (GENE3D); IPR000719 (PFAM); IPR000270 (PFAM); PTHR24357:SF71 (PANTHER); PTHR24357 (PANTHER); IPR002219 (PROSITE_PATTERNS); IPR008271 (PROSITE_PATTERNS); IPR002219 (PR…
Smp_096390.1:pep	16 kda calcium-binding protein (egg antigen sme16)	130	25	4.45524e-91	0.5376	1	F:calcium ion binding	-	IPR002048 (SMART); IPR002048 (PFAM); IPR011992 (PFAM); IPR011992 (G3DSA:1.10.238.GENE3D); IPR011992 (G3DSA:1.10.238.GENE3D); PTHR10891:SF549 (PANTHER); PTHR10891 (PANTHER); IPR018247 (PROSITE_PATTERNS); IPR002048 (PROSITE_PROFILES); SSF47473 (SUPERFAMILY)
Smp_096410.1:pep	calcium binding protein	140	25	4.04891e-96	0.6688	1	F:calcium ion binding	-	IPR002048 (SMART); IPR002048 (PFAM); IPR011992 (PFAM); IPR011992 (G3DSA:1.10.238.GENE3D); IPR011992 (G3DSA:1.10.238.GENE3D); IPR011992 (G3DSA:1.10.238.GENE3D); PTHR10891:SF563 (PANTHER); PTHR10891 (PANTHER); IPR018247 (PROSITE_PATTERNS); IPR002048 (PROSITE_PROFILES); SSF47473 (SUPERFAMILY)
Smp_096410.2:pep	calcium binding protein	147	25	8.22267e-102	0.6412	1	F:calcium ion binding	-	IPR002048 (SMART); IPR011992 (G3DSA:1.10.238.GENE3D); IPR011992 (PFAM); IPR011992 (G3DSA:1.10.238.GENE3D); IPR011992 (G3DSA:1.10.238.GENE3D); IPR002048 (PFAM); PTHR10891 (PANTHER); PTHR10891:SF563 (PANTHER); IPR018247 (PROSITE_PATTERNS); IPR002048 (PROSITE_PROFILES); SSF47473 (SUPERFAMILY)
Smp_096450.1:pep	116 kda u5 small nuclear ribonucleoprotein component	982	25	0	0.8664	5	F:nucleic acid binding; P:GTP catabolic process; F:GTPase activity; C:ribonucleoprotein complex; F:GTP binding	EC:3.6.1; EC:3.6.1.15	IPR000795 (PRINTS); IPR000640 (SMART); IPR005517 (SMART); IPR014721 (G3DSA:3.30.230.GENE3D); G3DSA:3.30.70.870 (GENE3D); IPR000640 (G3DSA:3.30.70.GENE3D); IPR027417 (G3DSA:3.40.50.GENE3D); IPR005517 (PFAM); IPR005225 (TIGRFAM); IPR000640 (PFAM); IPR009022 (PFAM); PF16004 (PFAM); G3DSA:2.40.30.10 (GENE3D); IPR004161 (PFAM); PF00009 (PFAM); G3DSA:3.90.1430.10 (GENE3D); PTHR23115:SF5 (PANTHER); PTHR…
Smp_096450.2:pep	116 kda u5 small nuclear ribonucleoprotein component	982	25	0	0.8676	5	F:nucleic acid binding; P:GTP catabolic process; F:GTPase activity; C:ribonucleoprotein complex; F:GTP binding	EC:3.6.1; EC:3.6.1.15	IPR000795 (PRINTS); IPR000640 (SMART); IPR005517 (SMART); IPR027417 (G3DSA:3.40.50.GENE3D); IPR004161 (PFAM); IPR000640 (G3DSA:3.30.70.GENE3D); IPR005225 (TIGRFAM); IPR009022 (PFAM); IPR000640 (PFAM); IPR005517 (PFAM); G3DSA:3.90.1430.10 (GENE3D); G3DSA:3.30.70.870 (GENE3D); IPR014721 (G3DSA:3.30.230.GENE3D); G3DSA:2.40.30.10 (GENE3D); PF16004 (PFAM); PF00009 (PFAM); PTHR23115:SF5 (PANTHER); PTHR…
Smp_096640.1:pep	serine threonine-protein kinase 25 isoform x1	621	25	0	0.842	12	P:response to oxidative stress; P:protein phosphorylation; F:protein serine/threonine kinase activity; P:establishment or maintenance of cell polarity; F:metal ion binding; F:identical protein binding; F:ATP binding; P:signal transduction; P:Golgi localization; P:positive regulation of axonogenesis; C:Golgi apparatus	EC:2.7.11	Coil (COILS); IPR002290 (SMART); G3DSA:3.30.200.20 (GENE3D); G3DSA:1.10.510.10 (GENE3D); IPR000719 (PFAM); PTHR24361:SF208 (PANTHER); PTHR24361 (PANTHER); IPR017441 (PROSITE_PATTERNS); IPR000719 (PROSITE_PROFILES); IPR011009 (SUPERFAMILY)
Smp_097320.1:pep	pleckstrin y	284	13	0	0.6331	1	F:phospholipid binding	-	IPR001849 (SMART); IPR011993 (G3DSA:2.30.29.GENE3D); IPR001849 (PROSITE_PROFILES); SSF50729 (SUPERFAMILY)
Smp_097820.1:pep	tau tubulin kinase 1	1196	25	0	0.774	11	P:peptidyl-serine phosphorylation; C:cytosol; P:smoothened signaling pathway; F:protein serine/threonine kinase activity; C:ciliary transition zone; C:cilium basal body; F:ATP binding; F:protein binding; P:cilium assembly; C:nucleus	EC:2.7.11	IPR002290 (SMART); G3DSA:1.10.510.10 (GENE3D); IPR000719 (PFAM); G3DSA:3.30.200.20 (GENE3D); PTHR11909:SF138 (PANTHER); PTHR11909 (PANTHER); IPR017441 (PROSITE_PATTERNS); IPR000719 (PROSITE_PROFILES); IPR011009 (SUPERFAMILY)
Smp_097940.1:pep	serine threonine-protein kinase nek7	418	25	0	0.8496	8	C:cytoplasm; C:cytoskeleton; F:metal ion binding; P:protein phosphorylation; F:ATP binding; C:nucleus; F:protein serine/threonine kinase activity	EC:2.7.11	IPR001245 (PRINTS); IPR002290 (SMART); G3DSA:3.30.200.20 (GENE3D); IPR000719 (PFAM); G3DSA:1.10.510.10 (GENE3D); PTHR24362:SF212 (PANTHER); PTHR24362 (PANTHER); IPR008271 (PROSITE_PATTERNS); IPR017441 (PROSITE_PATTERNS); IPR000719 (PROSITE_PROFILES); IPR011009 (SUPERFAMILY)
Smp_098840.1:pep	phosphorylase b kinase gamma catalytic skeletal muscle heart isoform isoform x2	426	25	0	0.7396	7	P:protein phosphorylation; F:calmodulin binding; F:phosphorylase kinase activity; F:ATP binding; C:phosphorylase kinase complex; P:glycogen biosynthetic process	EC:2.7.11; EC:2.7.11.19; EC:2.7.11.17	IPR002291 (PRINTS); IPR002290 (SMART); G3DSA:3.30.200.20 (GENE3D); G3DSA:1.10.510.10 (GENE3D); IPR000719 (PFAM); IPR020636 (PANTHER); PTHR24347:SF153 (PANTHER); IPR008271 (PROSITE_PATTERNS); IPR017441 (PROSITE_PATTERNS); IPR000719 (PROSITE_PROFILES); IPR011009 (SUPERFAMILY)
Smp_099030.1:pep	casein kinase ii subunit alpha	357	25	0	0.9088	4	P:protein phosphorylation; F:ATP binding; F:protein serine/threonine kinase activity	EC:2.7.11	IPR002290 (SMART); G3DSA:1.10.510.10 (GENE3D); G3DSA:3.30.200.20 (GENE3D); IPR000719 (PFAM); PTHR24054 (PANTHER); IPR017441 (PROSITE_PATTERNS); IPR008271 (PROSITE_PATTERNS); IPR000719 (PROSITE_PROFILES); IPR011009 (SUPERFAMILY)
Smp_099150.1:pep	pleckstrin homology domain-containing family b member 1	239	25	2.22456e-176	0.6	1	F:phospholipid binding	-	IPR001849 (SMART); IPR011993 (G3DSA:2.30.29.GENE3D); IPR001849 (PFAM); PTHR14309:SF9 (PANTHER); PTHR14309 (PANTHER); IPR001849 (PROSITE_PROFILES); SSF50729 (SUPERFAMILY)
Smp_099870.1:pep	eukaryotic translation elongation factor 1 alpha 2	465	25	0	0.9108	6	F:translation elongation factor activity; P:translational elongation; P:GTP catabolic process; F:GTPase activity; C:cytoplasm; F:GTP binding	EC:3.6.1; EC:3.6.1.15	IPR000795 (PRINTS); IPR004160 (PFAM); PF00009 (PFAM); G3DSA:2.40.30.10 (GENE3D); IPR004161 (PFAM); IPR004539 (TIGRFAM); IPR027417 (G3DSA:3.40.50.GENE3D); G3DSA:2.40.30.10 (GENE3D); PTHR23115:SF109 (PANTHER); PTHR23115 (PANTHER); IPR031157 (PROSITE_PATTERNS); IPR000795 (PROSITE_PROFILES); IPR009000 (SUPERFAMILY); IPR027417 (SUPERFAMILY); IPR009001 (SUPERFAMILY)
Smp_100030.1:pep	ribosome biogenesis protein bms1	1197	25	0	0.5664	2	P:ribosome biogenesis; C:nucleus	-	IPR012948 (SMART); IPR007034 (PFAM); IPR027417 (G3DSA:3.40.50.GENE3D); IPR012948 (PFAM); IPR027417 (G3DSA:3.40.50.GENE3D); PTHR12858:SF2 (PANTHER); PTHR12858 (PANTHER); IPR027417 (SUPERFAMILY)
Smp_103570.1:pep	serine threonine-protein kinase 38-like	521	25	0	0.8012	4	P:protein phosphorylation; F:ATP binding; F:protein serine/threonine kinase activity	EC:2.7.11	IPR002290 (SMART); G3DSA:1.10.510.10 (GENE3D); G3DSA:3.30.200.20 (GENE3D); IPR000719 (PFAM); IPR017892 (PFAM); PTHR24358 (PANTHER); IPR008271 (PROSITE_PATTERNS); IPR017441 (PROSITE_PATTERNS); IPR000719 (PROSITE_PROFILES); IPR000961 (PROSITE_PROFILES); IPR011009 (SUPERFAMILY)
Smp_103740.1:pep	calumenin isoform x1	281	25	0	0.616	1	F:calcium ion binding	-	IPR002048 (SMART); IPR011992 (G3DSA:1.10.238.GENE3D); IPR011992 (PFAM); PTHR10827 (PANTHER); IPR018247 (PROSITE_PATTERNS); SIGNAL_PEPTIDE_H_REGION (PHOBIUS); SIGNAL_PEPTIDE_N_REGION (PHOBIUS); SIGNAL_PEPTIDE_C_REGION (PHOBIUS); NON_CYTOPLASMIC_DOMAIN (PHOBIUS); SIGNAL_PEPTIDE (PHOBIUS); IPR002048 (PROSITE_PROFILES); SignalP-noTM (SIGNALP_EUK); SSF47473 (SUPERFAMILY)
Smp_103740.2:pep	calumenin isoform x2	203	25	2.26085e-144	0.6376	1	F:calcium ion binding	-	IPR002048 (SMART); IPR011992 (PFAM); IPR011992 (G3DSA:1.10.238.GENE3D); PTHR10827 (PANTHER); IPR018247 (PROSITE_PATTERNS); SIGNAL_PEPTIDE_C_REGION (PHOBIUS); NON_CYTOPLASMIC_DOMAIN (PHOBIUS); SIGNAL_PEPTIDE_H_REGION (PHOBIUS); SIGNAL_PEPTIDE_N_REGION (PHOBIUS); SIGNAL_PEPTIDE (PHOBIUS); IPR002048 (PROSITE_PROFILES); SignalP-noTM (SIGNALP_EUK); SSF47473 (SUPERFAMILY)
Smp_103950.1:pep	cyclin-dependent kinase 10	387	25	0	0.844	4	F:RNA polymerase II carboxy-terminal domain kinase activity; P:protein phosphorylation; F:ATP binding	EC:2.7.11; EC:2.7.11.23	IPR002290 (SMART); G3DSA:3.30.200.20 (GENE3D); G3DSA:1.10.510.10 (GENE3D); IPR000719 (PFAM); PTHR24056 (PANTHER); PTHR24056:SF179 (PANTHER); IPR008271 (PROSITE_PATTERNS); IPR017441 (PROSITE_PATTERNS); IPR000719 (PROSITE_PROFILES); IPR011009 (SUPERFAMILY)
Smp_104110.1:pep	ras-like gtp-binding protein rho1 isoform x2	192	25	1.45554e-138	0.8476	69	P:melanization defense response; F:GTP binding; P:regulation of Malpighian tubule size; P:leg disc proximal/distal pattern formation; P:dendrite morphogenesis; P:pseudocleavage involved in syncytial blastoderm formation; P:ventral furrow formation; P:peptide bond cleavage involved in epidermal growth factor receptor ligand maturation; P:Wnt receptor signaling pathway; P:olfactory learning; P:sali…	EC:3.4.21; EC:3.6.1; EC:3.6.1.15	PR00449 (PRINTS); IPR003579 (SMART); IPR002041 (SMART); IPR003578 (SMART); IPR020849 (SMART); IPR027417 (G3DSA:3.40.50.GENE3D); IPR005225 (TIGRFAM); IPR001806 (PFAM); PTHR24072 (PANTHER); IPR003578 (PROSITE_PROFILES); IPR027417 (SUPERFAMILY)
Smp_104210.1:pep	opsin-like receptor	314	25	0	0.6808	5	F:G-protein coupled receptor activity; P:protein-chromophore linkage; P:G-protein coupled receptor signaling pathway; F:photoreceptor activity; C:integral to membrane	-	IPR000276 (PRINTS); IPR000276 (PFAM); G3DSA:1.20.1070.10 (GENE3D); PTHR24240:SF74 (PANTHER); PTHR24240 (PANTHER); IPR000276 (PROSITE_PATTERNS); IPR027430 (PROSITE_PATTERNS); NON_CYTOPLASMIC_DOMAIN (PHOBIUS); TRANSMEMBRANE (PHOBIUS); TRANSMEMBRANE (PHOBIUS); CYTOPLASMIC_DOMAIN (PHOBIUS); TRANSMEMBRANE (PHOBIUS); TRANSMEMBRANE (PHOBIUS); CYTOPLASMIC_DOMAIN (PHOBIUS); TRANSMEMBRANE (PHOBIUS); NON_CY…
Smp_104310.1:pep	ras-related protein rab-11a	213	25	6.34568e-156	0.7988	26	C:recycling endosome; C:trans-Golgi network; P:melanosome transport; C:transport vesicle; C:cytoplasmic vesicle membrane; P:water transport; C:phagocytic vesicle; P:regulation of protein transport; F:GTP binding; P:GTP catabolic process; P:small GTPase mediated signal transduction; P:protein localization to plasma membrane; P:positive regulation of axon extension; C:cleavage furrow; C:protein com…	EC:3.6.1; EC:3.6.1.15	PR00449 (PRINTS); IPR003579 (SMART); IPR020849 (SMART); IPR003578 (SMART); IPR002041 (SMART); IPR027417 (G3DSA:3.40.50.GENE3D); IPR001806 (PFAM); IPR005225 (TIGRFAM); PTHR24073:SF87 (PANTHER); PTHR24073 (PANTHER); PS51419 (PROSITE_PROFILES); IPR027417 (SUPERFAMILY)
Smp_104670.1:pep	ras-related protein rab-8a isoform x2	211	25	5.05141e-154	0.7592	7	F:GTP binding; P:small GTPase mediated signal transduction; C:intracellular; C:membrane; P:nucleocytoplasmic transport; P:intracellular protein transport; F:GTPase activity	EC:3.6.1; EC:3.6.1.15	PR00449 (PRINTS); IPR003578 (SMART); IPR024156 (SMART); IPR020849 (SMART); IPR002041 (SMART); IPR003579 (SMART); IPR001806 (PFAM); IPR005225 (TIGRFAM); IPR027417 (G3DSA:3.40.50.GENE3D); PTHR24073:SF456 (PANTHER); PTHR24073 (PANTHER); PS51419 (PROSITE_PROFILES); IPR027417 (SUPERFAMILY)
Smp_104680.1:pep	adp-ribosylation factor-like protein 5a	179	25	2.42426e-126	0.8608	4	F:GTP binding; C:intracellular; P:small GTPase mediated signal transduction; P:intracellular protein transport	-	IPR006689 (PRINTS); IPR006687 (SMART); IPR024156 (SMART); IPR006689 (PFAM); IPR027417 (G3DSA:3.40.50.GENE3D); IPR005225 (TIGRFAM); PTHR11711 (PANTHER); PTHR11711:SF31 (PANTHER); IPR024156 (PROSITE_PROFILES); IPR027417 (SUPERFAMILY)
Smp_104680.2:pep	adp-ribosylation factor-like protein 5a	178	25	1.22109e-128	0.8628	4	F:GTP binding; C:intracellular; P:small GTPase mediated signal transduction; P:intracellular protein transport	-	IPR006689 (PRINTS); IPR003579 (SMART); IPR006687 (SMART); IPR024156 (SMART); IPR005225 (TIGRFAM); IPR027417 (G3DSA:3.40.50.GENE3D); IPR006689 (PFAM); PTHR11711 (PANTHER); PTHR11711:SF31 (PANTHER); IPR024156 (PROSITE_PROFILES); IPR027417 (SUPERFAMILY)
Smp_105480.1:pep	adp-ribosylation factor-like protein 6 isoform x1	186	25	8.34803e-131	0.7512	5	F:GTP binding; C:intracellular; P:cellular developmental process; P:small GTPase mediated signal transduction; P:intracellular protein transport	-	IPR006689 (PRINTS); IPR006687 (SMART); IPR024156 (SMART); IPR006689 (PFAM); IPR027417 (G3DSA:3.40.50.GENE3D); IPR005225 (TIGRFAM); PTHR11711:SF21 (PANTHER); PTHR11711 (PANTHER); IPR024156 (PROSITE_PROFILES); IPR027417 (SUPERFAMILY)
Smp_105540.1:pep	tensin-1-like isoform x1	743	25	0	0.7404	1	F:protein binding	-	IPR000980 (SMART); IPR006020 (SMART); IPR011993 (G3DSA:2.30.29.GENE3D); IPR006020 (PFAM); IPR000980 (PFAM); IPR000980 (G3DSA:3.30.505.GENE3D); PTHR12583:SF15 (PANTHER); PTHR12583 (PANTHER); IPR000980 (PROSITE_PROFILES); IPR006020 (PROSITE_PROFILES); SSF50729 (SUPERFAMILY); IPR000980 (SUPERFAMILY)
Smp_106060.1:pep	calcium-binding mitochondrial carrier protein s -1	473	25	0	0.7384	3	P:transmembrane transport; F:calcium ion binding; C:integral to membrane	-	IPR002067 (PRINTS); IPR002048 (SMART); PF13833 (PFAM); IPR011992 (G3DSA:1.10.238.GENE3D); IPR011992 (PFAM); IPR023395 (G3DSA:1.50.40.GENE3D); IPR018108 (PFAM); PTHR24089:SF57 (PANTHER); PTHR24089 (PANTHER); IPR018247 (PROSITE_PATTERNS); IPR018108 (PROSITE_PROFILES); IPR002048 (PROSITE_PROFILES); IPR023395 (SUPERFAMILY); SSF47473 (SUPERFAMILY)
Smp_106110.1:pep	kv channel-interacting protein 4-like isoform x5	200	25	8.99184e-148	0.7848	1	F:calcium ion binding	-	PR00450 (PRINTS); IPR002048 (SMART); IPR011992 (G3DSA:1.10.238.GENE3D); IPR011992 (G3DSA:1.10.238.GENE3D); IPR011992 (PFAM); IPR011992 (G3DSA:1.10.238.GENE3D); PTHR23055:SF82 (PANTHER); IPR028846 (PANTHER); IPR018247 (PROSITE_PATTERNS); IPR002048 (PROSITE_PROFILES); SSF47473 (SUPERFAMILY)
Smp_108050.1:pep	titin	1141	25	0	0.6144	4	P:regulation of Ras protein signal transduction; F:small GTPase regulator activity; F:transferase activity; F:protein binding	-	IPR003598 (SMART); IPR003599 (SMART); IPR003961 (SMART); IPR013783 (G3DSA:2.60.40.GENE3D); IPR013783 (G3DSA:2.60.40.GENE3D); IPR013098 (PFAM); IPR013783 (G3DSA:2.60.40.GENE3D); IPR013783 (G3DSA:2.60.40.GENE3D); IPR013783 (G3DSA:2.60.40.GENE3D); IPR013783 (G3DSA:2.60.40.GENE3D); IPR003961 (PFAM); PTHR19897 (PANTHER); PTHR19897:SF146 (PANTHER); IPR007110 (PROSITE_PROFILES); IPR003961 (PROSITE_PROFI…
Smp_110050.1:pep	tyrosine-protein kinase fps85d	190	25	1.42532e-130	0.7296	21	C:focal adhesion; P:axon guidance; P:regulation of cell proliferation; P:regulation of cell shape; F:non-membrane spanning protein tyrosine kinase activity; F:phosphatidylinositol binding; C:microtubule cytoskeleton; C:extrinsic to internal side of plasma membrane; P:regulation of cell adhesion; P:positive regulation of myeloid cell differentiation; P:regulation of mast cell degranulation; C:cyto…	EC:2.7.10; EC:2.7.10.2	IPR001245 (PRINTS); IPR020635 (SMART); IPR001245 (PFAM); G3DSA:1.10.510.10 (GENE3D); PTHR24418 (PANTHER); IPR008266 (PROSITE_PATTERNS); IPR000719 (PROSITE_PROFILES); IPR011009 (SUPERFAMILY)
Smp_116370.1:pep	ef hand domain containing protein 1	62	13	2.46328e-35	0.8331	1	F:calcium ion binding	-	IPR011992 (G3DSA:1.10.238.GENE3D); IPR002048 (PROSITE_PROFILES); SSF47473 (SUPERFAMILY)
Smp_117340.1:pep	peptide (allatostatin somatostatin)-like receptor	425	25	0	0.6028	3	F:G-protein coupled receptor activity; P:G-protein coupled receptor signaling pathway; C:integral to membrane	-	IPR000276 (PFAM); G3DSA:1.20.1070.10 (GENE3D); PTHR22751:SF96 (PANTHER); PTHR22751 (PANTHER); TRANSMEMBRANE (PHOBIUS); CYTOPLASMIC_DOMAIN (PHOBIUS); NON_CYTOPLASMIC_DOMAIN (PHOBIUS); TRANSMEMBRANE (PHOBIUS); CYTOPLASMIC_DOMAIN (PHOBIUS); CYTOPLASMIC_DOMAIN (PHOBIUS); TRANSMEMBRANE (PHOBIUS); NON_CYTOPLASMIC_DOMAIN (PHOBIUS); NON_CYTOPLASMIC_DOMAIN (PHOBIUS); TRANSMEMBRANE (PHOBIUS); TRANSMEMBRANE…
Smp_118040.1:pep	prolactin-releasing peptide receptor-like	492	25	0	0.7212	5	P:neuropeptide signaling pathway; C:integral to membrane; F:neuropeptide Y receptor activity	-	IPR000276 (PRINTS); IPR000611 (PRINTS); G3DSA:1.20.1070.10 (GENE3D); IPR000276 (PFAM); PTHR24242 (PANTHER); PTHR24242:SF35 (PANTHER); TRANSMEMBRANE (PHOBIUS); TRANSMEMBRANE (PHOBIUS); CYTOPLASMIC_DOMAIN (PHOBIUS); TRANSMEMBRANE (PHOBIUS); NON_CYTOPLASMIC_DOMAIN (PHOBIUS); TRANSMEMBRANE (PHOBIUS); CYTOPLASMIC_DOMAIN (PHOBIUS); TRANSMEMBRANE (PHOBIUS); TRANSMEMBRANE (PHOBIUS); NON_CYTOPLASMIC_DOMAI…
Smp_118100.1:pep	tyrosine protein kinase transmembrane receptor	466	25	0	0.6756	3	F:protein tyrosine kinase activity; P:protein phosphorylation; F:ATP binding	EC:2.7.10	IPR001245 (PRINTS); IPR020635 (SMART); IPR001245 (PFAM); G3DSA:1.10.510.10 (GENE3D); G3DSA:3.30.200.20 (GENE3D); PTHR24416:SF309 (PANTHER); PTHR24416 (PANTHER); IPR008266 (PROSITE_PATTERNS); IPR000719 (PROSITE_PROFILES); IPR011009 (SUPERFAMILY)
Smp_118940.1:pep	maguk p55 subfamily member	308	25	0	0.8948	7	F:RNA-directed DNA polymerase activity; P:RNA-dependent DNA replication; F:RNA binding; F:aspartic-type endopeptidase activity; P:proteolysis; P:DNA integration; F:protein binding	EC:3.4.23; EC:2.7.7.49	IPR027417 (G3DSA:3.40.50.GENE3D); G3DSA:2.30.30.40 (GENE3D); PTHR23122:SF35 (PANTHER); PTHR23122 (PANTHER); IPR001452 (PROSITE_PROFILES); IPR027417 (SUPERFAMILY); IPR001452 (SUPERFAMILY)
Smp_119320.1:pep	mitogen-activated protein kinase partial	65	25	1.93392e-38	0.6712	3	F:protein kinase activity; P:protein phosphorylation; F:ATP binding	-	G3DSA:1.10.510.10 (GENE3D); IPR000719 (PFAM); IPR000719 (PROSITE_PROFILES); IPR011009 (SUPERFAMILY)
Smp_120420.1:pep	tyrosine-protein kinase fps85d isoform x1	88	25	2.11705e-57	0.772	3	F:protein tyrosine kinase activity; P:protein phosphorylation; F:ATP binding	EC:2.7.10	IPR001245 (PFAM); G3DSA:3.30.200.20 (GENE3D); G3DSA:1.10.510.10 (GENE3D); PTHR24418 (PANTHER); IPR000719 (PROSITE_PROFILES); IPR011009 (SUPERFAMILY)
Smp_120620.1:pep	prolactin-releasing peptide receptor-like	585	25	0	0.6108	3	F:G-protein coupled receptor activity; P:G-protein coupled receptor signaling pathway; C:integral to membrane	-	IPR000276 (PRINTS); G3DSA:1.20.1070.10 (GENE3D); IPR000276 (PFAM); PTHR24242:SF154 (PANTHER); PTHR24242 (PANTHER); IPR000276 (PROSITE_PATTERNS); CYTOPLASMIC_DOMAIN (PHOBIUS); TRANSMEMBRANE (PHOBIUS); NON_CYTOPLASMIC_DOMAIN (PHOBIUS); CYTOPLASMIC_DOMAIN (PHOBIUS); TRANSMEMBRANE (PHOBIUS); TRANSMEMBRANE (PHOBIUS); TRANSMEMBRANE (PHOBIUS); TRANSMEMBRANE (PHOBIUS); NON_CYTOPLASMIC_DOMAIN (PHOBIUS); N…
Smp_121780.1:pep	myosin light chain smooth muscle	665	25	0	0.7424	4	P:protein phosphorylation; F:ATP binding; F:protein serine/threonine kinase activity	EC:2.7.11	IPR002290 (SMART); G3DSA:3.30.200.20 (GENE3D); G3DSA:1.10.510.10 (GENE3D); IPR000719 (PFAM); IPR020675 (PANTHER); IPR008271 (PROSITE_PATTERNS); IPR017441 (PROSITE_PATTERNS); IPR000719 (PROSITE_PROFILES); IPR011009 (SUPERFAMILY)
Smp_121990.1:pep	glycerol-3-phosphate mitochondrial	665	25	0	0.778	5	P:glycerol-3-phosphate metabolic process; F:sn-glycerol-3-phosphate:ubiquinone-8 oxidoreductase activity; F:calcium ion binding; C:glycerol-3-phosphate dehydrogenase complex; P:oxidation-reduction process	EC:1.1.5.3	IPR000447 (PRINTS); IPR002048 (SMART); IPR011992 (PFAM); PF16901 (PFAM); G3DSA:3.50.50.60 (GENE3D); IPR006076 (PFAM); IPR011992 (G3DSA:1.10.238.GENE3D); PTHR11985:SF1 (PANTHER); PTHR11985 (PANTHER); IPR018247 (PROSITE_PATTERNS); IPR000447 (PROSITE_PATTERNS); IPR002048 (PROSITE_PROFILES); SSF54373 (SUPERFAMILY); SSF51905 (SUPERFAMILY); SSF47473 (SUPERFAMILY)
Smp_122030.1:pep	endophilin-a2 isoform x1	327	25	0	0.6016	3	C:cytoplasm; F:protein binding; P:endocytosis	-	PR00499 (PRINTS); IPR001452 (PRINTS); IPR001452 (SMART); IPR004148 (SMART); G3DSA:2.30.30.40 (GENE3D); IPR027267 (G3DSA:1.20.1270.GENE3D); IPR004148 (PFAM); IPR001452 (PFAM); PTHR10661 (PANTHER); IPR028501 (PTHR10661:PANTHER); IPR004148 (PROSITE_PROFILES); IPR001452 (PROSITE_PROFILES); SSF103657 (SUPERFAMILY); IPR001452 (SUPERFAMILY)
Smp_122550.1:pep	gtp-binding protein 2	846	25	0	0.5872	3	P:GTP catabolic process; F:GTPase activity; F:GTP binding	EC:3.6.1; EC:3.6.1.15	PF00009 (PFAM); IPR027417 (G3DSA:3.40.50.GENE3D); PTHR23115 (PANTHER); PTHR23115:SF24 (PANTHER); TRANSMEMBRANE (PHOBIUS); NON_CYTOPLASMIC_DOMAIN (PHOBIUS); CYTOPLASMIC_DOMAIN (PHOBIUS); IPR027417 (SUPERFAMILY)
Smp_123030.1:pep	arf-gap with dual ph domain-containing protein 1-like	397	25	0	0.6128	4	F:phospholipid binding; P:regulation of ARF GTPase activity; F:ARF GTPase activator activity; F:zinc ion binding	-	IPR001164 (SMART); IPR001849 (SMART); IPR011993 (G3DSA:2.30.29.GENE3D); IPR001164 (PFAM); IPR011993 (G3DSA:2.30.29.GENE3D); IPR001849 (PFAM); PTHR23180:SF196 (PANTHER); PTHR23180 (PANTHER); IPR001849 (PROSITE_PROFILES); IPR001164 (PROSITE_PROFILES); SSF57863 (SUPERFAMILY); SSF50729 (SUPERFAMILY)
Smp_123080.1:pep	sarcoplasmic calcium-binding protein	462	25	0	0.6376	1	F:calcium ion binding	-	IPR002048 (SMART); IPR011992 (G3DSA:1.10.238.GENE3D); PF13833 (PFAM); IPR011992 (G3DSA:1.10.238.GENE3D); IPR011992 (G3DSA:1.10.238.GENE3D); PTHR22621 (PANTHER); PTHR22621:SF1 (PANTHER); IPR018247 (PROSITE_PATTERNS); IPR002048 (PROSITE_PROFILES); SSF47473 (SUPERFAMILY)
Smp_123290.1:pep	cgmp-dependent protein kinase 1-like	979	25	0	0.6792	7	C:cAMP-dependent protein kinase complex; F:cGMP-dependent protein kinase activity; F:ATP binding; F:cAMP-dependent protein kinase regulator activity; P:regulation of protein phosphorylation; P:larval somatic muscle development	EC:2.7.11; EC:2.7.11.12	Coil (COILS); PR00103 (PRINTS); IPR000961 (SMART); IPR002290 (SMART); IPR000595 (SMART); IPR000595 (PFAM); IPR000719 (PFAM); IPR014710 (G3DSA:2.60.120.GENE3D); G3DSA:1.10.510.10 (GENE3D); IPR014710 (G3DSA:2.60.120.GENE3D); G3DSA:3.30.200.20 (GENE3D); PTHR24353:SF32 (PANTHER); PTHR24353 (PANTHER); IPR008271 (PROSITE_PATTERNS); IPR018488 (PROSITE_PATTERNS); IPR018488 (PROSITE_PATTERNS); IPR000961 (…
Smp_123350.1:pep	galanin receptor type 2-like	417	25	0	0.6412	3	C:integral to membrane; P:G-protein coupled receptor signaling pathway; F:G-protein coupled receptor activity	-	IPR000276 (PRINTS); IPR000276 (PFAM); G3DSA:1.20.1070.10 (GENE3D); PTHR24230 (PANTHER); PTHR24230:SF34 (PANTHER); CYTOPLASMIC_DOMAIN (PHOBIUS); TRANSMEMBRANE (PHOBIUS); TRANSMEMBRANE (PHOBIUS); CYTOPLASMIC_DOMAIN (PHOBIUS); NON_CYTOPLASMIC_DOMAIN (PHOBIUS); TRANSMEMBRANE (PHOBIUS); NON_CYTOPLASMIC_DOMAIN (PHOBIUS); CYTOPLASMIC_DOMAIN (PHOBIUS); TRANSMEMBRANE (PHOBIUS); IPR017452 (PROSITE_PROFILES…
Smp_123480.1:pep	serine threonine-protein kinase 33 isoform x1	438	25	0	0.6552	6	C:cytoplasm; P:protein autophosphorylation; F:protein binding; F:ATP binding; F:protein serine/threonine kinase activity	EC:2.7.11	Coil (COILS); IPR002290 (SMART); G3DSA:3.30.200.20 (GENE3D); G3DSA:1.10.510.10 (GENE3D); IPR000719 (PFAM); PTHR24349 (PANTHER); IPR008271 (PROSITE_PATTERNS); IPR017441 (PROSITE_PATTERNS); IPR000719 (PROSITE_PROFILES); IPR011009 (SUPERFAMILY)
Smp_123610.1:pep	phosphoinositide 3-kinase regulatory subunit 4	1741	25	0	0.5308	5	P:protein phosphorylation; F:ATP binding; F:protein serine/threonine kinase activity; F:protein binding	EC:2.7.11	IPR001680 (SMART); G3DSA:1.10.510.10 (GENE3D); IPR001680 (PFAM); IPR015943 (G3DSA:2.130.10.GENE3D); IPR011989 (G3DSA:1.25.10.GENE3D); PTHR17583 (PANTHER); IPR008271 (PROSITE_PATTERNS); IPR000719 (PROSITE_PROFILES); IPR001680 (PROSITE_PROFILES); IPR017986 (PROSITE_PROFILES); IPR017986 (SUPERFAMILY); IPR016024 (SUPERFAMILY); IPR011009 (SUPERFAMILY)
Smp_123640.1:pep	g protein-coupled receptor kinase 5	706	25	0	0.7236	5	F:G-protein coupled receptor kinase activity; F:ATP binding; P:protein phosphorylation; P:termination of G-protein coupled receptor signaling pathway	EC:2.7.11; EC:2.7.11.16	IPR000239 (PRINTS); IPR000961 (SMART); IPR002290 (SMART); G3DSA:3.30.200.20 (GENE3D); G3DSA:1.10.510.10 (GENE3D); IPR000719 (PFAM); IPR016137 (PFAM); PTHR24355 (PANTHER); PTHR24355:SF24 (PANTHER); IPR008271 (PROSITE_PATTERNS); IPR017441 (PROSITE_PATTERNS); TRANSMEMBRANE (PHOBIUS); NON_CYTOPLASMIC_DOMAIN (PHOBIUS); CYTOPLASMIC_DOMAIN (PHOBIUS); IPR016137 (PROSITE_PROFILES); IPR000719 (PROSITE_PROF…
Smp_123660.1:pep	peroxidasin	1538	25	0	0.5512	6	F:peroxidase activity; F:protein binding; F:heme binding; P:response to oxidative stress; P:oxidation-reduction process	EC:1.11.1.7	Coil (COILS); IPR003599 (SMART); IPR003591 (SMART); IPR019791 (PFAM); G3DSA:3.80.10.10 (GENE3D); IPR013783 (G3DSA:2.60.40.GENE3D); IPR001611 (PFAM); IPR019791 (G3DSA:1.10.640.GENE3D); IPR013783 (G3DSA:2.60.40.GENE3D); IPR027876 (PFAM); IPR013151 (PFAM); PTHR11475 (PANTHER); PTHR11475:SF58 (PANTHER); IPR007110 (PROSITE_PROFILES); IPR019791 (PROSITE_PROFILES); IPR001611 (PROSITE_PROFILES); IPR01025…
Smp_123730.1:pep	spectrin beta chain	1250	25	0	0.5264	11	C:membrane; C:cortical cytoskeleton; C:intracellular organelle part; F:protein binding; F:phospholipid binding; P:intracellular protein transport; P:plasma membrane organization; P:regulation of cellular process; P:response to stimulus; ;	-	Coil (COILS); Coil (COILS); IPR001849 (SMART); IPR018159 (SMART); PF15410 (PFAM); G3DSA:1.20.58.60 (GENE3D); IPR011993 (G3DSA:2.30.29.GENE3D); G3DSA:1.20.58.60 (GENE3D); G3DSA:1.20.58.60 (GENE3D); G3DSA:1.20.58.60 (GENE3D); PTHR11915 (PANTHER); IPR001849 (PROSITE_PROFILES); SSF46966 (SUPERFAMILY); SSF50729 (SUPERFAMILY)
Smp_124130.1:pep	cyclin-dependent kinase-like 1	477	25	0	0.8348	8	C:cytoplasm; F:cyclin-dependent protein serine/threonine kinase activity; P:protein phosphorylation; F:ATP binding; P:heart development; C:nucleus	EC:2.7.11; EC:2.7.11.22	IPR002290 (SMART); G3DSA:1.10.510.10 (GENE3D); IPR000719 (PFAM); G3DSA:3.30.200.20 (GENE3D); PTHR24056:SF7 (PANTHER); PTHR24056 (PANTHER); IPR008271 (PROSITE_PATTERNS); IPR017441 (PROSITE_PATTERNS); IPR000719 (PROSITE_PROFILES); IPR011009 (SUPERFAMILY)
Smp_124450.1:pep	bone morphogenetic protein receptor type-1a	952	25	0	0.5336	7	F:transforming growth factor beta-activated receptor activity; P:transmembrane receptor protein serine/threonine kinase signaling pathway; P:protein phosphorylation; F:ATP binding; C:membrane; F:receptor signaling protein serine/threonine kinase activity	EC:2.7.11	IPR002290 (SMART); IPR000472 (PFAM); IPR000719 (PFAM); G3DSA:1.10.510.10 (GENE3D); G3DSA:3.30.200.20 (GENE3D); IPR000333 (PANTHER); IPR008271 (PROSITE_PATTERNS); IPR017441 (PROSITE_PATTERNS); TRANSMEMBRANE (PHOBIUS); NON_CYTOPLASMIC_DOMAIN (PHOBIUS); CYTOPLASMIC_DOMAIN (PHOBIUS); IPR000719 (PROSITE_PROFILES); IPR011009 (SUPERFAMILY); TMhelix (TMHMM)
Smp_124850.1:pep	tyrosine-protein kinase btk29a isoform x2	845	25	0	0.7292	6	P:intracellular signal transduction; F:phospholipid binding; F:protein tyrosine kinase activity; P:protein phosphorylation; F:ATP binding; F:protein binding	EC:2.7.10	IPR001245 (PRINTS); IPR000980 (PRINTS); IPR020635 (SMART); IPR000980 (SMART); IPR001452 (SMART); IPR001849 (SMART); IPR011993 (G3DSA:2.30.29.GENE3D); IPR000980 (PFAM); IPR000980 (G3DSA:3.30.505.GENE3D); G3DSA:2.30.30.40 (GENE3D); G3DSA:1.10.510.10 (GENE3D); IPR001245 (PFAM); IPR001562 (PFAM); G3DSA:3.30.200.20 (GENE3D); IPR001452 (PFAM); PTHR24418:SF162 (PANTHER); PTHR24418 (PANTHER); IPR017441 (…
Smp_124990.1:pep	ras-like protein family member partial	368	5	0	0.756	5	P:small GTPase mediated signal transduction; P:GTP catabolic process; F:GTPase activity; C:membrane; F:GTP binding	EC:3.6.1; EC:3.6.1.15	IPR027417 (G3DSA:3.40.50.GENE3D); IPR001806 (PFAM); IPR020849 (PANTHER); PS51419 (PROSITE_PROFILES); IPR027417 (SUPERFAMILY)
Smp_125060.1:pep	kinase suppressor of ras 2	357	25	0	0.6312	3	F:protein tyrosine kinase activity; P:protein phosphorylation; F:ATP binding	EC:2.7.10	IPR020635 (SMART); G3DSA:3.30.200.20 (GENE3D); G3DSA:1.10.510.10 (GENE3D); IPR001245 (PFAM); PTHR23257 (PANTHER); IPR000719 (PROSITE_PROFILES); IPR011009 (SUPERFAMILY)
Smp_125170.1:pep	dnaj homolog subfamily c member 27	302	25	0	0.6404	7	F:GTP binding; P:small GTPase mediated signal transduction; C:intracellular; C:membrane; P:intracellular protein transport; F:GTPase activity; P:nucleocytoplasmic transport	EC:3.6.1; EC:3.6.1.15	IPR001623 (PRINTS); PR00449 (PRINTS); IPR003578 (SMART); IPR020849 (SMART); IPR002041 (SMART); IPR001623 (SMART); IPR003579 (SMART); IPR001623 (G3DSA:1.10.287.GENE3D); IPR001806 (PFAM); IPR005225 (TIGRFAM); IPR001623 (PFAM); IPR027417 (G3DSA:3.40.50.GENE3D); PTHR24073 (PANTHER); PTHR24073:SF269 (PANTHER); PS51419 (PROSITE_PROFILES); IPR001623 (PROSITE_PROFILES); IPR001623 (SUPERFAMILY); IPR027417…
Smp_125270.1:pep	dual specificity	1042	25	0	0.7824	18	P:mitotic cell cycle; P:peptidyl-serine phosphorylation; P:protein autophosphorylation; P:peptidyl-tyrosine phosphorylation; F:protein serine/threonine kinase activity; F:protein serine/threonine/tyrosine kinase activity; P:positive regulation of protein deacetylation; P:peptidyl-threonine phosphorylation; C:nuclear speck; F:protein self-association; P:circadian rhythm; P:negative regulation of D…	EC:2.7.10; EC:2.7.11; EC:2.7.12.1; EC:2.7.10.2	IPR002290 (SMART); G3DSA:1.10.510.10 (GENE3D); G3DSA:3.30.200.20 (GENE3D); IPR000719 (PFAM); PTHR24058 (PANTHER); PTHR24058:SF12 (PANTHER); IPR008271 (PROSITE_PATTERNS); IPR017441 (PROSITE_PATTERNS); IPR000719 (PROSITE_PROFILES); IPR011009 (SUPERFAMILY)
Smp_125310.1:pep	glycogen synthase kinase-3 partial	515	25	0	0.69	42	F:protein kinase binding; F:tau protein binding; P:canonical Wnt receptor signaling pathway; P:organ morphogenesis; P:positive regulation of protein phosphorylation; P:positive regulation of catalytic activity; C:beta-catenin destruction complex; P:response to lithium ion; P:response to stress; F:transcription factor binding; P:negative regulation of MAP kinase activity; P:positive regulation of …	EC:2.7.11; EC:2.7.11.26	G3DSA:3.30.200.20 (GENE3D); G3DSA:1.10.510.10 (GENE3D); IPR000719 (PFAM); PTHR24057:SF0 (PANTHER); PTHR24057 (PANTHER); IPR017441 (PROSITE_PATTERNS); CYTOPLASMIC_DOMAIN (PHOBIUS); NON_CYTOPLASMIC_DOMAIN (PHOBIUS); TRANSMEMBRANE (PHOBIUS); IPR000719 (PROSITE_PROFILES); IPR011009 (SUPERFAMILY); TMhelix (TMHMM)
Smp_125360.1:pep	tyrosine-protein kinase csk	670	25	0	0.6252	4	F:protein tyrosine kinase activity; P:protein phosphorylation; F:ATP binding; F:protein binding	EC:2.7.10	IPR001245 (PRINTS); IPR000980 (PRINTS); IPR000980 (SMART); IPR001452 (SMART); IPR020635 (SMART); G3DSA:2.30.30.40 (GENE3D); G3DSA:3.30.200.20 (GENE3D); IPR001452 (PFAM); IPR000980 (PFAM); IPR000980 (G3DSA:3.30.505.GENE3D); G3DSA:1.10.510.10 (GENE3D); IPR001245 (PFAM); PTHR24418:SF192 (PANTHER); PTHR24418 (PANTHER); IPR017441 (PROSITE_PATTERNS); IPR008266 (PROSITE_PATTERNS); IPR001452 (PROSITE_PRO…
Smp_125370.1:pep	mitogen activated protein kinase kinase kinase isoform cra_a	1558	25	0	0.7352	17	P:peptidyl-threonine phosphorylation; P:activation of MAPKK activity; F:protein kinase binding; C:growth cone; C:cytosol; P:protein autophosphorylation; P:JNK cascade; P:peptidyl-serine phosphorylation; C:axon; F:MAP kinase kinase kinase activity; P:histone phosphorylation; F:protein homodimerization activity; C:plasma membrane; F:ATP binding; P:positive regulation of NF-kappaB transcription fact…	EC:2.7.11.25; EC:2.7.11	Coil (COILS); IPR001245 (PRINTS); IPR002290 (SMART); G3DSA:1.10.510.10 (GENE3D); G3DSA:3.30.200.20 (GENE3D); IPR001245 (PFAM); PTHR23257 (PANTHER); IPR027258 (PTHR23257:PANTHER); IPR008271 (PROSITE_PATTERNS); IPR000719 (PROSITE_PROFILES); IPR011009 (SUPERFAMILY)
Smp_125450.1:pep	retinal guanylyl cyclase 2	923	25	0	0.7144	8	F:guanylate cyclase activity; F:protein kinase activity; P:protein phosphorylation; P:cGMP biosynthetic process; F:ATP binding; P:intracellular signal transduction	EC:4.6.1.2	Coil (COILS); IPR001054 (SMART); G3DSA:1.10.510.10 (GENE3D); IPR001054 (PFAM); IPR001054 (G3DSA:3.30.70.GENE3D); G3DSA:3.30.200.20 (GENE3D); IPR001245 (PFAM); PTHR11920:SF237 (PANTHER); PTHR11920 (PANTHER); IPR018297 (PROSITE_PATTERNS); CYTOPLASMIC_DOMAIN (PHOBIUS); TRANSMEMBRANE (PHOBIUS); NON_CYTOPLASMIC_DOMAIN (PHOBIUS); IPR000719 (PROSITE_PROFILES); IPR001054 (PROSITE_PROFILES); IPR029787 (SU…
Smp_126010.1:pep	neuropeptide f receptor	245	25	1.46485e-178	0.7164	3	P:neuropeptide signaling pathway; C:integral to membrane; F:G-protein coupled receptor activity	-	IPR000276 (PRINTS); G3DSA:1.20.1070.10 (GENE3D); IPR000276 (PFAM); PTHR24235 (PANTHER); CYTOPLASMIC_DOMAIN (PHOBIUS); CYTOPLASMIC_DOMAIN (PHOBIUS); TRANSMEMBRANE (PHOBIUS); NON_CYTOPLASMIC_DOMAIN (PHOBIUS); TRANSMEMBRANE (PHOBIUS); TRANSMEMBRANE (PHOBIUS); NON_CYTOPLASMIC_DOMAIN (PHOBIUS); IPR017452 (PROSITE_PROFILES); SSF81321 (SUPERFAMILY); TMhelix (TMHMM); TMhelix (TMHMM); TMhelix (TMHMM)
Smp_126240.1:pep	twitchin isoform x5	6104	25	0	0.63	4	F:protein kinase activity; P:protein phosphorylation; F:ATP binding; F:protein binding	-	Coil (COILS); PR00014 (PRINTS); IPR003598 (SMART); IPR003961 (SMART); IPR003599 (SMART); IPR003961 (PFAM); IPR013783 (G3DSA:2.60.40.GENE3D); IPR013783 (G3DSA:2.60.40.GENE3D); IPR013783 (G3DSA:2.60.40.GENE3D); IPR013783 (G3DSA:2.60.40.GENE3D); G3DSA:1.10.510.10 (GENE3D); IPR013783 (G3DSA:2.60.40.GENE3D); IPR013783 (G3DSA:2.60.40.GENE3D); IPR013783 (G3DSA:2.60.40.GENE3D); IPR013783 (G3DSA:2.60.40.G…
Smp_126310.1:pep	beta-1-syntrophin	554	25	0	0.6392	5	F:phospholipid binding; F:protein binding; C:dystrophin-associated glycoprotein complex; F:structural molecule activity; P:synapse organization	-	IPR001849 (SMART); IPR001478 (SMART); IPR001849 (PFAM); IPR011993 (G3DSA:2.30.29.GENE3D); IPR001478 (PFAM); IPR011993 (G3DSA:2.30.29.GENE3D); IPR001478 (G3DSA:2.30.42.GENE3D); IPR031072 (PTHR10554:PANTHER); IPR015482 (PANTHER); IPR001849 (PROSITE_PROFILES); IPR001478 (PROSITE_PROFILES); IPR001478 (SUPERFAMILY); SSF50729 (SUPERFAMILY)
Smp_126460.1:pep	serine threonine-protein kinase 16	330	25	0	0.672	4	F:protein serine/threonine kinase activity; F:ATP binding; P:protein phosphorylation	EC:2.7.11	IPR002290 (SMART); G3DSA:3.30.200.20 (GENE3D); G3DSA:1.10.510.10 (GENE3D); IPR000719 (PFAM); PTHR22967 (PANTHER); IPR008271 (PROSITE_PATTERNS); NON_CYTOPLASMIC_DOMAIN (PHOBIUS); CYTOPLASMIC_DOMAIN (PHOBIUS); TRANSMEMBRANE (PHOBIUS); IPR000719 (PROSITE_PROFILES); IPR011009 (SUPERFAMILY)
Smp_126500.1:pep	tensin- partial	900	25	0	0.638	0	-		IPR000980 (SMART); IPR000980 (PFAM); IPR000980 (G3DSA:3.30.505.GENE3D); PTHR12583 (PANTHER); IPR000980 (PROSITE_PROFILES); IPR000980 (SUPERFAMILY)
Smp_126520.1:pep	signal transducing adaptor molecule	570	25	0	0.6556	2	P:intracellular protein transport; F:protein binding	-	IPR001452 (PRINTS); IPR001452 (SMART); IPR018205 (SMART); IPR008942 (G3DSA:1.25.40.GENE3D); IPR001452 (PFAM); IPR002014 (PFAM); G3DSA:2.30.30.40 (GENE3D); PTHR13856:SF76 (PANTHER); PTHR13856 (PANTHER); IPR001452 (PROSITE_PROFILES); IPR002014 (PROSITE_PROFILES); IPR003903 (PROSITE_PROFILES); IPR001452 (SUPERFAMILY); IPR008942 (SUPERFAMILY)
Smp_126730.1:pep	5-hydroxytryptamine receptor 1-like	463	25	0	0.6264	4	P:serotonin receptor signaling pathway; C:integral to plasma membrane; F:serotonin receptor activity	-	IPR000276 (PRINTS); G3DSA:1.20.1070.10 (GENE3D); IPR000276 (PFAM); PTHR24247:SF104 (PANTHER); PTHR24247 (PANTHER); IPR000276 (PROSITE_PATTERNS); TRANSMEMBRANE (PHOBIUS); NON_CYTOPLASMIC_DOMAIN (PHOBIUS); CYTOPLASMIC_DOMAIN (PHOBIUS); TRANSMEMBRANE (PHOBIUS); NON_CYTOPLASMIC_DOMAIN (PHOBIUS); NON_CYTOPLASMIC_DOMAIN (PHOBIUS); TRANSMEMBRANE (PHOBIUS); CYTOPLASMIC_DOMAIN (PHOBIUS); TRANSMEMBRANE (PH…
Smp_126740.1:pep	scy1-like protein 2	795	25	0	0.6092	3	P:protein phosphorylation; F:ATP binding; F:protein kinase activity	-	Coil (COILS); IPR002290 (SMART); IPR000719 (PFAM); G3DSA:1.10.510.10 (GENE3D); IPR011989 (G3DSA:1.25.10.GENE3D); PTHR12984:SF6 (PANTHER); PTHR12984 (PANTHER); IPR000719 (PROSITE_PROFILES); IPR011009 (SUPERFAMILY); IPR016024 (SUPERFAMILY)
Smp_127040.2:pep	rho gtpase-activating protein 190 isoform x1	1100	25	0	0.5992	5	F:GTP binding; P:small GTPase mediated signal transduction; F:nucleotide binding; P:signal transduction; C:intracellular		IPR027417 (G3DSA:3.40.50.GENE3D); PTHR23178:SF21 (PANTHER); PTHR23178 (PANTHER); IPR027417 (SUPERFAMILY)
Smp_127060.1:pep	serine threonine-protein kinase nim1	354	25	0	0.5432	3	F:protein kinase activity; F:ATP binding; P:protein phosphorylation	-	IPR000719 (PFAM); G3DSA:1.10.510.10 (GENE3D); G3DSA:3.30.200.20 (GENE3D); PTHR24343:SF106 (PANTHER); PTHR24343 (PANTHER); CYTOPLASMIC_DOMAIN (PHOBIUS); TRANSMEMBRANE (PHOBIUS); CYTOPLASMIC_DOMAIN (PHOBIUS); TRANSMEMBRANE (PHOBIUS); NON_CYTOPLASMIC_DOMAIN (PHOBIUS); IPR000719 (PROSITE_PROFILES); IPR011009 (SUPERFAMILY); TMhelix (TMHMM)
Smp_127310.1:pep	dopamine d2-like receptor	689	25	0	0.7568	6	F:G-protein coupled amine receptor activity; C:integral to membrane; F:dopamine neurotransmitter receptor activity, coupled via Gi/Go; P:dopamine receptor signaling pathway	-	IPR000276 (PRINTS); G3DSA:1.20.1070.10 (GENE3D); IPR000276 (PFAM); PTHR24249:SF215 (PANTHER); PTHR24249 (PANTHER); IPR000276 (PROSITE_PATTERNS); NON_CYTOPLASMIC_DOMAIN (PHOBIUS); NON_CYTOPLASMIC_DOMAIN (PHOBIUS); CYTOPLASMIC_DOMAIN (PHOBIUS); NON_CYTOPLASMIC_DOMAIN (PHOBIUS); CYTOPLASMIC_DOMAIN (PHOBIUS); TRANSMEMBRANE (PHOBIUS); CYTOPLASMIC_DOMAIN (PHOBIUS); NON_CYTOPLASMIC_DOMAIN (PHOBIUS); TRA…
Smp_127720.1:pep	dopamine d2-like receptor	360	25	0	0.6896	5	C:integral to membrane; F:dopamine neurotransmitter receptor activity, coupled via Gi/Go; P:dopamine receptor signaling pathway	-	IPR000276 (PRINTS); G3DSA:1.20.1070.10 (GENE3D); IPR000276 (PFAM); PTHR24248:SF68 (PANTHER); PTHR24248 (PANTHER); IPR000276 (PROSITE_PATTERNS); CYTOPLASMIC_DOMAIN (PHOBIUS); TRANSMEMBRANE (PHOBIUS); TRANSMEMBRANE (PHOBIUS); CYTOPLASMIC_DOMAIN (PHOBIUS); TRANSMEMBRANE (PHOBIUS); NON_CYTOPLASMIC_DOMAIN (PHOBIUS); NON_CYTOPLASMIC_DOMAIN (PHOBIUS); IPR017452 (PROSITE_PROFILES); SSF81321 (SUPERFAMILY)…
Smp_127810.1:pep	brother of cdo	1786	25	0	0.5236	1	F:protein binding	-	IPR003598 (SMART); IPR003599 (SMART); IPR013783 (G3DSA:2.60.40.GENE3D); IPR013783 (G3DSA:2.60.40.GENE3D); IPR013783 (G3DSA:2.60.40.GENE3D); PF13927 (PFAM); IPR013151 (PFAM); PTHR10489 (PANTHER); PTHR10489:SF515 (PANTHER); TRANSMEMBRANE (PHOBIUS); SIGNAL_PEPTIDE_H_REGION (PHOBIUS); NON_CYTOPLASMIC_DOMAIN (PHOBIUS); CYTOPLASMIC_DOMAIN (PHOBIUS); SIGNAL_PEPTIDE_N_REGION (PHOBIUS); SIGNAL_PEPTIDE_C_R…
Smp_127860.1:pep	fmrfamide receptor	487	25	0	0.566	3	F:G-protein coupled receptor activity; C:integral to membrane; P:G-protein coupled receptor signaling pathway	-	IPR000276 (PRINTS); G3DSA:1.20.1070.10 (GENE3D); IPR019427 (PFAM); PTHR22751 (PANTHER); PTHR22751:SF66 (PANTHER); TRANSMEMBRANE (PHOBIUS); CYTOPLASMIC_DOMAIN (PHOBIUS); NON_CYTOPLASMIC_DOMAIN (PHOBIUS); TRANSMEMBRANE (PHOBIUS); TRANSMEMBRANE (PHOBIUS); TRANSMEMBRANE (PHOBIUS); NON_CYTOPLASMIC_DOMAIN (PHOBIUS); CYTOPLASMIC_DOMAIN (PHOBIUS); TRANSMEMBRANE (PHOBIUS); NON_CYTOPLASMIC_DOMAIN (PHOBIUS)…
Smp_127920.1:pep	serine:threonine protein kinase 11	1125	25	0	0.5732	4	P:protein phosphorylation; F:ATP binding; F:protein serine/threonine kinase activity	EC:2.7.11	IPR002290 (SMART); G3DSA:3.30.200.20 (GENE3D); IPR000719 (PFAM); G3DSA:1.10.510.10 (GENE3D); PTHR24347:SF49 (PANTHER); IPR020636 (PANTHER); IPR008271 (PROSITE_PATTERNS); IPR000719 (PROSITE_PROFILES); IPR011009 (SUPERFAMILY)
Smp_128150.1:pep	oxysterol-binding protein 2	920	25	0	0.616	1	F:phospholipid binding	-	Coil (COILS); IPR001849 (SMART); IPR001849 (PFAM); IPR000648 (PFAM); IPR011993 (G3DSA:2.30.29.GENE3D); PTHR10972:SF82 (PANTHER); IPR000648 (PANTHER); IPR001849 (PROSITE_PROFILES); SSF144000 (SUPERFAMILY); SSF50729 (SUPERFAMILY)
Smp_128280.1:pep	nck-interacting protein with sh3 domain	565	25	0	0.5564	1	F:protein binding	-	IPR001452 (SMART); IPR001452 (PFAM); G3DSA:2.30.30.40 (GENE3D); IPR018556 (PFAM); PTHR13357 (PANTHER); CYTOPLASMIC_DOMAIN (PHOBIUS); NON_CYTOPLASMIC_DOMAIN (PHOBIUS); TRANSMEMBRANE (PHOBIUS); IPR001452 (PROSITE_PROFILES); IPR001452 (SUPERFAMILY)
Smp_128280.2:pep	nck-interacting protein with sh3 domain	676	25	0	0.5684	1	F:protein binding	-	IPR001452 (SMART); IPR018556 (PFAM); G3DSA:2.30.30.40 (GENE3D); IPR001452 (PFAM); PTHR13357 (PANTHER); NON_CYTOPLASMIC_DOMAIN (PHOBIUS); CYTOPLASMIC_DOMAIN (PHOBIUS); TRANSMEMBRANE (PHOBIUS); IPR001452 (PROSITE_PROFILES); IPR001452 (SUPERFAMILY)
Smp_128480.1:pep	calcium-dependent protein kinase c	388	25	0	0.6588	10	P:peptidyl-serine phosphorylation; C:cytosol; C:neuron projection; F:ATP binding; C:neuronal cell body; C:membrane; F:calcium-dependent protein kinase C activity; F:protein binding	EC:2.7.11; EC:2.7.11.13	Coil (COILS); IPR000008 (PRINTS); IPR000008 (SMART); IPR002290 (SMART); G3DSA:3.30.200.20 (GENE3D); IPR000719 (PFAM); G3DSA:1.10.510.10 (GENE3D); IPR000008 (PFAM); IPR000008 (G3DSA:2.60.40.GENE3D); PTHR24357:SF75 (PANTHER); PTHR24357 (PANTHER); IPR000008 (PROSITE_PROFILES); IPR000719 (PROSITE_PROFILES); IPR011009 (SUPERFAMILY); IPR000008 (SUPERFAMILY)
Smp_128550.1:pep	tyrosine-protein kinase partial	267	25	0	0.6812	3	F:protein tyrosine kinase activity; P:protein phosphorylation; F:ATP binding	EC:2.7.10	IPR001245 (PRINTS); IPR020635 (SMART); PIRSF000654 (PIRSF); IPR001245 (PFAM); G3DSA:3.30.200.20 (GENE3D); G3DSA:1.10.510.10 (GENE3D); PTHR24418 (PANTHER); IPR008266 (PROSITE_PATTERNS); IPR017441 (PROSITE_PATTERNS); IPR000719 (PROSITE_PROFILES); IPR011009 (SUPERFAMILY)
Smp_128670.1:pep	dual specificity testis-specific protein kinase 2	347	25	0	0.612	3	F:protein kinase activity; P:protein phosphorylation; F:ATP binding	-	IPR001245 (PFAM); G3DSA:1.10.510.10 (GENE3D); PTHR23257 (PANTHER); PTHR23257:SF383 (PANTHER); IPR000719 (PROSITE_PROFILES); IPR011009 (SUPERFAMILY)
Smp_128710.1:pep	probable g-protein coupled receptor	489	25	0	0.5148	2	P:neuropeptide signaling pathway; C:integral to membrane	-	G3DSA:1.20.1070.10 (GENE3D); IPR019427 (PFAM); PTHR22751:SF96 (PANTHER); PTHR22751 (PANTHER); TRANSMEMBRANE (PHOBIUS); CYTOPLASMIC_DOMAIN (PHOBIUS); NON_CYTOPLASMIC_DOMAIN (PHOBIUS); TRANSMEMBRANE (PHOBIUS); NON_CYTOPLASMIC_DOMAIN (PHOBIUS); CYTOPLASMIC_DOMAIN (PHOBIUS); NON_CYTOPLASMIC_DOMAIN (PHOBIUS); TRANSMEMBRANE (PHOBIUS); CYTOPLASMIC_DOMAIN (PHOBIUS); CYTOPLASMIC_DOMAIN (PHOBIUS); TRANSMEM…
Smp_128790.1:pep	tyrosine protein kinase abl1	1308	25	0	0.6836	4	F:non-membrane spanning protein tyrosine kinase activity; P:protein phosphorylation; F:ATP binding; F:protein binding	EC:2.7.10; EC:2.7.10.2	Coil (COILS); Coil (COILS); IPR001245 (PRINTS); IPR000980 (PRINTS); IPR000980 (SMART); IPR001452 (SMART); IPR020635 (SMART); IPR015015 (PFAM); G3DSA:3.30.200.20 (GENE3D); IPR001452 (PFAM); G3DSA:1.20.120.330 (GENE3D); IPR000980 (PFAM); G3DSA:1.10.510.10 (GENE3D); G3DSA:2.30.30.40 (GENE3D); IPR001245 (PFAM); IPR000980 (G3DSA:3.30.505.GENE3D); PTHR24418:SF184 (PANTHER); PTHR24418 (PANTHER); IPR0174…
Smp_128930.1:pep	spectrin beta chain	1692	25	0	0.5492	2	F:phospholipid binding; F:protein binding	-	Coil (COILS); Coil (COILS); Coil (COILS); Coil (COILS); Coil (COILS); IPR001605 (PRINTS); IPR018159 (SMART); IPR001849 (SMART); G3DSA:1.20.58.60 (GENE3D); G3DSA:1.20.58.60 (GENE3D); IPR002017 (PFAM); G3DSA:1.20.58.60 (GENE3D); IPR011993 (G3DSA:2.30.29.GENE3D); G3DSA:1.20.58.60 (GENE3D); G3DSA:1.20.58.60 (GENE3D); PF15410 (PFAM); PTHR11915:SF253 (PANTHER); PTHR11915 (PANTHER); IPR001849 (PROSITE_P…
Smp_129050.1:pep	dynamin-1 isoform x10	927	25	0	0.7696	11	C:cytoskeleton; P:receptor internalization; F:phospholipid binding; F:protein C-terminus binding; F:protein complex binding; F:identical protein binding; P:GTP catabolic process; C:membrane coat; F:GTPase activity; P:endosome organization; F:GTP binding	EC:3.6.1; EC:3.6.1.15	IPR022812 (PRINTS); IPR003130 (SMART); IPR001849 (SMART); IPR001401 (SMART); IPR027417 (G3DSA:3.40.50.GENE3D); PF00350 (PFAM); IPR000375 (PFAM); IPR011993 (G3DSA:2.30.29.GENE3D); IPR001849 (PFAM); IPR003130 (PFAM); IPR022812 (PANTHER); IPR027744 (PTHR11566:PANTHER); IPR019762 (PROSITE_PATTERNS); IPR030381 (PROSITE_PROFILES); IPR020850 (PROSITE_PROFILES); IPR001849 (PROSITE_PROFILES); IPR027417 (S…
Smp_129070.1:pep	ras-related protein rap-2a-like	183	25	2.71673e-131	0.7796	7	P:small GTPase mediated signal transduction; P:GTP catabolic process; F:GTPase activity; C:membrane; F:GTP binding; P:protein transport; C:intracellular	EC:3.6.1; EC:3.6.1.15	PR00449 (PRINTS); IPR003579 (SMART); IPR020849 (SMART); IPR003578 (SMART); IPR027417 (G3DSA:3.40.50.GENE3D); IPR005225 (TIGRFAM); IPR001806 (PFAM); IPR020849 (PANTHER); NON_CYTOPLASMIC_DOMAIN (PHOBIUS); SIGNAL_PEPTIDE_C_REGION (PHOBIUS); SIGNAL_PEPTIDE_N_REGION (PHOBIUS); SIGNAL_PEPTIDE (PHOBIUS); SIGNAL_PEPTIDE_H_REGION (PHOBIUS); IPR020849 (PROSITE_PROFILES); IPR027417 (SUPERFAMILY)
Smp_129170.1:pep	dual specificity tyrosine-phosphorylation-regulated kinase 3 isoform x2	1084	25	0	0.5072	4	P:protein phosphorylation; F:protein serine/threonine kinase activity; F:ATP binding	EC:2.7.11	IPR002290 (SMART); G3DSA:1.10.510.10 (GENE3D); IPR000719 (PFAM); PTHR24058 (PANTHER); IPR008271 (PROSITE_PATTERNS); IPR000719 (PROSITE_PROFILES); IPR011009 (SUPERFAMILY)
Smp_129350.1:pep	ras and ef-hand domain-containing protein	425	25	0	0.5464	5	F:GTP binding; P:small GTPase mediated signal transduction; P:protein transport; C:intracellular; C:membrane	-	Coil (COILS); PR00449 (PRINTS); IPR003579 (SMART); IPR003578 (SMART); IPR020849 (SMART); IPR001806 (PFAM); IPR027417 (G3DSA:3.40.50.GENE3D); PTHR24073:SF385 (PANTHER); PTHR24073 (PANTHER); PS51419 (PROSITE_PROFILES); IPR027417 (SUPERFAMILY)
Smp_129640.1:pep	ferm and pleckstrin domain containing protein	1752	25	0	0.6556	1	C:cytoskeleton	-	IPR019749 (PRINTS); IPR001849 (SMART); IPR019749 (SMART); IPR014352 (G3DSA:1.20.80.GENE3D); IPR018980 (PFAM); IPR018979 (PFAM); IPR011993 (G3DSA:2.30.29.GENE3D); G3DSA:3.10.20.90 (GENE3D); IPR019748 (PFAM); IPR011993 (G3DSA:2.30.29.GENE3D); PTHR12673 (PANTHER); PTHR12673:SF84 (PANTHER); IPR000299 (PROSITE_PROFILES); IPR001849 (PROSITE_PROFILES); IPR029071 (SUPERFAMILY); SSF50729 (SUPERFAMILY); IP…
Smp_129670.1:pep	apoptotic enhancer 1 protein	1911	25	0	0.6952	7	C:adherens junction; F:protein tyrosine kinase activator activity; P:positive regulation of protein tyrosine kinase activity; F:transcription factor binding; P:apoptotic process; P:transcription, DNA-dependent	-	Coil (COILS); Coil (COILS); IPR001452 (SMART); IPR002110 (SMART); G3DSA:2.30.30.40 (GENE3D); IPR020683 (PFAM); IPR001452 (PFAM); IPR020683 (G3DSA:1.25.40.GENE3D); PTHR24164:SF4 (PANTHER); IPR028320 (PANTHER); IPR001452 (PROSITE_PROFILES); IPR002110 (PROSITE_PROFILES); IPR020683 (PROSITE_PROFILES); IPR020683 (SUPERFAMILY); IPR001452 (SUPERFAMILY)
Smp_129810.1:pep	fmrfamide receptor-like	497	25	0	0.5536	3	C:integral to membrane; P:G-protein coupled receptor signaling pathway; F:G-protein coupled receptor activity	-	IPR000276 (PRINTS); G3DSA:1.20.1070.10 (GENE3D); IPR000276 (PFAM); PTHR22751 (PANTHER); PTHR22751:SF66 (PANTHER); NON_CYTOPLASMIC_DOMAIN (PHOBIUS); CYTOPLASMIC_DOMAIN (PHOBIUS); TRANSMEMBRANE (PHOBIUS); CYTOPLASMIC_DOMAIN (PHOBIUS); CYTOPLASMIC_DOMAIN (PHOBIUS); TRANSMEMBRANE (PHOBIUS); TRANSMEMBRANE (PHOBIUS); NON_CYTOPLASMIC_DOMAIN (PHOBIUS); TRANSMEMBRANE (PHOBIUS); TRANSMEMBRANE (PHOBIUS); NO…
Smp_130070.1:pep	nephrin	1748	25	0	0.5116	1	F:protein binding	-	IPR003599 (SMART); IPR003598 (SMART); IPR003961 (SMART); IPR013783 (G3DSA:2.60.40.GENE3D); IPR013783 (G3DSA:2.60.40.GENE3D); IPR003961 (PFAM); IPR013783 (G3DSA:2.60.40.GENE3D); IPR013783 (G3DSA:2.60.40.GENE3D); IPR013783 (G3DSA:2.60.40.GENE3D); IPR013098 (PFAM); IPR013783 (G3DSA:2.60.40.GENE3D); PF13895 (PFAM); PTHR11640:SF31 (PANTHER); PTHR11640 (PANTHER); TRANSMEMBRANE (PHOBIUS); NON_CYTOPLASMI…
Smp_130230.1:pep	ras-related c3 botulinum toxin substrate 1	168	25	3.10022e-121	0.8136	5	F:GTP binding; C:intracellular; C:membrane; P:small GTPase mediated signal transduction; P:protein transport	-	PR00449 (PRINTS); IPR020849 (SMART); IPR003578 (SMART); IPR003579 (SMART); IPR005225 (TIGRFAM); IPR027417 (G3DSA:3.40.50.GENE3D); IPR001806 (PFAM); PTHR24072 (PANTHER); IPR003578 (PROSITE_PROFILES); IPR027417 (SUPERFAMILY)
Smp_130250.1:pep	dual specificity tyrosine-phosphorylation-regulated kinase 2	369	25	0	0.7868	4	F:protein serine/threonine kinase activity; F:ATP binding; P:protein phosphorylation	EC:2.7.11	IPR002290 (SMART); G3DSA:1.10.510.10 (GENE3D); IPR000719 (PFAM); G3DSA:3.30.200.20 (GENE3D); G3DSA:1.10.510.10 (GENE3D); PTHR24058:SF48 (PANTHER); PTHR24058 (PANTHER); IPR017441 (PROSITE_PATTERNS); IPR008271 (PROSITE_PATTERNS); IPR000719 (PROSITE_PROFILES); IPR011009 (SUPERFAMILY)
Smp_130510.1:pep	pleckstrin y	1262	25	0	0.4524	2	F:phospholipid binding; C:cytoskeleton	-	Coil (COILS); Coil (COILS); Coil (COILS); IPR001849 (SMART); IPR011993 (G3DSA:2.30.29.GENE3D); IPR000857 (PFAM); PTHR22903 (PANTHER); TRANSMEMBRANE (PHOBIUS); NON_CYTOPLASMIC_DOMAIN (PHOBIUS); CYTOPLASMIC_DOMAIN (PHOBIUS); SSF50729 (SUPERFAMILY)
Smp_130560.1:pep	receptor type tyrosine protein phosphatase	677	25	0	0.5556	1	F:protein binding	-	IPR003599 (SMART); IPR003598 (SMART); IPR003961 (SMART); IPR013098 (PFAM); IPR013783 (G3DSA:2.60.40.GENE3D); IPR013783 (G3DSA:2.60.40.GENE3D); IPR013783 (G3DSA:2.60.40.GENE3D); IPR013783 (G3DSA:2.60.40.GENE3D); IPR013783 (G3DSA:2.60.40.GENE3D); IPR003961 (PFAM); PTHR10489 (PANTHER); IPR003961 (PROSITE_PROFILES); IPR007110 (PROSITE_PROFILES); IPR003961 (SUPERFAMILY); IPR007110 (SUPERFAMILY)
Smp_130570.1:pep	receptor-type tyrosine-protein phosphatase partial	1434	25	0	0.6892	22	F:cell adhesion molecule binding; P:positive regulation of dendrite morphogenesis; P:transmembrane receptor protein tyrosine phosphatase signaling pathway; C:neuron projection; F:receptor binding; C:intracellular membrane-bounded organelle; P:extracellular matrix organization; F:transmembrane receptor protein tyrosine phosphatase activity; P:heterophilic cell-cell adhesion; P:hippocampus developm…	EC:3.1.3.16; EC:3.1; EC:3.1.3.48; EC:3.1.3.41; EC:3.1.3	Coil (COILS); IPR000242 (PRINTS); IPR003961 (SMART); IPR000242 (SMART); IPR003595 (SMART); IPR013783 (G3DSA:2.60.40.GENE3D); IPR000242 (PFAM); IPR029021 (G3DSA:3.90.190.GENE3D); IPR013783 (G3DSA:2.60.40.GENE3D); IPR003961 (PFAM); IPR013783 (G3DSA:2.60.40.GENE3D); PTHR19134 (PANTHER); PTHR19134:SF199 (PANTHER); IPR016130 (PROSITE_PATTERNS); CYTOPLASMIC_DOMAIN (PHOBIUS); TRANSMEMBRANE (PHOBIUS); NO…
Smp_130790.1:pep	hbs1-like protein	461	25	0	0.7004	6	F:translation elongation factor activity; P:translational elongation; P:GTP catabolic process; F:GTPase activity; F:GTP binding	EC:3.6.1; EC:3.6.1.15	IPR000795 (PRINTS); G3DSA:2.40.30.10 (GENE3D); G3DSA:2.40.30.10 (GENE3D); PF00009 (PFAM); IPR004160 (PFAM); IPR027417 (G3DSA:3.40.50.GENE3D); PTHR23115:SF38 (PANTHER); PTHR23115 (PANTHER); IPR000795 (PROSITE_PROFILES); IPR009000 (SUPERFAMILY); IPR027417 (SUPERFAMILY); IPR009001 (SUPERFAMILY)
Smp_130790.2:pep	hbs1-like protein isoform x2	654	25	0	0.6416	6	F:translation elongation factor activity; P:translational elongation; P:GTP catabolic process; F:GTPase activity; F:GTP binding	EC:3.6.1; EC:3.6.1.15	IPR000795 (PRINTS); G3DSA:2.40.30.10 (GENE3D); G3DSA:2.40.30.10 (GENE3D); PF00009 (PFAM); IPR027417 (G3DSA:3.40.50.GENE3D); IPR004160 (PFAM); PTHR23115 (PANTHER); PTHR23115:SF38 (PANTHER); IPR015033 (PRODOM); IPR000795 (PROSITE_PROFILES); IPR027417 (SUPERFAMILY); IPR009001 (SUPERFAMILY); IPR009000 (SUPERFAMILY)
Smp_131630.1:pep	inactive serine threonine-protein kinase tex14	996	25	0	0.5808	13	F:protein binding; P:negative regulation of protein binding; F:protein kinase activity; P:attachment of spindle microtubules to kinetochore; P:intercellular bridge organization; C:kinetochore; P:protein phosphorylation; C:intercellular bridge; C:midbody; P:male meiosis; P:negative regulation of cytokinesis; P:mitotic spindle assembly checkpoint; F:ATP binding	-	IPR002290 (SMART); G3DSA:1.10.510.10 (GENE3D); G3DSA:3.30.200.20 (GENE3D); IPR000719 (PFAM); PTHR23060 (PANTHER); IPR000719 (PROSITE_PROFILES); IPR011009 (SUPERFAMILY)
Smp_131690.1:pep	peripheral plasma membrane protein cask isoform x12	834	25	0	0.7476	34	C:cell-cell junction; P:positive regulation of calcium ion import; C:basement membrane; F:calmodulin-dependent protein kinase activity; F:protein C-terminus binding; F:PDZ domain binding; C:nuclear lamina; P:extracellular matrix organization; P:protein complex assembly; C:actin cytoskeleton; C:presynaptic membrane; C:basolateral plasma membrane; C:cilium membrane; P:intracellular protein transpor…	EC:2.7.11; EC:2.7.4.8; EC:2.7.11.17	IPR001478 (SMART); IPR004172 (SMART); IPR008145 (SMART); IPR001452 (SMART); G3DSA:1.10.510.10 (GENE3D); IPR000719 (PFAM); G3DSA:1.10.287.650 (GENE3D); IPR001478 (G3DSA:2.30.42.GENE3D); G3DSA:3.30.200.20 (GENE3D); IPR014775 (PFAM); G3DSA:3.30.63.10 (GENE3D); IPR008145 (PFAM); IPR001478 (PFAM); IPR027417 (G3DSA:3.40.50.GENE3D); IPR011511 (PFAM); G3DSA:2.30.30.40 (GENE3D); PTHR23122 (PANTHER); PTHR2…
Smp_131700.1:pep	protein kinase c epsilon type	860	25	0	0.7076	18	P:positive regulation of cell communication; P:regulation of signal transduction; F:metal ion binding; P:positive regulation of signaling; C:intracellular membrane-bounded organelle; P:response to organic substance; P:regulation of primary metabolic process; F:protein binding; F:ATP binding; P:regulation of secretion; P:intracellular signal transduction; P:regulation of multicellular organismal p…	EC:2.7.11; EC:2.7.11.13	IPR020454 (PRINTS); IPR002290 (SMART); IPR014376 (PIRSF); IPR002219 (SMART); IPR000961 (SMART); IPR000008 (SMART); IPR000008 (G3DSA:2.60.40.GENE3D); IPR000008 (PFAM); G3DSA:3.30.60.20 (GENE3D); IPR000719 (PFAM); IPR002219 (PFAM); G3DSA:3.30.200.20 (GENE3D); G3DSA:1.10.510.10 (GENE3D); G3DSA:3.30.60.20 (GENE3D); IPR017892 (PFAM); PTHR24357 (PANTHER); PTHR24357:SF73 (PANTHER); IPR008271 (PROSITE_PA…
Smp_131800.1:pep	serine threonine-protein kinase osr1	632	25	0	0.7128	4	P:protein phosphorylation; F:ATP binding; F:protein serine/threonine kinase activity	EC:2.7.11	IPR002290 (SMART); G3DSA:3.10.20.90 (GENE3D); G3DSA:1.10.510.10 (GENE3D); IPR000719 (PFAM); G3DSA:3.30.200.20 (GENE3D); PTHR24361 (PANTHER); IPR008271 (PROSITE_PATTERNS); IPR017441 (PROSITE_PATTERNS); IPR000719 (PROSITE_PROFILES); IPR011009 (SUPERFAMILY)
Smp_131980.1:pep	tachykinin-like peptides receptor 99d	85	5	6.26928e-53	0.726	0	-		G3DSA:1.20.1070.10 (GENE3D); TRANSMEMBRANE (PHOBIUS); NON_CYTOPLASMIC_DOMAIN (PHOBIUS); CYTOPLASMIC_DOMAIN (PHOBIUS); TMhelix (TMHMM)
Smp_132220.1:pep	probable g-protein coupled receptor 63	135	24	8.16386e-92	0.5858	3	C:integral to membrane; P:G-protein coupled receptor signaling pathway; F:G-protein coupled receptor activity	-	IPR000276 (PFAM); G3DSA:1.20.1070.10 (GENE3D); PTHR24245 (PANTHER); IPR000276 (PROSITE_PATTERNS); NON_CYTOPLASMIC_DOMAIN (PHOBIUS); CYTOPLASMIC_DOMAIN (PHOBIUS); SIGNAL_PEPTIDE_N_REGION (PHOBIUS); SIGNAL_PEPTIDE (PHOBIUS); TRANSMEMBRANE (PHOBIUS); SIGNAL_PEPTIDE_C_REGION (PHOBIUS); NON_CYTOPLASMIC_DOMAIN (PHOBIUS); SIGNAL_PEPTIDE_H_REGION (PHOBIUS); TRANSMEMBRANE (PHOBIUS); IPR017452 (PROSITE_PRO…
Smp_132260.1:pep	serine threonine-protein kinase 36	1653	25	0	0.6568	4	P:protein phosphorylation; F:ATP binding; F:protein serine/threonine kinase activity	EC:2.7.11	IPR002290 (SMART); G3DSA:1.10.510.10 (GENE3D); G3DSA:3.30.200.20 (GENE3D); IPR000719 (PFAM); PTHR22983 (PANTHER); PTHR22983:SF6 (PANTHER); IPR008271 (PROSITE_PATTERNS); IPR017441 (PROSITE_PATTERNS); IPR000719 (PROSITE_PROFILES); IPR011009 (SUPERFAMILY); IPR016024 (SUPERFAMILY)
Smp_132330.1:pep	ras-related protein rab-35	214	25	1.88312e-156	0.7308	11	P:cytokinesis; P:phagocytosis; P:small GTPase mediated signal transduction; C:synapse; C:neuronal cell body; C:lipid particle; F:GTP binding; C:membrane; P:nucleocytoplasmic transport; P:intracellular protein transport; F:GTPase activity	EC:3.6.1; EC:3.6.1.15	PR00449 (PRINTS); IPR020849 (SMART); IPR003578 (SMART); IPR003579 (SMART); IPR002041 (SMART); IPR027417 (G3DSA:3.40.50.GENE3D); IPR001806 (PFAM); IPR005225 (TIGRFAM); PTHR24073:SF428 (PANTHER); PTHR24073 (PANTHER); PS51419 (PROSITE_PROFILES); IPR027417 (SUPERFAMILY)
Smp_132410.1:pep	prolactin-releasing peptide receptor-like	158	25	2.70526e-107	0.7216	5	P:neuropeptide signaling pathway; C:integral to membrane; F:neuropeptide Y receptor activity	-	IPR000276 (PRINTS); G3DSA:1.20.1070.10 (GENE3D); IPR000276 (PFAM); PTHR24242:SF99 (PANTHER); PTHR24242 (PANTHER); NON_CYTOPLASMIC_DOMAIN (PHOBIUS); CYTOPLASMIC_DOMAIN (PHOBIUS); TRANSMEMBRANE (PHOBIUS); CYTOPLASMIC_DOMAIN (PHOBIUS); NON_CYTOPLASMIC_DOMAIN (PHOBIUS); TRANSMEMBRANE (PHOBIUS); TRANSMEMBRANE (PHOBIUS); IPR017452 (PROSITE_PROFILES); SSF81321 (SUPERFAMILY); TMhelix (TMHMM); TMhelix (TM…
Smp_132500.1:pep	ras and ef-hand domain-containing protein	399	25	0	0.7116	6	C:cytoplasm; F:metal ion binding; F:GTP binding; P:small GTPase mediated signal transduction; P:protein transport; C:membrane	-	Coil (COILS); PR00449 (PRINTS); IPR020849 (SMART); IPR003578 (SMART); IPR003579 (SMART); IPR005225 (TIGRFAM); IPR027417 (G3DSA:3.40.50.GENE3D); IPR001806 (PFAM); PTHR24073 (PANTHER); PTHR24073:SF385 (PANTHER); PS51419 (PROSITE_PROFILES); IPR027417 (SUPERFAMILY)
Smp_132540.1:pep	slit 2 protein	1419	25	0	0.4824	9	P:anatomical structure morphogenesis; P:cellular component movement; F:calcium ion binding; C:extracellular region; P:organ development; P:chemotaxis; P:negative regulation of cellular process; P:axon development; F:protein binding	-	IPR001881 (SMART); SM00365 (SMART); IPR001791 (SMART); IPR000483 (SMART); IPR003591 (SMART); IPR000742 (SMART); IPR006207 (SMART); IPR001611 (PFAM); G3DSA:2.10.25.10 (GENE3D); IPR001791 (PFAM); G3DSA:3.80.10.10 (GENE3D); G3DSA:2.10.25.10 (GENE3D); G3DSA:2.10.25.10 (GENE3D); G3DSA:2.10.25.10 (GENE3D); G3DSA:2.10.25.10 (GENE3D); IPR013320 (G3DSA:2.60.120.GENE3D); IPR000742 (PFAM); G3DSA:3.80.10.10 …
Smp_132670.1:pep	myosin regulatory light chain	200	25	4.5296e-139	0.884	7	P:DNA duplex unwinding; F:calcium ion binding; C:myosin complex; P:DNA replication; F:ATP binding; F:ATP-dependent 5'-3' DNA helicase activity	EC:3.6.1; EC:3.6.1.3; EC:3.6.1.15	Coil (COILS); IPR002048 (SMART); IPR002048 (PFAM); IPR011992 (G3DSA:1.10.238.GENE3D); PTHR23049 (PANTHER); IPR018247 (PROSITE_PATTERNS); IPR002048 (PROSITE_PROFILES); SSF47473 (SUPERFAMILY)
Smp_132700.1:pep	nephrin	1692	25	0	0.5248	1	F:protein binding	-	Coil (COILS); IPR003961 (SMART); IPR003599 (SMART); IPR003598 (SMART); PF13927 (PFAM); IPR013098 (PFAM); IPR013783 (G3DSA:2.60.40.GENE3D); IPR013783 (G3DSA:2.60.40.GENE3D); IPR013783 (G3DSA:2.60.40.GENE3D); IPR013783 (G3DSA:2.60.40.GENE3D); IPR003961 (PFAM); IPR013783 (G3DSA:2.60.40.GENE3D); IPR013151 (PFAM); PTHR11640:SF53 (PANTHER); PTHR11640 (PANTHER); TRANSMEMBRANE (PHOBIUS); CYTOPLASMIC_DOMA…
Smp_132730.1:pep	g protein coupled receptor fragment	478	25	0	0.5588	3	F:G-protein coupled receptor activity; P:G-protein coupled receptor signaling pathway; C:integral to membrane	-	G3DSA:1.20.1070.10 (GENE3D); IPR000276 (PFAM); PTHR22751:SF96 (PANTHER); PTHR22751 (PANTHER); NON_CYTOPLASMIC_DOMAIN (PHOBIUS); TRANSMEMBRANE (PHOBIUS); TRANSMEMBRANE (PHOBIUS); CYTOPLASMIC_DOMAIN (PHOBIUS); CYTOPLASMIC_DOMAIN (PHOBIUS); TRANSMEMBRANE (PHOBIUS); CYTOPLASMIC_DOMAIN (PHOBIUS); NON_CYTOPLASMIC_DOMAIN (PHOBIUS); NON_CYTOPLASMIC_DOMAIN (PHOBIUS); CYTOPLASMIC_DOMAIN (PHOBIUS); TRANSMEM…
Smp_133020.1:pep	mitogen activated protein kinase 14	237	25	3.03536e-177	0.6672	15	F:MAP kinase activity; P:programmed cell death; C:cytosol; P:protein phosphorylation; P:defense response to Gram-negative bacterium; P:intracellular protein kinase cascade; P:positive regulation of transcription from RNA polymerase II promoter; P:innate immune response; F:ATP binding; P:hyperosmotic response; F:transcription factor binding; C:nucleus	EC:2.7.11; EC:2.7.11.24	IPR002290 (SMART); G3DSA:3.30.200.20 (GENE3D); G3DSA:1.10.510.10 (GENE3D); IPR000719 (PFAM); PTHR24055 (PANTHER); IPR017441 (PROSITE_PATTERNS); IPR000719 (PROSITE_PROFILES); IPR011009 (SUPERFAMILY)
Smp_133420.1:pep	serine threonine protein kinase	1256	25	0	0.7768	6	C:cytoplasm; P:protein phosphorylation; C:spindle; F:ATP binding; F:protein serine/threonine kinase activity	EC:2.7.11	IPR002290 (SMART); G3DSA:3.30.200.20 (GENE3D); G3DSA:1.10.510.10 (GENE3D); IPR000719 (PFAM); PTHR11909:SF130 (PANTHER); PTHR11909 (PANTHER); IPR017441 (PROSITE_PATTERNS); IPR000719 (PROSITE_PROFILES); IPR011009 (SUPERFAMILY)
Smp_133490.1:pep	mitogen-activated protein kinase 15-like	503	25	0	0.818	5	F:MAP kinase activity; P:MAPK cascade; F:ATP binding	EC:2.7.11; EC:2.7.11.24	G3DSA:1.10.510.10 (GENE3D); G3DSA:3.30.200.20 (GENE3D); IPR000719 (PFAM); PTHR24055:SF79 (PANTHER); PTHR24055 (PANTHER); IPR003527 (PROSITE_PATTERNS); IPR000719 (PROSITE_PROFILES); IPR011009 (SUPERFAMILY)
Smp_133550.1:pep	neuropeptide f receptor-like	503	25	0	0.5628	5	P:neuropeptide signaling pathway; C:integral to membrane; F:neuropeptide Y receptor activity	-	IPR000611 (PRINTS); IPR000276 (PRINTS); IPR000276 (PFAM); G3DSA:1.20.1070.10 (GENE3D); PTHR24242:SF99 (PANTHER); PTHR24242 (PANTHER); IPR000276 (PROSITE_PATTERNS); TRANSMEMBRANE (PHOBIUS); TRANSMEMBRANE (PHOBIUS); CYTOPLASMIC_DOMAIN (PHOBIUS); NON_CYTOPLASMIC_DOMAIN (PHOBIUS); TRANSMEMBRANE (PHOBIUS); NON_CYTOPLASMIC_DOMAIN (PHOBIUS); CYTOPLASMIC_DOMAIN (PHOBIUS); NON_CYTOPLASMIC_DOMAIN (PHOBIUS)…
Smp_133640.1:pep	hypothetical protein Smp_133640	56	4	1.12764e-30	0.97	3	C:microtubule associated complex; P:microtubule-based process; F:calcium ion binding	-	IPR011992 (G3DSA:1.10.238.GENE3D); IPR018247 (PROSITE_PATTERNS); IPR002048 (PROSITE_PROFILES); SSF47473 (SUPERFAMILY)
Smp_133790.1:pep	small g protein signaling modulator 3	643	25	0	0.66	3	F:Rab GTPase activator activity; P:positive regulation of Rab GTPase activity; F:protein binding	-	IPR001452 (PRINTS); IPR000195 (SMART); IPR001452 (SMART); G3DSA:2.30.30.40 (GENE3D); IPR001452 (PFAM); IPR000195 (PFAM); G3DSA:1.10.8.270 (GENE3D); PTHR22957:SF209 (PANTHER); PTHR22957 (PANTHER); NON_CYTOPLASMIC_DOMAIN (PHOBIUS); TRANSMEMBRANE (PHOBIUS); NON_CYTOPLASMIC_DOMAIN (PHOBIUS); TRANSMEMBRANE (PHOBIUS); CYTOPLASMIC_DOMAIN (PHOBIUS); TRANSMEMBRANE (PHOBIUS); CYTOPLASMIC_DOMAIN (PHOBIUS); …
Smp_134100.1:pep	octopamine receptor	214	25	1.8538e-153	0.5956	6	P:adrenergic receptor signaling pathway; C:integral to membrane; F:adrenergic receptor activity; P:serotonin receptor signaling pathway; F:serotonin receptor activity	-	IPR000276 (PRINTS); IPR000276 (PFAM); G3DSA:1.20.1070.10 (GENE3D); PTHR24249 (PANTHER); IPR000276 (PROSITE_PATTERNS); NON_CYTOPLASMIC_DOMAIN (PHOBIUS); TRANSMEMBRANE (PHOBIUS); TRANSMEMBRANE (PHOBIUS); CYTOPLASMIC_DOMAIN (PHOBIUS); NON_CYTOPLASMIC_DOMAIN (PHOBIUS); IPR017452 (PROSITE_PROFILES); SignalP-noTM (SIGNALP_EUK); SSF81321 (SUPERFAMILY); TMhelix (TMHMM); TMhelix (TMHMM)
Smp_134180.1:pep	receptor-type tyrosine-protein phosphatase partial	1569	25	0	0.8124	16	P:peptidyl-tyrosine dephosphorylation; P:spinal cord development; P:presynaptic membrane assembly; P:cerebral cortex development; P:heterophilic cell-cell adhesion; P:cerebellum development; F:receptor binding; F:cell adhesion molecule binding; F:transmembrane receptor protein tyrosine phosphatase activity; P:positive regulation of dendrite morphogenesis; P:hippocampus development; P:corpus callo…	EC:3.1.3.16; EC:3.1; EC:3.1.3.48; EC:3.1.3.41; EC:3.1.3	IPR000242 (PRINTS); IPR000242 (SMART); IPR003961 (SMART); IPR003595 (SMART); IPR013783 (G3DSA:2.60.40.GENE3D); IPR013783 (G3DSA:2.60.40.GENE3D); IPR029021 (G3DSA:3.90.190.GENE3D); IPR013783 (G3DSA:2.60.40.GENE3D); IPR003961 (PFAM); IPR000242 (PFAM); PTHR19134 (PANTHER); PTHR19134:SF199 (PANTHER); IPR016130 (PROSITE_PATTERNS); NON_CYTOPLASMIC_DOMAIN (PHOBIUS); TRANSMEMBRANE (PHOBIUS); CYTOPLASMIC_…
Smp_134190.1:pep	receptor type tyrosine protein phosphatase	796	25	0	0.5672	1	F:protein binding	-	PR00014 (PRINTS); IPR003961 (SMART); IPR003599 (SMART); IPR013783 (G3DSA:2.60.40.GENE3D); IPR003961 (PFAM); IPR013783 (G3DSA:2.60.40.GENE3D); IPR013783 (G3DSA:2.60.40.GENE3D); IPR013783 (G3DSA:2.60.40.GENE3D); IPR013783 (G3DSA:2.60.40.GENE3D); IPR013783 (G3DSA:2.60.40.GENE3D); IPR013098 (PFAM); PTHR10489:SF480 (PANTHER); PTHR10489 (PANTHER); IPR007110 (PROSITE_PROFILES); IPR003961 (PROSITE_PROFIL…
Smp_134260.1:pep	mitogen-activated protein kinase 15	610	25	0	0.75	5	F:MAP kinase activity; P:MAPK cascade; F:ATP binding	EC:2.7.11; EC:2.7.11.24	IPR002290 (SMART); IPR000719 (PFAM); G3DSA:1.10.510.10 (GENE3D); G3DSA:3.30.200.20 (GENE3D); PTHR24055:SF79 (PANTHER); PTHR24055 (PANTHER); IPR017441 (PROSITE_PATTERNS); IPR008271 (PROSITE_PATTERNS); IPR003527 (PROSITE_PATTERNS); IPR000719 (PROSITE_PROFILES); IPR011009 (SUPERFAMILY)
Smp_134290.1:pep	serine rich repeat protein	696	18	0	0.6633	1	F:calcium ion binding	-	Coil (COILS); IPR011992 (G3DSA:1.10.238.GENE3D); PTHR11216 (PANTHER); IPR018247 (PROSITE_PATTERNS); SSF47473 (SUPERFAMILY)
Smp_134350.1:pep	thyrotropin-releasing hormone receptor	297	25	0	0.6512	7	P:embryo development ending in birth or egg hatching; P:nematode larval development; F:thyrotropin-releasing hormone receptor activity; P:reproduction; P:G-protein coupled receptor signaling pathway; C:integral to membrane; P:growth	-	IPR002120 (PRINTS); IPR000276 (PRINTS); G3DSA:1.20.1070.10 (GENE3D); IPR000276 (PFAM); PTHR24243 (PANTHER); PTHR24243:SF0 (PANTHER); IPR000276 (PROSITE_PATTERNS); TRANSMEMBRANE (PHOBIUS); TRANSMEMBRANE (PHOBIUS); NON_CYTOPLASMIC_DOMAIN (PHOBIUS); NON_CYTOPLASMIC_DOMAIN (PHOBIUS); CYTOPLASMIC_DOMAIN (PHOBIUS); TRANSMEMBRANE (PHOBIUS); TRANSMEMBRANE (PHOBIUS); TRANSMEMBRANE (PHOBIUS); CYTOPLASMIC_D…
Smp_134460.1:pep	histamine h1 receptor	524	25	0	0.6176	3	C:integral to membrane; F:G-protein coupled receptor activity; P:G-protein coupled receptor signaling pathway	-	IPR000276 (PRINTS); G3DSA:1.20.1070.10 (GENE3D); IPR000276 (PFAM); PTHR24249:SF240 (PANTHER); PTHR24249 (PANTHER); IPR000276 (PROSITE_PATTERNS); NON_CYTOPLASMIC_DOMAIN (PHOBIUS); TRANSMEMBRANE (PHOBIUS); NON_CYTOPLASMIC_DOMAIN (PHOBIUS); TRANSMEMBRANE (PHOBIUS); CYTOPLASMIC_DOMAIN (PHOBIUS); TRANSMEMBRANE (PHOBIUS); CYTOPLASMIC_DOMAIN (PHOBIUS); TRANSMEMBRANE (PHOBIUS); NON_CYTOPLASMIC_DOMAIN (PH…
Smp_134470.1:pep	nonmuscle myosin essential light	156	25	3.54318e-106	0.7292	1	F:calcium ion binding	-	IPR002048 (SMART); IPR011992 (G3DSA:1.10.238.GENE3D); IPR011992 (PFAM); IPR011992 (G3DSA:1.10.238.GENE3D); PTHR23050 (PANTHER); IPR018247 (PROSITE_PATTERNS); IPR002048 (PROSITE_PROFILES); SSF47473 (SUPERFAMILY)
Smp_134560.1:pep	serine threonine-protein kinase doa	2483	25	0	0.8368	4	P:protein phosphorylation; F:ATP binding; F:protein serine/threonine kinase activity	EC:2.7.11	Coil (COILS); Coil (COILS); IPR002290 (SMART); G3DSA:1.10.510.10 (GENE3D); IPR000719 (PFAM); G3DSA:3.30.200.20 (GENE3D); PTHR24058 (PANTHER); PTHR24058:SF26 (PANTHER); IPR017441 (PROSITE_PATTERNS); IPR008271 (PROSITE_PATTERNS); IPR000719 (PROSITE_PROFILES); IPR011009 (SUPERFAMILY)
Smp_134800.1:pep	macrophage colony stimulating factor 1 receptor	1201	25	0	0.5264	5	P:protein phosphorylation; F:protein tyrosine kinase activity; F:ATP binding; P:regulation of cellular process; F:protein binding	EC:2.7.10	IPR020635 (SMART); IPR001245 (PFAM); IPR013783 (G3DSA:2.60.40.GENE3D); G3DSA:1.10.510.10 (GENE3D); PTHR24416 (PANTHER); IPR008266 (PROSITE_PATTERNS); SIGNAL_PEPTIDE (PHOBIUS); NON_CYTOPLASMIC_DOMAIN (PHOBIUS); SIGNAL_PEPTIDE_C_REGION (PHOBIUS); SIGNAL_PEPTIDE_H_REGION (PHOBIUS); SIGNAL_PEPTIDE_N_REGION (PHOBIUS); IPR007110 (PROSITE_PROFILES); IPR000719 (PROSITE_PROFILES); SignalP-noTM (SIGNALP_EU…
Smp_134820.1:pep	5-hydroxytryptamine receptor 1b	387	25	0	0.5752	5	P:G-protein coupled receptor signaling pathway; F:G-protein coupled receptor activity; C:cell part; C:integral to membrane; P:negative regulation of cAMP biosynthetic process	-	IPR000276 (PRINTS); G3DSA:1.20.1070.10 (GENE3D); IPR000276 (PFAM); PTHR24249:SF215 (PANTHER); PTHR24249 (PANTHER); TRANSMEMBRANE (PHOBIUS); TRANSMEMBRANE (PHOBIUS); CYTOPLASMIC_DOMAIN (PHOBIUS); NON_CYTOPLASMIC_DOMAIN (PHOBIUS); TRANSMEMBRANE (PHOBIUS); NON_CYTOPLASMIC_DOMAIN (PHOBIUS); TRANSMEMBRANE (PHOBIUS); TRANSMEMBRANE (PHOBIUS); CYTOPLASMIC_DOMAIN (PHOBIUS); NON_CYTOPLASMIC_DOMAIN (PHOBIUS…
Smp_134890.1:pep	atp-binding cassette sub-family b member mitochondrial	260	25	0	0.8156	5	P:transmembrane transport; F:xenobiotic-transporting ATPase activity; C:integral to membrane; P:ATP catabolic process; F:ATP binding	EC:3.6.1; EC:3.6.1.3; EC:3.6.3.44; EC:3.6.1.15	IPR003593 (SMART); IPR027417 (G3DSA:3.40.50.GENE3D); IPR003439 (PFAM); PTHR24221 (PANTHER); IPR030255 (PTHR24221:PANTHER); IPR017871 (PROSITE_PATTERNS); IPR003439 (PROSITE_PROFILES); IPR027417 (SUPERFAMILY)
Smp_134910.1:pep	serine:threonine kinase sad 1	1511	25	0	0.9324	4	P:protein phosphorylation; F:ATP binding; F:protein serine/threonine kinase activity	EC:2.7.11	Coil (COILS); IPR002290 (SMART); IPR000719 (PFAM); G3DSA:3.30.200.20 (GENE3D); G3DSA:1.10.510.10 (GENE3D); PTHR24343 (PANTHER); PTHR24343:SF117 (PANTHER); IPR017441 (PROSITE_PATTERNS); IPR008271 (PROSITE_PATTERNS); CYTOPLASMIC_DOMAIN (PHOBIUS); CYTOPLASMIC_DOMAIN (PHOBIUS); TRANSMEMBRANE (PHOBIUS); NON_CYTOPLASMIC_DOMAIN (PHOBIUS); TRANSMEMBRANE (PHOBIUS); IPR000719 (PROSITE_PROFILES); IPR011009 …
Smp_134910.2:pep	serine:threonine kinase sad 1	1510	25	0	0.9324	4	P:protein phosphorylation; F:ATP binding; F:protein serine/threonine kinase activity	EC:2.7.11	IPR002290 (SMART); G3DSA:3.30.200.20 (GENE3D); G3DSA:1.10.510.10 (GENE3D); IPR000719 (PFAM); PTHR24343 (PANTHER); PTHR24343:SF117 (PANTHER); IPR008271 (PROSITE_PATTERNS); IPR017441 (PROSITE_PATTERNS); CYTOPLASMIC_DOMAIN (PHOBIUS); NON_CYTOPLASMIC_DOMAIN (PHOBIUS); TRANSMEMBRANE (PHOBIUS); TRANSMEMBRANE (PHOBIUS); CYTOPLASMIC_DOMAIN (PHOBIUS); IPR000719 (PROSITE_PROFILES); IPR011009 (SUPERFAMILY)
Smp_134940.1:pep	nitric oxide-associated protein 1	713	25	0	0.5804	10	F:GTP binding; C:extrinsic to mitochondrial inner membrane; P:ribosome biogenesis; P:regulation of cellular respiration; P:GTP catabolic process; C:mitochondrion; P:mitochondrial translation; P:apoptotic process; F:GTPase activity; P:regulation of cell death		IPR027417 (G3DSA:3.40.50.GENE3D); IPR027417 (G3DSA:3.40.50.GENE3D); PTHR11089 (PANTHER); PTHR11089:SF3 (PANTHER); IPR027417 (SUPERFAMILY)
Smp_134950.1:pep	centrin-1	175	25	9.28438e-120	0.8572	15	F:microtubule binding; F:nucleic acid binding; F:calcium ion binding; C:spindle pole; F:ATP-dependent helicase activity; C:centrosome; P:cell division; F:ATP binding; P:mitosis; F:G-protein beta/gamma-subunit complex binding; C:photoreceptor connecting cilium; P:cellular response to heat; C:cytoplasm; F:heterotrimeric G-protein binding	EC:3.6.1; EC:3.6.1.3; EC:3.6.1.15	Coil (COILS); IPR002048 (SMART); IPR011992 (PFAM); PF13833 (PFAM); IPR011992 (G3DSA:1.10.238.GENE3D); IPR011992 (G3DSA:1.10.238.GENE3D); PTHR23050 (PANTHER); PTHR23050:SF123 (PANTHER); IPR000629 (PROSITE_PATTERNS); IPR018247 (PROSITE_PATTERNS); IPR002048 (PROSITE_PROFILES); SSF47473 (SUPERFAMILY)
Smp_134960.1:pep	peptide (allatostatin somatostatin)-like receptor	145	17	3.46782e-100	0.5006	3	C:integral to membrane; P:G-protein coupled receptor signaling pathway; F:G-protein coupled receptor activity	-	G3DSA:1.20.1070.10 (GENE3D); PTHR24228 (PANTHER); NON_CYTOPLASMIC_DOMAIN (PHOBIUS); TRANSMEMBRANE (PHOBIUS); TRANSMEMBRANE (PHOBIUS); CYTOPLASMIC_DOMAIN (PHOBIUS); CYTOPLASMIC_DOMAIN (PHOBIUS); IPR017452 (PROSITE_PROFILES); SSF81321 (SUPERFAMILY); TMhelix (TMHMM); TMhelix (TMHMM)
Smp_135360.1:pep	aurora kinase b	272	25	0	0.804	8	P:protein phosphorylation; F:protein serine/threonine kinase activity; P:cell cycle process; P:negative regulation of cellular process; C:nucleus; F:ATP binding; C:condensed chromosome, centromeric region	EC:2.7.11	IPR002290 (SMART); IPR000719 (PFAM); G3DSA:1.10.510.10 (GENE3D); G3DSA:3.30.200.20 (GENE3D); IPR030616 (PANTHER); IPR008271 (PROSITE_PATTERNS); IPR017441 (PROSITE_PATTERNS); IPR000719 (PROSITE_PROFILES); IPR011009 (SUPERFAMILY)
Smp_135790.1:pep	intersectin-1 isoform x3	1586	25	0	0.5356	6	F:protein binding; F:calcium ion binding; P:regulation of Rho protein signal transduction; F:Rho guanyl-nucleotide exchange factor activity; C:integral to membrane; F:receptor activity	-	Coil (COILS); Coil (COILS); Coil (COILS); Coil (COILS); IPR001452 (PRINTS); IPR002048 (SMART); IPR001452 (SMART); IPR000261 (SMART); IPR000219 (SMART); PF12763 (PFAM); IPR011992 (G3DSA:1.10.238.GENE3D); G3DSA:2.30.30.40 (GENE3D); IPR011993 (G3DSA:2.30.29.GENE3D); PF16652 (PFAM); IPR012493 (PFAM); IPR001452 (PFAM); G3DSA:2.30.30.40 (GENE3D); G3DSA:2.30.30.40 (GENE3D); IPR000219 (PFAM); IPR001452 (…
Smp_135970.1:pep	calcium-binding protein	70	25	2.19162e-42	0.6536	1	F:calcium ion binding	-	IPR002048 (SMART); IPR011992 (PFAM); IPR011992 (G3DSA:1.10.238.GENE3D); IPR018247 (PROSITE_PATTERNS); IPR002048 (PROSITE_PROFILES); SSF47473 (SUPERFAMILY)
Smp_135980.1:pep	calcium binding protein	156	25	3.77445e-110	0.6324	1	F:calcium ion binding	-	IPR002048 (SMART); IPR011992 (G3DSA:1.10.238.GENE3D); IPR011992 (PFAM); PTHR10891 (PANTHER); IPR018247 (PROSITE_PATTERNS); IPR002048 (PROSITE_PROFILES); SSF47473 (SUPERFAMILY)
Smp_136300.1:pep	tyrosine protein kinase fyn	653	25	0	0.7608	5	F:protein tyrosine kinase activity; F:protein binding; F:ATP binding; P:protein phosphorylation; P:multicellular organismal development	EC:2.7.10	IPR001245 (PRINTS); IPR000980 (PRINTS); IPR020635 (SMART); IPR001452 (SMART); IPR000980 (SMART); IPR001245 (PFAM); IPR000980 (G3DSA:3.30.505.GENE3D); G3DSA:2.30.30.40 (GENE3D); G3DSA:3.30.200.20 (GENE3D); IPR001452 (PFAM); G3DSA:2.30.30.40 (GENE3D); G3DSA:1.10.510.10 (GENE3D); IPR000980 (PFAM); PTHR24418 (PANTHER); PTHR24418:SF35 (PANTHER); IPR017441 (PROSITE_PATTERNS); IPR008266 (PROSITE_PATTERN…
Smp_136550.1:pep	tyrosine-protein kinase transmembrane receptor ror2	1301	25	0	0.5864	3	F:protein kinase activity; P:protein phosphorylation; F:ATP binding	-	Coil (COILS); IPR001245 (PRINTS); IPR001245 (PFAM); G3DSA:3.30.200.20 (GENE3D); G3DSA:1.10.510.10 (GENE3D); G3DSA:2.40.20.10 (GENE3D); PTHR24418 (PANTHER); TRANSMEMBRANE (PHOBIUS); CYTOPLASMIC_DOMAIN (PHOBIUS); NON_CYTOPLASMIC_DOMAIN (PHOBIUS); IPR000719 (PROSITE_PROFILES); IPR000001 (PROSITE_PROFILES); IPR011009 (SUPERFAMILY); TMhelix (TMHMM); TMhelix (TMHMM)
Smp_136640.1:pep	sorcin	174	25	7.90086e-125	0.7496	1	F:calcium ion binding	-	IPR002048 (SMART); IPR011992 (G3DSA:1.10.238.GENE3D); IPR002048 (PFAM); IPR011992 (PFAM); PTHR10183 (PANTHER); IPR018247 (PROSITE_PATTERNS); IPR002048 (PROSITE_PROFILES); SSF47473 (SUPERFAMILY)
Smp_136750.1:pep	ribosomal protein s6 kinase beta-1 isoform x3	1762	25	0	0.7612	7	F:ligase activity; P:protein phosphorylation; F:ATP binding; F:zinc ion binding; F:protein serine/threonine kinase activity; F:protein binding	EC:2.7.11	Coil (COILS); Coil (COILS); Coil (COILS); Coil (COILS); Coil (COILS); Coil (COILS); Coil (COILS); Coil (COILS); Coil (COILS); Coil (COILS); IPR001841 (SMART); IPR002290 (SMART); IPR000961 (SMART); IPR013083 (G3DSA:3.30.40.GENE3D); G3DSA:3.30.200.20 (GENE3D); G3DSA:1.10.510.10 (GENE3D); PF13920 (PFAM); IPR017892 (PFAM); IPR000719 (PFAM); PTHR24351:SF64 (PANTHER); PTHR24351 (PANTHER); IPR017907 (PR…
Smp_136850.1:pep	centrin-1	182	25	1.53518e-127	0.776	5	C:microtubule organizing center; F:calcium ion binding; F:protein complex binding; F:organic cyclic compound binding; F:heterocyclic compound binding	-	IPR002048 (SMART); IPR011992 (PFAM); IPR011992 (G3DSA:1.10.238.GENE3D); IPR011992 (G3DSA:1.10.238.GENE3D); IPR029527 (PTHR23050:PANTHER); PTHR23050 (PANTHER); IPR018247 (PROSITE_PATTERNS); IPR002048 (PROSITE_PROFILES); SSF47473 (SUPERFAMILY)
Smp_136850.2:pep	centrin- partial	185	25	9.67938e-130	0.7944	4	C:microtubule organizing center; F:calcium ion binding; F:organic cyclic compound binding; F:heterocyclic compound binding	-	IPR002048 (SMART); IPR011992 (PFAM); PF13833 (PFAM); IPR011992 (G3DSA:1.10.238.GENE3D); IPR011992 (G3DSA:1.10.238.GENE3D); PTHR23050 (PANTHER); IPR029527 (PTHR23050:PANTHER); IPR018247 (PROSITE_PATTERNS); IPR002048 (PROSITE_PROFILES); SSF47473 (SUPERFAMILY)
Smp_137050.1:pep	orexin receptor type 2	412	13	0	0.6454	3	C:integral to membrane; F:G-protein coupled receptor activity; P:G-protein coupled receptor signaling pathway	-	IPR000276 (PRINTS); IPR000276 (PFAM); G3DSA:1.20.1070.10 (GENE3D); PTHR24242:SF131 (PANTHER); PTHR24242 (PANTHER); IPR000276 (PROSITE_PATTERNS); CYTOPLASMIC_DOMAIN (PHOBIUS); NON_CYTOPLASMIC_DOMAIN (PHOBIUS); CYTOPLASMIC_DOMAIN (PHOBIUS); TRANSMEMBRANE (PHOBIUS); TRANSMEMBRANE (PHOBIUS); TRANSMEMBRANE (PHOBIUS); TRANSMEMBRANE (PHOBIUS); TRANSMEMBRANE (PHOBIUS); NON_CYTOPLASMIC_DOMAIN (PHOBIUS); N…
Smp_137160.1:pep	calcium-binding mitochondrial carrier protein partial	660	25	0	0.7216	3	C:integral to membrane; F:calcium ion binding; P:transmembrane transport	-	IPR002067 (PRINTS); IPR011992 (G3DSA:1.10.238.GENE3D); IPR023395 (G3DSA:1.50.40.GENE3D); IPR018108 (PFAM); PF13833 (PFAM); PTHR24089:SF204 (PANTHER); PTHR24089 (PANTHER); IPR002048 (PROSITE_PROFILES); IPR018108 (PROSITE_PROFILES); SSF47473 (SUPERFAMILY); IPR023395 (SUPERFAMILY)
Smp_137300.1:pep	amine gpcr	328	25	0	0.6204	3	C:integral to membrane; P:G-protein coupled receptor signaling pathway; F:G-protein coupled receptor activity	-	IPR000276 (PRINTS); IPR000276 (PFAM); G3DSA:1.20.1070.10 (GENE3D); TRANSMEMBRANE (PHOBIUS); TRANSMEMBRANE (PHOBIUS); TRANSMEMBRANE (PHOBIUS); NON_CYTOPLASMIC_DOMAIN (PHOBIUS); NON_CYTOPLASMIC_DOMAIN (PHOBIUS); TRANSMEMBRANE (PHOBIUS); TRANSMEMBRANE (PHOBIUS); NON_CYTOPLASMIC_DOMAIN (PHOBIUS); CYTOPLASMIC_DOMAIN (PHOBIUS); CYTOPLASMIC_DOMAIN (PHOBIUS); TRANSMEMBRANE (PHOBIUS); TRANSMEMBRANE (PHOBI…
Smp_137310.1:pep	amine gpcr	189	25	7.97475e-133	0.6312	1	C:integral to membrane	-	G3DSA:1.20.1070.10 (GENE3D); SIGNAL_PEPTIDE_N_REGION (PHOBIUS); TRANSMEMBRANE (PHOBIUS); NON_CYTOPLASMIC_DOMAIN (PHOBIUS); SIGNAL_PEPTIDE_C_REGION (PHOBIUS); SIGNAL_PEPTIDE (PHOBIUS); CYTOPLASMIC_DOMAIN (PHOBIUS); SIGNAL_PEPTIDE_H_REGION (PHOBIUS); IPR017452 (PROSITE_PROFILES); SSF81321 (SUPERFAMILY); TMhelix (TMHMM)
Smp_137320.1:pep	amine gpcr	229	25	4.83374e-164	0.5416	3	C:integral to membrane; P:G-protein coupled receptor signaling pathway; F:G-protein coupled receptor activity	-	IPR000276 (PFAM); G3DSA:1.20.1070.10 (GENE3D); SIGNAL_PEPTIDE_N_REGION (PHOBIUS); CYTOPLASMIC_DOMAIN (PHOBIUS); TRANSMEMBRANE (PHOBIUS); NON_CYTOPLASMIC_DOMAIN (PHOBIUS); TRANSMEMBRANE (PHOBIUS); NON_CYTOPLASMIC_DOMAIN (PHOBIUS); TRANSMEMBRANE (PHOBIUS); CYTOPLASMIC_DOMAIN (PHOBIUS); SIGNAL_PEPTIDE_H_REGION (PHOBIUS); SIGNAL_PEPTIDE_C_REGION (PHOBIUS); SIGNAL_PEPTIDE (PHOBIUS); IPR017452 (PROSITE…
Smp_137370.1:pep	cyclin-dependent kinase partial	751	25	0	0.6544	4	P:protein phosphorylation; F:ATP binding; F:protein serine/threonine kinase activity	EC:2.7.11	IPR002290 (SMART); G3DSA:1.10.510.10 (GENE3D); IPR000719 (PFAM); G3DSA:3.30.200.20 (GENE3D); PTHR24056 (PANTHER); PTHR24056:SF46 (PANTHER); IPR017441 (PROSITE_PATTERNS); IPR008271 (PROSITE_PATTERNS); IPR000719 (PROSITE_PROFILES); IPR011009 (SUPERFAMILY)
Smp_137610.1:pep	focal adhesion kinase 1	971	25	0	0.5992	6	P:protein phosphorylation; F:signal transducer activity; F:ATP binding; F:protein tyrosine kinase activity; C:focal adhesion; P:signal complex assembly	EC:2.7.10	IPR001245 (PRINTS); IPR020635 (SMART); G3DSA:1.10.510.10 (GENE3D); G3DSA:1.20.120.330 (GENE3D); G3DSA:3.30.200.20 (GENE3D); IPR005189 (PFAM); IPR001245 (PFAM); PTHR24418:SF220 (PANTHER); PTHR24418 (PANTHER); IPR008266 (PROSITE_PATTERNS); IPR005189 (PRODOM); IPR000719 (PROSITE_PROFILES); IPR005189 (SUPERFAMILY); SSF50729 (SUPERFAMILY); IPR011009 (SUPERFAMILY)
Smp_137750.1:pep	calbindin-32 isoform x2	255	25	0	0.8292	2	F:calcium ion binding; P:cellular calcium ion homeostasis	-	IPR002048 (SMART); IPR011992 (G3DSA:1.10.238.GENE3D); IPR002048 (PFAM); IPR011992 (PFAM); IPR011992 (G3DSA:1.10.238.GENE3D); PTHR19972 (PANTHER); IPR018247 (PROSITE_PATTERNS); IPR002048 (PROSITE_PROFILES); SSF47473 (SUPERFAMILY)
Smp_137980.1:pep	rhodopsin-like orphan gpcr	480	10	0	0.626	1	C:integral to membrane	-	G3DSA:1.20.1070.10 (GENE3D); PTHR22751 (PANTHER); PTHR22751:SF119 (PANTHER); NON_CYTOPLASMIC_DOMAIN (PHOBIUS); TRANSMEMBRANE (PHOBIUS); TRANSMEMBRANE (PHOBIUS); NON_CYTOPLASMIC_DOMAIN (PHOBIUS); CYTOPLASMIC_DOMAIN (PHOBIUS); CYTOPLASMIC_DOMAIN (PHOBIUS); NON_CYTOPLASMIC_DOMAIN (PHOBIUS); TRANSMEMBRANE (PHOBIUS); TRANSMEMBRANE (PHOBIUS); CYTOPLASMIC_DOMAIN (PHOBIUS); TRANSMEMBRANE (PHOBIUS); IPR01…
Smp_138620.1:pep	spectrin alpha actinin	2988	25	0	0.5788	3	F:calcium ion binding; P:cell cycle arrest; F:protein binding	-	Coil (COILS); Coil (COILS); Coil (COILS); Coil (COILS); Coil (COILS); Coil (COILS); Coil (COILS); Coil (COILS); Coil (COILS); Coil (COILS); IPR002048 (SMART); IPR018159 (SMART); IPR003108 (SMART); IPR003108 (G3DSA:3.30.920.GENE3D); IPR003108 (PFAM); IPR011992 (G3DSA:1.10.238.GENE3D); IPR002017 (PFAM); G3DSA:1.20.58.60 (GENE3D); G3DSA:1.20.58.60 (GENE3D); G3DSA:1.20.58.60 (GENE3D); PTHR11915:SF243…
Smp_138850.1:pep	sh2 domain-containing protein 4a	292	25	0	0.5364	1	C:intracellular part	-	IPR000980 (PRINTS); IPR000980 (SMART); IPR000980 (G3DSA:3.30.505.GENE3D); IPR000980 (PFAM); PTHR14388 (PANTHER); IPR000980 (PROSITE_PROFILES); IPR000980 (SUPERFAMILY)
Smp_139020.1:pep	tbc domain-containing protein kinase-like protein	1471	25	0	0.636	13	F:nucleoside transmembrane transporter activity; F:Rab GTPase activator activity; P:transport; P:protein phosphorylation; P:ubiquitin-dependent protein catabolic process; F:ubiquitin thiolesterase activity; F:cysteine-type peptidase activity; F:zinc ion binding; F:protein kinase activity; C:integral to membrane; F:ATP binding; P:positive regulation of Rab GTPase activity	EC:3.1.2.15; EC:3.4	IPR002259 (PRINTS); IPR000195 (SMART); IPR002290 (SMART); G3DSA:1.10.510.10 (GENE3D); IPR001763 (G3DSA:3.40.250.GENE3D); IPR000719 (PFAM); G3DSA:1.10.8.270 (GENE3D); IPR002259 (PFAM); IPR000195 (PFAM); PTHR10332:SF10 (PANTHER); IPR002259 (PANTHER); TRANSMEMBRANE (PHOBIUS); TRANSMEMBRANE (PHOBIUS); CYTOPLASMIC_DOMAIN (PHOBIUS); NON_CYTOPLASMIC_DOMAIN (PHOBIUS); TRANSMEMBRANE (PHOBIUS); TRANSMEMBRA…
Smp_139340.1:pep	ras-related protein rab-27a	374	25	0	0.9616	5	F:GTP binding; P:small GTPase mediated signal transduction; P:protein transport; C:membrane; C:intracellular	-	PR00449 (PRINTS); IPR003579 (SMART); IPR020849 (SMART); IPR003578 (SMART); IPR027417 (G3DSA:3.40.50.GENE3D); IPR005225 (TIGRFAM); IPR001806 (PFAM); PTHR24073:SF388 (PANTHER); PTHR24073 (PANTHER); PS51419 (PROSITE_PROFILES); IPR027417 (SUPERFAMILY)
Smp_139400.1:pep	tensin-like c1 domain-containing phosphatase isoform x2	1704	25	0	0.5336	1	F:protein binding	-	Coil (COILS); Coil (COILS); Coil (COILS); IPR000980 (SMART); IPR006020 (SMART); IPR013625 (PFAM); IPR000980 (G3DSA:3.30.505.GENE3D); IPR000980 (PFAM); IPR029021 (G3DSA:3.90.190.GENE3D); G3DSA:2.60.40.1110 (GENE3D); IPR011993 (G3DSA:2.30.29.GENE3D); IPR014020 (PFAM); PTHR12583:SF7 (PANTHER); PTHR12583 (PANTHER); IPR014020 (PROSITE_PROFILES); IPR000980 (PROSITE_PROFILES); IPR000980 (SUPERFAMILY); I…
Smp_139430.1:pep	pleckstrin homology domain-containing family a member 3-like	535	25	0	0.7124	5	C:cytoplasm; P:glycolipid transport; F:1-phosphatidylinositol binding; F:glycolipid binding; F:glycolipid transporter activity	-	IPR001849 (SMART); IPR014830 (PFAM); IPR014830 (G3DSA:1.10.3520.GENE3D); IPR001849 (PFAM); IPR011993 (G3DSA:2.30.29.GENE3D); PTHR10219 (PANTHER); PTHR10219:SF31 (PANTHER); IPR001849 (PROSITE_PROFILES); SSF50729 (SUPERFAMILY); IPR014830 (SUPERFAMILY)
Smp_139470.1:pep	sjchgc04002 protein	1117	25	0	0.7644	1	F:protein binding	-	IPR000980 (SMART); IPR006020 (SMART); IPR011993 (G3DSA:2.30.29.GENE3D); IPR006020 (PFAM); IPR000980 (PFAM); IPR000980 (G3DSA:3.30.505.GENE3D); PTHR12583 (PANTHER); PTHR12583:SF15 (PANTHER); IPR000980 (PROSITE_PROFILES); IPR006020 (PROSITE_PROFILES); SSF50729 (SUPERFAMILY); IPR000980 (SUPERFAMILY)
Smp_139480.1:pep	ephrin type-b receptor 1-like	1148	25	0	0.5472	4	F:protein tyrosine kinase activity; P:protein phosphorylation; F:ATP binding; F:protein binding	EC:2.7.10	Coil (COILS); Coil (COILS); IPR001245 (PRINTS); IPR020635 (SMART); IPR013783 (G3DSA:2.60.40.GENE3D); G3DSA:3.30.200.20 (GENE3D); IPR001245 (PFAM); G3DSA:1.10.510.10 (GENE3D); PTHR24416:SF263 (PANTHER); PTHR24416 (PANTHER); IPR008266 (PROSITE_PATTERNS); IPR017441 (PROSITE_PATTERNS); NON_CYTOPLASMIC_DOMAIN (PHOBIUS); TRANSMEMBRANE (PHOBIUS); CYTOPLASMIC_DOMAIN (PHOBIUS); IPR003961 (PROSITE_PROFILES…
Smp_139520.1:pep	epidermal growth factor receptor kinase substrate 8-like protein 3-like	719	25	0	0.5336	1	F:protein binding	-	G3DSA:2.30.30.40 (GENE3D); IPR001452 (PFAM); PTHR12287:SF23 (PANTHER); PTHR12287 (PANTHER); IPR001452 (PROSITE_PROFILES); IPR001452 (SUPERFAMILY); SSF50729 (SUPERFAMILY)
Smp_139630.1:pep	testis-expressed sequence 9 protein	619	25	0	0.6804	8	P:lipopolysaccharide biosynthetic process; P:protein phosphorylation; F:protein tyrosine kinase activity; F:ATP binding; F:hydrolase activity; C:membrane; F:protein serine/threonine kinase activity	EC:2.7.10; EC:2.7.11	Coil (COILS); Coil (COILS); Coil (COILS); Coil (COILS); Coil (COILS); Coil (COILS); G3DSA:1.10.510.10 (GENE3D); IPR010440 (PFAM); IPR022495 (TIGRFAM); IPR022495 (PANTHER); IPR008266 (PROSITE_PATTERNS); NON_CYTOPLASMIC_DOMAIN (PHOBIUS); TRANSMEMBRANE (PHOBIUS); NON_CYTOPLASMIC_DOMAIN (PHOBIUS); CYTOPLASMIC_DOMAIN (PHOBIUS); TRANSMEMBRANE (PHOBIUS); IPR000719 (PROSITE_PROFILES); IPR011009 (SUPERFAM…
Smp_139800.1:pep	rho-associated protein kinase 1	1224	25	0	0.596	4	P:protein phosphorylation; F:ATP binding; F:protein serine/threonine kinase activity	EC:2.7.11	Coil (COILS); Coil (COILS); Coil (COILS); Coil (COILS); Coil (COILS); Coil (COILS); Coil (COILS); Coil (COILS); Coil (COILS); Coil (COILS); IPR000961 (SMART); IPR002290 (SMART); G3DSA:3.30.200.20 (GENE3D); G3DSA:1.10.510.10 (GENE3D); IPR000719 (PFAM); IPR011993 (G3DSA:2.30.29.GENE3D); PTHR22988 (PANTHER); IPR029875 (PTHR22988:PANTHER); IPR008271 (PROSITE_PATTERNS); IPR017441 (PROSITE_PATTERNS); I…
Smp_139970.1:pep	calcium-binding ef- -containing protein	73	25	7.89776e-44	0.6816	1	F:calcium ion binding	-	IPR011992 (G3DSA:1.10.238.GENE3D); IPR011992 (PFAM); IPR018247 (PROSITE_PATTERNS); IPR002048 (PROSITE_PROFILES); SSF47473 (SUPERFAMILY)
Smp_140250.1:pep	fmrfamide receptor-like	350	25	0	0.5808	3	C:integral to membrane; P:G-protein coupled receptor signaling pathway; F:G-protein coupled receptor activity	-	IPR000276 (PRINTS); G3DSA:1.20.1070.10 (GENE3D); IPR000276 (PFAM); PTHR24229 (PANTHER); CYTOPLASMIC_DOMAIN (PHOBIUS); CYTOPLASMIC_DOMAIN (PHOBIUS); NON_CYTOPLASMIC_DOMAIN (PHOBIUS); TRANSMEMBRANE (PHOBIUS); NON_CYTOPLASMIC_DOMAIN (PHOBIUS); TRANSMEMBRANE (PHOBIUS); CYTOPLASMIC_DOMAIN (PHOBIUS); TRANSMEMBRANE (PHOBIUS); TRANSMEMBRANE (PHOBIUS); NON_CYTOPLASMIC_DOMAIN (PHOBIUS); TRANSMEMBRANE (PHOB…
Smp_140360.1:pep	sh2 domain containing adapter protein f	1070	25	0	0.714	3	C:phosphatidylinositol 3-kinase complex; F:phosphatidylinositol 3-kinase regulator activity; P:regulation of phosphatidylinositol 3-kinase activity	-	IPR000980 (PRINTS); IPR000980 (SMART); IPR000980 (PFAM); IPR000980 (G3DSA:3.30.505.GENE3D); PTHR15127 (PANTHER); PTHR15127:SF32 (PANTHER); IPR000980 (PROSITE_PROFILES); IPR000980 (SUPERFAMILY)
Smp_140490.1:pep	protein kinase c and casein kinase substrate in neurons protein 1 isoform x1	495	25	0	0.6516	1	F:protein binding	-	Coil (COILS); IPR001452 (PRINTS); IPR001452 (SMART); IPR001060 (SMART); IPR001060 (PFAM); G3DSA:2.30.30.40 (GENE3D); IPR001452 (PFAM); PTHR10959 (PANTHER); PTHR10959:SF4 (PANTHER); IPR001452 (PROSITE_PROFILES); IPR031160 (PROSITE_PROFILES); IPR001452 (SUPERFAMILY); SSF103657 (SUPERFAMILY)
Smp_140620.1:pep	g protein coupled receptor fragment	186	14	9.06947e-127	0.7543	3	C:integral to membrane; P:G-protein coupled receptor signaling pathway; F:G-protein coupled receptor activity	-	IPR000276 (PRINTS); G3DSA:1.20.1070.10 (GENE3D); TRANSMEMBRANE (PHOBIUS); TRANSMEMBRANE (PHOBIUS); NON_CYTOPLASMIC_DOMAIN (PHOBIUS); NON_CYTOPLASMIC_DOMAIN (PHOBIUS); CYTOPLASMIC_DOMAIN (PHOBIUS); TRANSMEMBRANE (PHOBIUS); NON_CYTOPLASMIC_DOMAIN (PHOBIUS); CYTOPLASMIC_DOMAIN (PHOBIUS); TRANSMEMBRANE (PHOBIUS); IPR017452 (PROSITE_PROFILES); SSF81321 (SUPERFAMILY); TMhelix (TMHMM); TMhelix (TMHMM); …
Smp_140700.1:pep	serine:threonine protein kinase nlk	577	25	0	0.69	18	P:Wnt receptor signaling pathway; P:polarity specification of proximal/distal axis; P:mitotic spindle organization; F:protein N-terminus binding; P:muscle cell fate specification; P:asymmetric cell division; P:endodermal cell fate specification; P:embryo development ending in birth or egg hatching; P:MAPK cascade; F:MAP kinase activity; P:nematode larval development; C:nucleus; F:ATP binding; P:a…	EC:2.7.11; EC:2.7.11.24	IPR002290 (SMART); IPR000719 (PFAM); G3DSA:1.10.510.10 (GENE3D); G3DSA:3.30.200.20 (GENE3D); PTHR24055 (PANTHER); PTHR24055:SF143 (PANTHER); IPR003527 (PROSITE_PATTERNS); IPR008271 (PROSITE_PATTERNS); IPR017441 (PROSITE_PATTERNS); IPR000719 (PROSITE_PROFILES); IPR011009 (SUPERFAMILY)
Smp_140770.1:pep	serine threonine-protein phosphatase rdgc	628	25	0	0.6272	5	F:calcium ion binding; F:protein binding; C:neuronal cell body; F:phosphoprotein phosphatase activity	EC:3.1.3.16; EC:3.1; EC:3.1.3.41	IPR006186 (PRINTS); IPR006186 (SMART); IPR002048 (SMART); IPR011992 (G3DSA:1.10.238.GENE3D); IPR013235 (PFAM); IPR002048 (PFAM); IPR011992 (PFAM); IPR004843 (PFAM); IPR029052 (G3DSA:3.60.21.GENE3D); PTHR11668:SF200 (PANTHER); PTHR11668 (PANTHER); IPR006186 (PROSITE_PATTERNS); IPR018247 (PROSITE_PATTERNS); IPR002048 (PROSITE_PROFILES); IPR029052 (SUPERFAMILY); SSF47473 (SUPERFAMILY)
Smp_141180.1:pep	hypothetical protein Smp_141180	357	4	0	0.705	3	F:protein kinase activity; P:protein phosphorylation; F:ATP binding	-	G3DSA:1.10.510.10 (GENE3D); CYTOPLASMIC_DOMAIN (PHOBIUS); NON_CYTOPLASMIC_DOMAIN (PHOBIUS); TRANSMEMBRANE (PHOBIUS); IPR011009 (SUPERFAMILY)
Smp_141230.1:pep	dual specificity tyrosine-phosphorylation-regulated kinase 2	746	25	0	0.7824	4	P:protein phosphorylation; F:ATP binding; F:protein serine/threonine kinase activity	EC:2.7.11	IPR002290 (SMART); G3DSA:1.10.510.10 (GENE3D); IPR000719 (PFAM); G3DSA:3.30.200.20 (GENE3D); PTHR24058 (PANTHER); PTHR24058:SF48 (PANTHER); IPR008271 (PROSITE_PATTERNS); IPR017441 (PROSITE_PATTERNS); IPR000719 (PROSITE_PROFILES)
Smp_141380.1:pep	serine threonine-protein kinase vrk1	621	25	0	0.5888	3	P:protein phosphorylation; F:protein kinase activity; F:ATP binding	-	IPR002290 (SMART); G3DSA:1.10.510.10 (GENE3D); IPR000719 (PFAM); G3DSA:3.30.200.20 (GENE3D); PTHR11909:SF95 (PANTHER); PTHR11909 (PANTHER); IPR017441 (PROSITE_PATTERNS); IPR000719 (PROSITE_PROFILES)
Smp_141440.1:pep	protein kinase	540	25	0	0.618	4	F:left-handed Z-DNA binding; F:protein kinase activity; F:ATP binding; P:protein phosphorylation	-	Coil (COILS); IPR002290 (SMART); IPR000719 (PFAM); G3DSA:3.30.200.20 (GENE3D); G3DSA:1.10.510.10 (GENE3D); PTHR11042 (PANTHER); IPR017441 (PROSITE_PATTERNS); IPR000719 (PROSITE_PROFILES); IPR011009 (SUPERFAMILY)
Smp_141580.1:pep	serine threonine-protein kinase tousled-like 2 isoform x5	1089	25	0	0.7816	5	C:nucleus; F:protein serine/threonine kinase activity; F:ATP binding; P:protein phosphorylation	EC:2.7.11	Coil (COILS); Coil (COILS); Coil (COILS); IPR002290 (SMART); IPR000719 (PFAM); G3DSA:1.10.510.10 (GENE3D); G3DSA:3.30.200.20 (GENE3D); PTHR22974 (PANTHER); PTHR22974:SF23 (PANTHER); IPR017441 (PROSITE_PATTERNS); IPR008271 (PROSITE_PATTERNS); IPR000719 (PROSITE_PROFILES); IPR011009 (SUPERFAMILY)
Smp_141660.1:pep	high voltage-activated calcium channel beta subunit 2	491	25	0	0.8492	4	F:voltage-gated calcium channel activity; P:calcium ion transmembrane transport; C:voltage-gated calcium channel complex; F:protein binding	-	IPR000584 (PRINTS); IPR008145 (SMART); G3DSA:2.30.30.40 (GENE3D); IPR027417 (G3DSA:3.40.50.GENE3D); IPR008145 (PFAM); PTHR11824:SF5 (PANTHER); IPR000584 (PANTHER); IPR027417 (SUPERFAMILY); IPR001452 (SUPERFAMILY)
Smp_141880.1:pep	neuropeptides capa receptor-like	492	25	0	0.6932	3	P:neuropeptide signaling pathway; C:integral to membrane; F:G-protein coupled receptor activity	-	IPR000276 (PRINTS); IPR000276 (PFAM); G3DSA:1.20.1070.10 (GENE3D); PTHR24243:SF21 (PANTHER); PTHR24243 (PANTHER); IPR000276 (PROSITE_PATTERNS); TRANSMEMBRANE (PHOBIUS); TRANSMEMBRANE (PHOBIUS); CYTOPLASMIC_DOMAIN (PHOBIUS); TRANSMEMBRANE (PHOBIUS); CYTOPLASMIC_DOMAIN (PHOBIUS); CYTOPLASMIC_DOMAIN (PHOBIUS); NON_CYTOPLASMIC_DOMAIN (PHOBIUS); TRANSMEMBRANE (PHOBIUS); TRANSMEMBRANE (PHOBIUS); NON_CY…
Smp_142050.1:pep	mitogen-activated protein kinase 1	390	25	0	0.8236	5	F:MAP kinase activity; P:MAPK cascade; F:ATP binding	EC:2.7.11; EC:2.7.11.24	IPR008349 (PRINTS); IPR002290 (SMART); IPR000719 (PFAM); G3DSA:1.10.510.10 (GENE3D); G3DSA:3.30.200.20 (GENE3D); PTHR24055 (PANTHER); PTHR24055:SF161 (PANTHER); IPR017441 (PROSITE_PATTERNS); IPR003527 (PROSITE_PATTERNS); IPR008271 (PROSITE_PATTERNS); IPR000719 (PROSITE_PROFILES); IPR011009 (SUPERFAMILY)
Smp_142140.1:pep	ef hand type	717	25	0	0.5424	1	F:calcium ion binding	-	IPR011992 (G3DSA:1.10.238.GENE3D); PTHR20875 (PANTHER); PTHR20875:SF0 (PANTHER); SSF47473 (SUPERFAMILY)
Smp_142250.1:pep	suppressor of cytokine signaling 7	995	25	0	0.7492	6	P:insulin receptor signaling pathway; P:intracellular signal transduction; P:negative regulation of signal transduction; P:protein ubiquitination; C:intracellular part; P:fat cell differentiation	-	IPR001496 (SMART); IPR001496 (SMART); IPR000980 (SMART); IPR001496 (PFAM); IPR000980 (PFAM); IPR000980 (G3DSA:3.30.505.GENE3D); IPR028423 (PTHR10385:PANTHER); IPR028413 (PANTHER); IPR001496 (PROSITE_PROFILES); IPR000980 (PROSITE_PROFILES); IPR000980 (SUPERFAMILY); SSF158235 (SUPERFAMILY)
Smp_142450.1:pep	ras-like protein 3	183	25	1.24215e-130	0.8888	8	P:small GTPase mediated signal transduction; P:GTP catabolic process; F:GTPase activity; C:membrane; F:GTP binding; P:nucleocytoplasmic transport; P:intracellular protein transport; C:intracellular	EC:3.6.1; EC:3.6.1.15	PR00449 (PRINTS); IPR003579 (SMART); IPR002041 (SMART); IPR003578 (SMART); IPR020849 (SMART); IPR005225 (TIGRFAM); IPR001806 (PFAM); IPR027417 (G3DSA:3.40.50.GENE3D); PTHR24070:SF219 (PANTHER); IPR020849 (PANTHER); IPR020849 (PROSITE_PROFILES); IPR027417 (SUPERFAMILY)
Smp_142620.1:pep	atrial natriuretic peptide receptor 1-like isoform x1	1560	25	0	0.666	9	P:protein phosphorylation; P:intracellular signal transduction; F:guanylate cyclase activity; F:protein kinase activity; C:integral to membrane; F:ATP binding; P:cGMP biosynthetic process	EC:4.6.1.2	Coil (COILS); IPR001170 (PRINTS); IPR001054 (SMART); IPR011645 (PFAM); G3DSA:3.40.50.2300 (GENE3D); IPR001245 (PFAM); G3DSA:3.30.200.20 (GENE3D); IPR001828 (PFAM); IPR001054 (G3DSA:3.30.70.GENE3D); G3DSA:3.40.50.2300 (GENE3D); IPR001054 (PFAM); G3DSA:1.10.510.10 (GENE3D); PTHR11920 (PANTHER); PTHR11920:SF281 (PANTHER); IPR018297 (PROSITE_PATTERNS); NON_CYTOPLASMIC_DOMAIN (PHOBIUS); TRANSMEMBRANE …
Smp_142990.1:pep	5 -amp-activated protein kinase catalytic subunit alpha-2	830	25	0	0.7236	6	F:metal ion binding; F:phosphoric diester hydrolase activity; P:protein phosphorylation; F:ATP binding; F:protein serine/threonine kinase activity	EC:2.7.11; EC:3.1	Coil (COILS); IPR002290 (SMART); IPR003607 (SMART); G3DSA:3.30.200.20 (GENE3D); IPR006674 (G3DSA:1.10.3210.GENE3D); G3DSA:1.10.510.10 (GENE3D); IPR006674 (PFAM); IPR000719 (PFAM); PF16579 (PFAM); PTHR24343 (PANTHER); PTHR24343:SF15 (PANTHER); IPR017441 (PROSITE_PATTERNS); IPR008271 (PROSITE_PATTERNS); IPR000719 (PROSITE_PROFILES); SSF109604 (SUPERFAMILY); IPR028375 (SUPERFAMILY); IPR011009 (SUPER…
Smp_143010.1:pep	myosin ii heavy chain	922	6	0	0.58	1	C:cilium	-	Coil (COILS); Coil (COILS); G3DSA:2.30.30.40 (GENE3D); PTHR15176 (PANTHER); IPR030642 (PTHR15176:PANTHER)
Smp_143150.1:pep	elongation factor 2	544	25	0	0.8316	9	C:lipid particle; C:cytosol; C:microtubule associated complex; F:translation elongation factor activity; F:GTPase activity; F:GTP binding; P:mitotic spindle elongation; P:translational elongation	EC:3.6.1; EC:3.6.1.15	IPR000795 (PRINTS); G3DSA:3.30.70.870 (GENE3D); PF00009 (PFAM); IPR027417 (G3DSA:3.40.50.GENE3D); G3DSA:2.40.30.10 (GENE3D); G3DSA:3.90.1430.10 (GENE3D); IPR005225 (TIGRFAM); IPR004161 (PFAM); PTHR23115:SF103 (PANTHER); PTHR23115 (PANTHER); IPR031157 (PROSITE_PATTERNS); SIGNAL_PEPTIDE_H_REGION (PHOBIUS); SIGNAL_PEPTIDE (PHOBIUS); SIGNAL_PEPTIDE_C_REGION (PHOBIUS); SIGNAL_PEPTIDE_N_REGION (PHOBIUS…
Smp_143170.1:pep	er degradation-enhancing alpha-mannosidase-like protein 2	737	25	0	0.7456	9	C:intracellular; C:membrane; F:GTPase activity; F:mannosyl-oligosaccharide 1,2-alpha-mannosidase activity; F:calcium ion binding; F:GTP binding; P:small GTPase mediated signal transduction; P:protein transport	EC:3.6.1; EC:3.2.1.113; EC:3.2.1.24; EC:3.6.1.15; EC:3.2.1	IPR001382 (PRINTS); IPR003579 (SMART); IPR003578 (SMART); IPR020849 (SMART); IPR005225 (TIGRFAM); IPR001382 (PFAM); IPR001382 (G3DSA:1.50.10.GENE3D); IPR027417 (G3DSA:3.40.50.GENE3D); IPR001806 (PFAM); IPR001382 (PANTHER); PTHR11742:SF37 (PANTHER); IPR020849 (PROSITE_PROFILES); IPR001382 (SUPERFAMILY); IPR027417 (SUPERFAMILY)
Smp_143390.1:pep	cytohesin- partial	349	25	0	0.6888	3	F:phospholipid binding; P:regulation of ARF protein signal transduction; F:ARF guanyl-nucleotide exchange factor activity	-	IPR000904 (SMART); IPR001849 (SMART); IPR001849 (PFAM); IPR000904 (PFAM); IPR011993 (G3DSA:2.30.29.GENE3D); IPR023394 (G3DSA:1.10.1000.GENE3D); PTHR10663 (PANTHER); PTHR10663:SF113 (PANTHER); NON_CYTOPLASMIC_DOMAIN (PHOBIUS); CYTOPLASMIC_DOMAIN (PHOBIUS); TRANSMEMBRANE (PHOBIUS); IPR001849 (PROSITE_PROFILES); IPR000904 (PROSITE_PROFILES); IPR000904 (SUPERFAMILY); SSF50729 (SUPERFAMILY)
Smp_143400.1:pep	leucine-rich repeat serine threonine-protein kinase 1	2957	25	0	0.5608	4	F:protein binding; F:protein kinase activity; F:ATP binding; P:protein phosphorylation	-	Coil (COILS); IPR002110 (SMART); IPR002290 (SMART); IPR003591 (SMART); IPR000719 (PFAM); G3DSA:1.10.510.10 (GENE3D); G3DSA:3.30.200.20 (GENE3D); IPR027417 (G3DSA:3.40.50.GENE3D); IPR020683 (G3DSA:1.25.40.GENE3D); G3DSA:3.80.10.10 (GENE3D); PTHR23257:SF88 (PANTHER); PTHR23257 (PANTHER); IPR008271 (PROSITE_PATTERNS); IPR000719 (PROSITE_PROFILES); IPR001611 (PROSITE_PROFILES); IPR020683 (SUPERFAMILY…
Smp_143470.2:pep	spectrin beta chain	2340	25	0	0.7684	4	F:actin binding; F:phospholipid binding; F:structural constituent of cytoskeleton; C:spectrin	-	Coil (COILS); Coil (COILS); Coil (COILS); Coil (COILS); Coil (COILS); Coil (COILS); Coil (COILS); IPR001605 (PRINTS); IPR016343 (PIRSF); IPR001849 (SMART); IPR018159 (SMART); IPR001715 (SMART); IPR011993 (G3DSA:2.30.29.GENE3D); IPR001715 (G3DSA:1.10.418.GENE3D); G3DSA:1.20.58.60 (GENE3D); IPR001715 (PFAM); G3DSA:1.20.58.60 (GENE3D); G3DSA:1.20.58.60 (GENE3D); G3DSA:1.20.58.60 (GENE3D); IPR001715 …
Smp_144050.1:pep	receptor-type tyrosine-protein phosphatase partial	2348	25	0	0.7084	31	F:cell adhesion molecule binding; P:positive regulation of dendrite morphogenesis; P:negative regulation of cytokine-mediated signaling pathway; P:transmembrane receptor protein tyrosine phosphatase signaling pathway; P:negative regulation of epidermal growth factor receptor signaling pathway; P:regulation of synapse structure and activity; C:growth cone; P:extracellular matrix organization; F:tr…	EC:3.1.3.16; EC:3.1; EC:3.1.3.48; EC:3.1.3.41; EC:3.1.3	IPR000242 (PRINTS); IPR003961 (SMART); IPR000242 (SMART); IPR003598 (SMART); IPR003599 (SMART); IPR003595 (SMART); IPR013783 (G3DSA:2.60.40.GENE3D); IPR013098 (PFAM); IPR013783 (G3DSA:2.60.40.GENE3D); IPR029021 (G3DSA:3.90.190.GENE3D); IPR013783 (G3DSA:2.60.40.GENE3D); IPR013783 (G3DSA:2.60.40.GENE3D); PF13927 (PFAM); IPR013783 (G3DSA:2.60.40.GENE3D); IPR013783 (G3DSA:2.60.40.GENE3D); IPR013783 (…
Smp_144280.1:pep	tensin	1131	25	0	0.6636	1	F:metal ion binding		Coil (COILS); IPR000980 (PRINTS); IPR000980 (SMART); IPR011993 (G3DSA:2.30.29.GENE3D); IPR000980 (PFAM); IPR000980 (G3DSA:3.30.505.GENE3D); PTHR12583 (PANTHER); IPR000980 (PROSITE_PROFILES); IPR000980 (SUPERFAMILY); SSF50729 (SUPERFAMILY)
Smp_144390.1:pep	activin receptor type- partial	805	25	0	0.4664	7	P:protein phosphorylation; F:activin-activated receptor activity; F:ATP binding; P:activin receptor signaling pathway; C:membrane; F:receptor signaling protein serine/threonine kinase activity	EC:2.7.11	IPR002290 (SMART); G3DSA:3.30.200.20 (GENE3D); IPR000719 (PFAM); G3DSA:1.10.510.10 (GENE3D); PTHR23255:SF10 (PANTHER); IPR000333 (PANTHER); IPR008271 (PROSITE_PATTERNS); CYTOPLASMIC_DOMAIN (PHOBIUS); TRANSMEMBRANE (PHOBIUS); NON_CYTOPLASMIC_DOMAIN (PHOBIUS); IPR000719 (PROSITE_PROFILES); IPR011009 (SUPERFAMILY); TMhelix (TMHMM)
Smp_144560.1:pep	nucleobindin-2 isoform x1	366	25	0	0.6064	1	F:calcium ion binding	-	Coil (COILS); Coil (COILS); IPR011992 (PFAM); IPR011992 (G3DSA:1.10.238.GENE3D); PTHR19237 (PANTHER); IPR018247 (PROSITE_PATTERNS); IPR002048 (PROSITE_PROFILES); SSF47473 (SUPERFAMILY)
Smp_144790.1:pep	calmodulin	96	25	5.81094e-62	0.5924	43	P:positive regulation of ryanodine-sensitive calcium-release channel activity; P:detection of calcium ion; P:regulation of heart rate; P:neurotrophin TRK receptor signaling pathway; P:glucose metabolic process; P:positive regulation of cyclic nucleotide metabolic process; P:regulation of cell communication by electrical coupling involved in cardiac conduction; P:positive regulation of phosphoprot…	-	IPR002048 (SMART); IPR011992 (G3DSA:1.10.238.GENE3D); IPR011992 (G3DSA:1.10.238.GENE3D); IPR011992 (PFAM); IPR018247 (PROSITE_PATTERNS); IPR002048 (PROSITE_PROFILES); SSF47473 (SUPERFAMILY)
Smp_145190.1:pep	serine threonine-protein kinase ulk3	752	25	0	0.69	4	P:protein phosphorylation; F:ATP binding; F:protein serine/threonine kinase activity	EC:2.7.11	Coil (COILS); IPR002290 (SMART); G3DSA:1.10.510.10 (GENE3D); IPR000719 (PFAM); IPR007330 (G3DSA:1.20.58.GENE3D); G3DSA:3.30.200.20 (GENE3D); PTHR24348 (PANTHER); IPR017441 (PROSITE_PATTERNS); IPR008271 (PROSITE_PATTERNS); IPR000719 (PROSITE_PROFILES); IPR007330 (SUPERFAMILY); IPR011009 (SUPERFAMILY)
Smp_145240.1:pep	fmrfamide receptor	419	25	0	0.5424	3	C:integral to membrane; P:G-protein coupled receptor signaling pathway; F:G-protein coupled receptor activity	-	IPR019427 (PFAM); G3DSA:1.20.1070.10 (GENE3D); PTHR22751:SF66 (PANTHER); PTHR22751 (PANTHER); NON_CYTOPLASMIC_DOMAIN (PHOBIUS); TRANSMEMBRANE (PHOBIUS); TRANSMEMBRANE (PHOBIUS); TRANSMEMBRANE (PHOBIUS); CYTOPLASMIC_DOMAIN (PHOBIUS); NON_CYTOPLASMIC_DOMAIN (PHOBIUS); CYTOPLASMIC_DOMAIN (PHOBIUS); IPR017452 (PROSITE_PROFILES); SSF81321 (SUPERFAMILY); TMhelix (TMHMM); TMhelix (TMHMM); TMhelix (TMHMM)
Smp_145520.1:pep	alpha-1a adrenergic partial	379	25	0	0.6784	3	C:integral to membrane; F:G-protein coupled receptor activity; P:G-protein coupled receptor signaling pathway	-	Coil (COILS); IPR000276 (PRINTS); G3DSA:1.20.1070.10 (GENE3D); IPR000276 (PFAM); PTHR24249:SF240 (PANTHER); PTHR24249 (PANTHER); IPR000276 (PROSITE_PATTERNS); TRANSMEMBRANE (PHOBIUS); TRANSMEMBRANE (PHOBIUS); TRANSMEMBRANE (PHOBIUS); NON_CYTOPLASMIC_DOMAIN (PHOBIUS); TRANSMEMBRANE (PHOBIUS); TRANSMEMBRANE (PHOBIUS); NON_CYTOPLASMIC_DOMAIN (PHOBIUS); TRANSMEMBRANE (PHOBIUS); NON_CYTOPLASMIC_DOMAIN…
Smp_145540.1:pep	muscarinic acetylcholine receptor m2-like	645	25	0	0.6656	5	C:integral to plasma membrane; F:G-protein coupled acetylcholine receptor activity; P:G-protein coupled acetylcholine receptor signaling pathway	-	IPR000995 (PRINTS); IPR000276 (PRINTS); IPR000276 (PFAM); G3DSA:1.20.1070.10 (GENE3D); PTHR24249 (PANTHER); PTHR24249:SF52 (PANTHER); IPR000276 (PROSITE_PATTERNS); TRANSMEMBRANE (PHOBIUS); TRANSMEMBRANE (PHOBIUS); TRANSMEMBRANE (PHOBIUS); SIGNAL_PEPTIDE_H_REGION (PHOBIUS); TRANSMEMBRANE (PHOBIUS); CYTOPLASMIC_DOMAIN (PHOBIUS); CYTOPLASMIC_DOMAIN (PHOBIUS); SIGNAL_PEPTIDE_N_REGION (PHOBIUS); NON_C…
Smp_146220.1:pep	calcium binding protein	181	25	6.52215e-129	0.568	1	F:calcium ion binding	-	IPR002048 (SMART); IPR011992 (PFAM); IPR011992 (G3DSA:1.10.238.GENE3D); PTHR10891 (PANTHER); IPR018247 (PROSITE_PATTERNS); IPR002048 (PROSITE_PROFILES); SSF47473 (SUPERFAMILY)
Smp_146240.1:pep	disks large 1	569	25	0	0.5768	19	P:cytoskeleton organization; P:response to abiotic stimulus; P:synaptic transmission; P:morphogenesis of follicular epithelium; P:cellular component assembly; P:establishment or maintenance of cell polarity; P:organ development; P:nervous system development; F:protein binding; P:taxis; P:mating behavior; C:neuron part; P:cell proliferation; P:asymmetric protein localization; C:septate junction; P…	-	Coil (COILS); IPR008145 (SMART); IPR001452 (SMART); IPR027417 (G3DSA:3.40.50.GENE3D); G3DSA:3.30.63.10 (GENE3D); G3DSA:2.30.30.40 (GENE3D); IPR008145 (PFAM); IPR001452 (PFAM); IPR016313 (PANTHER); IPR020590 (PROSITE_PATTERNS); IPR008144 (PROSITE_PROFILES); IPR001452 (PROSITE_PROFILES); IPR001452 (SUPERFAMILY); IPR027417 (SUPERFAMILY)
Smp_146280.1:pep	calbindin 32	365	25	0	0.7392	1	F:calcium ion binding	-	IPR002048 (SMART); IPR002048 (PFAM); IPR011992 (G3DSA:1.10.238.GENE3D); IPR011992 (PFAM); IPR011992 (G3DSA:1.10.238.GENE3D); PTHR19972 (PANTHER); IPR018247 (PROSITE_PATTERNS); IPR002048 (PROSITE_PROFILES); SSF47473 (SUPERFAMILY)
Smp_146290.1:pep	ste20-related kinase adapter protein beta isoform x1	341	25	0	0.53	3	F:protein kinase activity; F:ATP binding; P:protein phosphorylation	-	IPR002290 (SMART); G3DSA:1.10.510.10 (GENE3D); IPR000719 (PFAM); PTHR24362 (PANTHER); IPR000719 (PROSITE_PROFILES); IPR011009 (SUPERFAMILY)
Smp_146450.1:pep	sjchgc02502 protein	574	11	0	0.6609	4	F:nucleic acid binding; C:integral to membrane; P:G-protein coupled receptor signaling pathway; F:G-protein coupled receptor activity	-	IPR000276 (PFAM); G3DSA:1.20.1070.10 (GENE3D); TRANSMEMBRANE (PHOBIUS); CYTOPLASMIC_DOMAIN (PHOBIUS); TRANSMEMBRANE (PHOBIUS); CYTOPLASMIC_DOMAIN (PHOBIUS); TRANSMEMBRANE (PHOBIUS); NON_CYTOPLASMIC_DOMAIN (PHOBIUS); TRANSMEMBRANE (PHOBIUS); NON_CYTOPLASMIC_DOMAIN (PHOBIUS); CYTOPLASMIC_DOMAIN (PHOBIUS); TMhelix (TMHMM); TMhelix (TMHMM); TMhelix (TMHMM)
Smp_146600.1:pep	rho-related gtp-binding protein	264	25	0	0.87	7	F:GTP binding; C:intracellular; C:membrane; P:small GTPase mediated signal transduction; P:nucleocytoplasmic transport; F:GTPase activity; P:intracellular protein transport	EC:3.6.1; EC:3.6.1.15	PR00449 (PRINTS); IPR002041 (SMART); IPR020849 (SMART); IPR003579 (SMART); IPR003578 (SMART); IPR005225 (TIGRFAM); IPR001806 (PFAM); IPR027417 (G3DSA:3.40.50.GENE3D); PTHR24072:SF100 (PANTHER); PTHR24072 (PANTHER); IPR003578 (PROSITE_PROFILES); IPR027417 (SUPERFAMILY)
Smp_147020.1:pep	ph and sec7 domain containing protein 3	1012	25	0	0.7596	2	F:ARF guanyl-nucleotide exchange factor activity; P:regulation of ARF protein signal transduction	-	Coil (COILS); Coil (COILS); Coil (COILS); IPR000904 (SMART); IPR023394 (G3DSA:1.10.1000.GENE3D); IPR000904 (PFAM); PF15410 (PFAM); IPR011993 (G3DSA:2.30.29.GENE3D); PTHR10663:SF115 (PANTHER); PTHR10663 (PANTHER); IPR000904 (PROSITE_PROFILES); SSF50729 (SUPERFAMILY); IPR000904 (SUPERFAMILY)
Smp_147050.1:pep	v-type proton atpase catalytic subunit a	629	25	0	0.9056	9	C:vacuolar proton-transporting V-type ATPase, V1 domain; C:plasma membrane proton-transporting V-type ATPase complex; F:ATP binding; F:proton-transporting ATPase activity, rotational mechanism; P:imaginal disc growth; P:ATP hydrolysis coupled proton transport; P:endosomal transport; P:ATP metabolic process; P:endosomal lumen acidification	EC:3.6.1; EC:3.6.1.3; EC:3.6.1.15	IPR000793 (PFAM); IPR000194 (PFAM); IPR027417 (G3DSA:3.40.50.GENE3D); IPR005725 (TIGRFAM); PF16886 (PFAM); IPR004100 (PFAM); IPR024034 (G3DSA:1.10.1140.GENE3D); PTHR15184 (PANTHER); PTHR15184:SF7 (PANTHER); IPR020003 (PROSITE_PATTERNS); IPR022878 (HAMAP); IPR004100 (SUPERFAMILY); IPR000793 (SUPERFAMILY); IPR027417 (SUPERFAMILY)
Smp_147220.1:pep	formin-binding protein 1	1072	25	0	0.5724	1	F:protein binding	-	Coil (COILS); Coil (COILS); G3DSA:2.30.30.40 (GENE3D); PTHR12602:SF34 (PANTHER); PTHR12602 (PANTHER); IPR001452 (PROSITE_PROFILES); IPR001452 (SUPERFAMILY); SSF103657 (SUPERFAMILY)
Smp_147260.1:pep	ras-like protein family member 10b	359	25	0	0.5788	5	P:small GTPase mediated signal transduction; P:GTP catabolic process; F:GTPase activity; C:membrane; F:GTP binding	EC:3.6.1; EC:3.6.1.15	PR00449 (PRINTS); IPR020849 (SMART); IPR027417 (G3DSA:3.40.50.GENE3D); IPR001806 (PFAM); IPR020849 (PANTHER); PTHR24070:SF64 (PANTHER); IPR020849 (PROSITE_PROFILES); IPR027417 (SUPERFAMILY)
Smp_147410.1:pep	cdk5 regulatory subunit associated protein 1	184	25	2.40886e-133	0.7916	4	P:macromolecule modification; F:catalytic activity; F:iron-sulfur cluster binding; F:calcium ion binding	-	IPR006638 (SMART); IPR023404 (G3DSA:3.80.30.GENE3D); IPR007197 (PFAM); PTHR11918:SF43 (PANTHER); IPR023970 (PANTHER); IPR018247 (PROSITE_PATTERNS); IPR002048 (PROSITE_PROFILES); SSF102114 (SUPERFAMILY)
Smp_147450.1:pep	camp-dependent protein kinase catalytic subunit alpha isoform x4	550	25	0	0.8628	5	P:protein phosphorylation; F:ATP binding; F:cAMP-dependent protein kinase activity	EC:2.7.11; EC:2.7.11.11	Coil (COILS); IPR002290 (SMART); G3DSA:3.30.200.20 (GENE3D); IPR000719 (PFAM); IPR025252 (PFAM); G3DSA:1.10.510.10 (GENE3D); PTHR24353 (PANTHER); IPR008271 (PROSITE_PATTERNS); IPR000719 (PROSITE_PROFILES); IPR011009 (SUPERFAMILY)
Smp_147510.1:pep	cytochrome c oxidase assembly protein cox15 homolog	196	25	6.60212e-141	0.7504	6	F:oxidoreductase activity, acting on the CH-CH group of donors; P:oxidation-reduction process; C:mitochondrial inner membrane; P:heme a biosynthetic process; C:integral to membrane; F:protein binding	-	IPR003780 (PFAM); G3DSA:2.30.30.40 (GENE3D); IPR011511 (PFAM); PTHR23289 (PANTHER); IPR001452 (PROSITE_PROFILES); IPR001452 (SUPERFAMILY)
Smp_147670.1:pep	endophilin- partial	821	20	0	0.697	3	F:kinase activity; P:phosphorylation; F:protein binding	-	Coil (COILS); IPR001452 (SMART); G3DSA:2.30.30.40 (GENE3D); G3DSA:2.30.30.40 (GENE3D); IPR011511 (PFAM); IPR001452 (PFAM); PTHR10661 (PANTHER); PTHR10661:SF71 (PANTHER); TRANSMEMBRANE (PHOBIUS); NON_CYTOPLASMIC_DOMAIN (PHOBIUS); CYTOPLASMIC_DOMAIN (PHOBIUS); IPR001452 (PROSITE_PROFILES); IPR001452 (SUPERFAMILY); TMhelix (TMHMM)
Smp_147680.1:pep	calumenin-like isoform x1	322	25	0	0.6932	3	F:signal transducer activity; P:signal transduction; F:calcium ion binding	-	IPR002048 (SMART); IPR011992 (G3DSA:1.10.238.GENE3D); IPR011992 (PFAM); PF13833 (PFAM); IPR011992 (G3DSA:1.10.238.GENE3D); PTHR10827 (PANTHER); IPR018247 (PROSITE_PATTERNS); IPR002048 (PROSITE_PROFILES); SignalP-noTM (SIGNALP_EUK); SSF47473 (SUPERFAMILY)
Smp_148020.1:pep	neuroglian	1354	25	0	0.5732	2	C:membrane; F:protein binding	-	IPR003961 (SMART); IPR003599 (SMART); IPR003598 (SMART); IPR013783 (G3DSA:2.60.40.GENE3D); IPR013783 (G3DSA:2.60.40.GENE3D); IPR013783 (G3DSA:2.60.40.GENE3D); IPR003961 (PFAM); IPR013783 (G3DSA:2.60.40.GENE3D); IPR013783 (G3DSA:2.60.40.GENE3D); IPR013783 (G3DSA:2.60.40.GENE3D); IPR013098 (PFAM); IPR013783 (G3DSA:2.60.40.GENE3D); PTHR10489 (PANTHER); PTHR10489:SF550 (PANTHER); TRANSMEMBRANE (PHOBI…
Smp_148210.1:pep	5-hydroxytryptamine receptor 1	326	25	0	0.6628	4	P:serotonin receptor signaling pathway; C:integral to plasma membrane; F:serotonin receptor activity	-	IPR000276 (PRINTS); IPR002232 (PRINTS); G3DSA:1.20.1070.10 (GENE3D); IPR000276 (PFAM); PTHR24247:SF104 (PANTHER); PTHR24247 (PANTHER); IPR000276 (PROSITE_PATTERNS); TRANSMEMBRANE (PHOBIUS); TRANSMEMBRANE (PHOBIUS); TRANSMEMBRANE (PHOBIUS); CYTOPLASMIC_DOMAIN (PHOBIUS); CYTOPLASMIC_DOMAIN (PHOBIUS); TRANSMEMBRANE (PHOBIUS); NON_CYTOPLASMIC_DOMAIN (PHOBIUS); TRANSMEMBRANE (PHOBIUS); NON_CYTOPLASMIC…
Smp_148690.1:pep	citron rho-interacting kinase isoform x1	2290	25	0	0.6608	7	P:microtubule cytoskeleton organization; C:microtubule organizing center; P:protein phosphorylation; F:protein serine/threonine kinase activity; F:ATP binding; C:spindle pole	EC:2.7.11	Coil (COILS); Coil (COILS); Coil (COILS); Coil (COILS); Coil (COILS); Coil (COILS); Coil (COILS); Coil (COILS); Coil (COILS); IPR002290 (SMART); G3DSA:1.10.510.10 (GENE3D); G3DSA:3.30.200.20 (GENE3D); IPR007259 (PFAM); IPR000719 (PFAM); PTHR22988 (PANTHER); PD968187 (PRODOM); IPR000961 (PROSITE_PROFILES); IPR000719 (PROSITE_PROFILES); IPR011009 (SUPERFAMILY)
Smp_149130.1:pep	fimbrin plastin	898	25	0	0.6552	2	F:actin binding; F:calcium ion binding	-	IPR001715 (SMART); IPR001715 (G3DSA:1.10.418.GENE3D); IPR011992 (G3DSA:1.10.238.GENE3D); IPR001715 (G3DSA:1.10.418.GENE3D); IPR001715 (PFAM); IPR001715 (G3DSA:1.10.418.GENE3D); PTHR19961 (PANTHER); IPR001589 (PROSITE_PATTERNS); IPR001715 (PROSITE_PROFILES); IPR002048 (PROSITE_PROFILES); SSF47473 (SUPERFAMILY); IPR001715 (SUPERFAMILY)
Smp_149170.1:pep	neuropeptide receptor a13 isoform x2	441	25	0	0.5336	3	C:integral to membrane; F:G-protein coupled receptor activity; P:G-protein coupled receptor signaling pathway	-	IPR000276 (PRINTS); IPR019427 (PFAM); G3DSA:1.20.1070.10 (GENE3D); PTHR22751 (PANTHER); PTHR22751:SF96 (PANTHER); TRANSMEMBRANE (PHOBIUS); NON_CYTOPLASMIC_DOMAIN (PHOBIUS); TRANSMEMBRANE (PHOBIUS); TRANSMEMBRANE (PHOBIUS); TRANSMEMBRANE (PHOBIUS); TRANSMEMBRANE (PHOBIUS); NON_CYTOPLASMIC_DOMAIN (PHOBIUS); CYTOPLASMIC_DOMAIN (PHOBIUS); TRANSMEMBRANE (PHOBIUS); CYTOPLASMIC_DOMAIN (PHOBIUS); NON_CYT…
Smp_149440.1:pep	mitochondrial rho gtpase 1-a isoform x1	744	25	0	0.6776	7	C:mitochondrial outer membrane; F:GTPase activity; F:calcium ion binding; F:GTP binding; P:small GTPase mediated signal transduction; P:protein transport; P:cellular homeostasis	EC:3.6.1; EC:3.6.1.15	PR00449 (PRINTS); IPR020849 (SMART); IPR003578 (SMART); IPR003579 (SMART); IPR027417 (G3DSA:3.40.50.GENE3D); IPR013567 (PFAM); IPR027417 (G3DSA:3.40.50.GENE3D); IPR001806 (PFAM); PTHR24072 (PANTHER); PTHR24072:SF73 (PANTHER); NON_CYTOPLASMIC_DOMAIN (PHOBIUS); TRANSMEMBRANE (PHOBIUS); CYTOPLASMIC_DOMAIN (PHOBIUS); IPR020860 (PROSITE_PROFILES); IPR027417 (SUPERFAMILY)
Smp_149460.1:pep	tyrosine kinase	766	25	0	0.7392	3	F:protein tyrosine kinase activity; F:ATP binding; P:protein phosphorylation	EC:2.7.10	IPR001245 (PRINTS); IPR020635 (SMART); IPR001245 (PFAM); G3DSA:3.30.200.20 (GENE3D); G3DSA:1.10.510.10 (GENE3D); PTHR24418 (PANTHER); IPR017441 (PROSITE_PATTERNS); IPR008266 (PROSITE_PATTERNS); IPR000719 (PROSITE_PROFILES); IPR011009 (SUPERFAMILY)
Smp_149470.1:pep	tyrosine-protein kinase syk	325	25	0	0.6728	3	F:protein tyrosine kinase activity; F:ATP binding; P:protein phosphorylation	EC:2.7.10	IPR000980 (PRINTS); IPR000980 (SMART); IPR000980 (G3DSA:3.30.505.GENE3D); IPR000980 (PFAM); PTHR24418 (PANTHER); IPR000980 (PROSITE_PROFILES); IPR000980 (SUPERFAMILY)
Smp_149580.1:pep	fmrfamide receptor	377	25	0	0.5484	3	C:integral to membrane; P:G-protein coupled receptor signaling pathway; F:G-protein coupled receptor activity	-	IPR000276 (PRINTS); G3DSA:1.20.1070.10 (GENE3D); IPR000276 (PFAM); PTHR22751 (PANTHER); PTHR22751:SF119 (PANTHER); NON_CYTOPLASMIC_DOMAIN (PHOBIUS); CYTOPLASMIC_DOMAIN (PHOBIUS); TRANSMEMBRANE (PHOBIUS); TRANSMEMBRANE (PHOBIUS); TRANSMEMBRANE (PHOBIUS); NON_CYTOPLASMIC_DOMAIN (PHOBIUS); TRANSMEMBRANE (PHOBIUS); CYTOPLASMIC_DOMAIN (PHOBIUS); CYTOPLASMIC_DOMAIN (PHOBIUS); NON_CYTOPLASMIC_DOMAIN (PH…
Smp_149770.1:pep	5-hydroxytryptamine receptor 1a	331	25	0	0.5828	4	C:integral to plasma membrane; F:serotonin receptor activity; P:serotonin receptor signaling pathway	-	IPR000276 (PRINTS); IPR000276 (PFAM); G3DSA:1.20.1070.10 (GENE3D); PTHR24247:SF84 (PANTHER); PTHR24247 (PANTHER); IPR000276 (PROSITE_PATTERNS); CYTOPLASMIC_DOMAIN (PHOBIUS); TRANSMEMBRANE (PHOBIUS); TRANSMEMBRANE (PHOBIUS); TRANSMEMBRANE (PHOBIUS); NON_CYTOPLASMIC_DOMAIN (PHOBIUS); TRANSMEMBRANE (PHOBIUS); CYTOPLASMIC_DOMAIN (PHOBIUS); CYTOPLASMIC_DOMAIN (PHOBIUS); NON_CYTOPLASMIC_DOMAIN (PHOBIUS…
Smp_150040.1:pep	cyclin-dependent kinase partial	372	25	0	0.77	5	F:protein serine/threonine kinase activity; F:ATP binding; P:protein phosphorylation; P:cell division	EC:2.7.11	IPR002290 (SMART); IPR000719 (PFAM); G3DSA:1.10.510.10 (GENE3D); G3DSA:3.30.200.20 (GENE3D); PTHR24056:SF0 (PANTHER); PTHR24056 (PANTHER); IPR008271 (PROSITE_PATTERNS); IPR000719 (PROSITE_PROFILES); IPR011009 (SUPERFAMILY)
Smp_150040.2:pep	cyclin-dependent kinase 7	401	25	0	0.7796	33	C:holo TFIIH complex; C:mitochondrion; C:cytosol; C:cytoskeleton; C:membrane; F:transcription coactivator activity; F:cyclin-dependent protein serine/threonine kinase activity; F:ATP binding; F:protein C-terminus binding; F:DNA-dependent ATPase activity; F:RNA polymerase II carboxy-terminal domain kinase activity; F:protein complex binding; F:androgen receptor binding; P:regulation of cyclin-depe…	EC:2.7.11; EC:2.7.11.23; EC:3.6.1; EC:3.6.1.3; EC:2.7.11.22; EC:3.6.1.15	IPR002290 (SMART); G3DSA:3.30.200.20 (GENE3D); IPR000719 (PFAM); G3DSA:1.10.510.10 (GENE3D); PTHR24056:SF0 (PANTHER); PTHR24056 (PANTHER); IPR008271 (PROSITE_PATTERNS); IPR017441 (PROSITE_PATTERNS); IPR000719 (PROSITE_PROFILES); IPR011009 (SUPERFAMILY)
Smp_150180.1:pep	dopamine receptor 2-like	570	25	0	0.5576	3	C:integral to membrane; P:G-protein coupled receptor signaling pathway; F:G-protein coupled receptor activity	-	IPR000276 (PRINTS); IPR000276 (PFAM); G3DSA:1.20.1070.10 (GENE3D); PTHR24249 (PANTHER); PTHR24249:SF239 (PANTHER); TRANSMEMBRANE (PHOBIUS); TRANSMEMBRANE (PHOBIUS); TRANSMEMBRANE (PHOBIUS); TRANSMEMBRANE (PHOBIUS); CYTOPLASMIC_DOMAIN (PHOBIUS); NON_CYTOPLASMIC_DOMAIN (PHOBIUS); CYTOPLASMIC_DOMAIN (PHOBIUS); CYTOPLASMIC_DOMAIN (PHOBIUS); TRANSMEMBRANE (PHOBIUS); NON_CYTOPLASMIC_DOMAIN (PHOBIUS); C…
Smp_150260.1:pep	ste20 serine:threonine protein kinase	288	25	0	0.7716	7	C:cytoplasm; C:plasma membrane; P:protein autophosphorylation; F:ATP binding; F:protein serine/threonine kinase activity; F:protein homodimerization activity	EC:2.7.11	IPR002290 (SMART); PIRSF000654 (PIRSF); IPR000719 (PFAM); G3DSA:3.30.200.20 (GENE3D); G3DSA:1.10.510.10 (GENE3D); PTHR24361 (PANTHER); PTHR24361:SF249 (PANTHER); IPR008271 (PROSITE_PATTERNS); IPR017441 (PROSITE_PATTERNS); IPR000719 (PROSITE_PROFILES); IPR011009 (SUPERFAMILY)
Smp_150790.1:pep	leucine-rich repeat-containing protein 24	602	25	0	0.4944	1	F:protein binding	-	IPR003598 (SMART); IPR003591 (SMART); IPR000483 (SMART); IPR003599 (SMART); G3DSA:3.80.10.10 (GENE3D); G3DSA:3.80.10.10 (GENE3D); IPR013098 (PFAM); IPR013783 (G3DSA:2.60.40.GENE3D); IPR001611 (PFAM); PTHR24369 (PANTHER); PTHR24369:SF49 (PANTHER); IPR007110 (PROSITE_PROFILES); IPR001611 (PROSITE_PROFILES); SSF52058 (SUPERFAMILY); IPR007110 (SUPERFAMILY)
Smp_150830.1:pep	ef-hand calcium-binding domain-containing protein 4b	674	25	0	0.5372	8	C:intracellular; C:membrane; F:GTPase activity; F:calcium ion binding; F:GTP binding; P:intracellular protein transport; P:nucleocytoplasmic transport; P:small GTPase mediated signal transduction	EC:3.6.1; EC:3.6.1.15	Coil (COILS); Coil (COILS); PR00449 (PRINTS); IPR003579 (SMART); IPR024156 (SMART); IPR002041 (SMART); IPR003578 (SMART); IPR002048 (SMART); IPR020849 (SMART); IPR027417 (G3DSA:3.40.50.GENE3D); IPR011992 (G3DSA:1.10.238.GENE3D); IPR001806 (PFAM); IPR011992 (PFAM); IPR005225 (TIGRFAM); IPR027417 (G3DSA:3.40.50.GENE3D); PTHR22621:SF2 (PANTHER); PTHR22621 (PANTHER); IPR018247 (PROSITE_PATTERNS); IPR…
Smp_150860.1:pep	dual specificity tyrosine-phosphorylation-regulated kinase 3	703	25	0	0.6512	4	F:protein serine/threonine kinase activity; F:ATP binding; P:protein phosphorylation	EC:2.7.11	IPR002290 (SMART); G3DSA:3.30.200.20 (GENE3D); IPR000719 (PFAM); G3DSA:1.10.510.10 (GENE3D); PTHR24058:SF48 (PANTHER); PTHR24058 (PANTHER); IPR008271 (PROSITE_PATTERNS); IPR017441 (PROSITE_PATTERNS); IPR000719 (PROSITE_PROFILES); IPR011009 (SUPERFAMILY)
Smp_151100.1:pep	cgmp-dependent protein kinase 1-like	881	25	0	0.6636	4	P:single-organism process; P:protein phosphorylation; F:cGMP-dependent protein kinase activity; F:ATP binding	EC:2.7.11; EC:2.7.11.12	Coil (COILS); IPR002374 (PRINTS); IPR000595 (SMART); IPR000961 (SMART); IPR002290 (SMART); IPR014710 (G3DSA:2.60.120.GENE3D); IPR000719 (PFAM); G3DSA:1.10.510.10 (GENE3D); IPR014710 (G3DSA:2.60.120.GENE3D); IPR000595 (PFAM); G3DSA:3.30.200.20 (GENE3D); PTHR24353:SF33 (PANTHER); PTHR24353 (PANTHER); IPR018488 (PROSITE_PATTERNS); IPR018488 (PROSITE_PATTERNS); IPR008271 (PROSITE_PATTERNS); CYTOPLASM…
Smp_151140.1:pep	rho-associated protein kinase 2	1729	25	0	0.6476	7	P:protein phosphorylation; P:intracellular signal transduction; F:protein serine/threonine kinase activity; F:metal ion binding; F:ATP binding; C:intracellular part	EC:2.7.11	Coil (COILS); Coil (COILS); Coil (COILS); Coil (COILS); Coil (COILS); IPR002290 (SMART); IPR000719 (PFAM); G3DSA:1.10.510.10 (GENE3D); G3DSA:3.30.200.20 (GENE3D); G3DSA:3.30.60.20 (GENE3D); PTHR22988 (PANTHER); IPR008271 (PROSITE_PATTERNS); IPR017441 (PROSITE_PATTERNS); IPR000961 (PROSITE_PROFILES); IPR000719 (PROSITE_PROFILES); SSF57889 (SUPERFAMILY); IPR011009 (SUPERFAMILY)
Smp_151410.1:pep	serine threonine-protein phosphatase with ef-hands 1 isoform x1	436	25	0	0.5504	3	F:phosphoprotein phosphatase activity; F:calcium ion binding	EC:3.1.3.16; EC:3.1; EC:3.1.3.41	IPR006186 (PRINTS); IPR006186 (SMART); IPR004843 (PFAM); IPR011992 (G3DSA:1.10.238.GENE3D); IPR029052 (G3DSA:3.60.21.GENE3D); PTHR11668 (PANTHER); PTHR11668:SF200 (PANTHER); IPR006186 (PROSITE_PATTERNS); IPR002048 (PROSITE_PROFILES); IPR029052 (SUPERFAMILY); SSF47473 (SUPERFAMILY)
Smp_151490.1:pep	lim and sh3 domain protein 1	258	25	0	0.6024	2	F:protein binding; F:zinc ion binding	-	IPR001452 (PRINTS); IPR001452 (SMART); IPR001452 (PFAM); G3DSA:2.30.30.40 (GENE3D); PTHR11039 (PANTHER); IPR001452 (PROSITE_PROFILES); IPR001452 (SUPERFAMILY)
Smp_151600.1:pep	neuronal calcium sensor 2	190	25	9.9964e-138	0.7692	1	F:calcium ion binding	-	PR00450 (PRINTS); IPR002048 (SMART); IPR011992 (PFAM); PF13833 (PFAM); IPR011992 (G3DSA:1.10.238.GENE3D); IPR011992 (G3DSA:1.10.238.GENE3D); IPR011992 (G3DSA:1.10.238.GENE3D); PTHR23055:SF69 (PANTHER); IPR028846 (PANTHER); IPR018247 (PROSITE_PATTERNS); IPR002048 (PROSITE_PROFILES); SSF47473 (SUPERFAMILY)
Smp_151670.1:pep	dual specificity mitogen-activated protein kinase kinase 2	489	25	0	0.6628	3	F:protein kinase activity; P:protein phosphorylation; F:ATP binding	-	IPR000719 (PFAM); G3DSA:1.10.510.10 (GENE3D); G3DSA:3.30.200.20 (GENE3D); PTHR24360 (PANTHER); IPR017441 (PROSITE_PATTERNS); IPR000719 (PROSITE_PROFILES); IPR011009 (SUPERFAMILY)
Smp_151960.1:pep	rho gtpase-activating protein 22	353	25	0	0.5924	4	F:GTPase activator activity; P:positive regulation of GTPase activity; F:phospholipid binding; C:intracellular	-	IPR000198 (SMART); IPR001849 (SMART); IPR001849 (PFAM); IPR000198 (PFAM); IPR000198 (G3DSA:1.10.555.GENE3D); IPR011993 (G3DSA:2.30.29.GENE3D); PTHR13521 (PANTHER); IPR000198 (PROSITE_PROFILES); IPR001849 (PROSITE_PROFILES); SSF50729 (SUPERFAMILY); IPR008936 (SUPERFAMILY)
Smp_152330.1:pep	camp-dependent protein kinase catalytic subunit	351	25	0	0.9476	5	P:protein phosphorylation; F:ATP binding; F:cAMP-dependent protein kinase activity	EC:2.7.11; EC:2.7.11.11	IPR002290 (SMART); G3DSA:1.10.510.10 (GENE3D); IPR000719 (PFAM); G3DSA:3.30.200.20 (GENE3D); PTHR24353 (PANTHER); PTHR24353:SF54 (PANTHER); IPR008271 (PROSITE_PATTERNS); IPR017441 (PROSITE_PATTERNS); IPR000719 (PROSITE_PROFILES); IPR011009 (SUPERFAMILY)
Smp_152540.1:pep	muscarinic acetylcholine receptor m2-like	542	25	0	0.806	5	C:integral to plasma membrane; F:G-protein coupled acetylcholine receptor activity; P:G-protein coupled acetylcholine receptor signaling pathway	-	IPR000995 (PRINTS); IPR000276 (PRINTS); IPR000276 (PFAM); G3DSA:1.20.1070.10 (GENE3D); PTHR24249 (PANTHER); PTHR24249:SF52 (PANTHER); IPR000276 (PROSITE_PATTERNS); TRANSMEMBRANE (PHOBIUS); TRANSMEMBRANE (PHOBIUS); CYTOPLASMIC_DOMAIN (PHOBIUS); NON_CYTOPLASMIC_DOMAIN (PHOBIUS); TRANSMEMBRANE (PHOBIUS); NON_CYTOPLASMIC_DOMAIN (PHOBIUS); TRANSMEMBRANE (PHOBIUS); CYTOPLASMIC_DOMAIN (PHOBIUS); NON_CYT…
Smp_152680.1:pep	epidermal growth factor receptor	1773	25	0	0.606	5	P:protein phosphorylation; F:ATP binding; C:membrane; P:transmembrane receptor protein tyrosine kinase signaling pathway; F:transmembrane receptor protein tyrosine kinase activity	EC:2.7.10; EC:2.7.10.1; EC:2.7.11	IPR001245 (PRINTS); IPR020635 (SMART); IPR006212 (SMART); G3DSA:2.10.220.10 (GENE3D); IPR000494 (G3DSA:3.80.20.GENE3D); G3DSA:1.10.510.10 (GENE3D); IPR000494 (G3DSA:3.80.20.GENE3D); IPR006211 (PFAM); G3DSA:2.10.220.10 (GENE3D); IPR000494 (PFAM); G3DSA:3.30.200.20 (GENE3D); IPR000494 (G3DSA:3.80.20.GENE3D); G3DSA:2.10.220.10 (GENE3D); IPR001245 (PFAM); PTHR24416:SF95 (PANTHER); PTHR24416 (PANTHER)…
Smp_152750.1:pep	receptor-type tyrosine-protein phosphatase zeta	1244	25	0	0.6164	4	F:protein tyrosine phosphatase activity; P:peptidyl-tyrosine dephosphorylation; F:protein binding	EC:3.1.3.16; EC:3.1; EC:3.1.3.48; EC:3.1.3.41	IPR000242 (PRINTS); IPR000242 (SMART); IPR003961 (SMART); IPR003595 (SMART); IPR029021 (G3DSA:3.90.190.GENE3D); IPR029021 (G3DSA:3.90.190.GENE3D); IPR013783 (G3DSA:2.60.40.GENE3D); IPR013783 (G3DSA:2.60.40.GENE3D); IPR003961 (PFAM); IPR000242 (PFAM); IPR013783 (G3DSA:2.60.40.GENE3D); PTHR19134 (PANTHER); PTHR19134:SF276 (PANTHER); IPR016130 (PROSITE_PATTERNS); NON_CYTOPLASMIC_DOMAIN (PHOBIUS); TR…
Smp_152790.1:pep	ras-related gtp-binding protein a	309	25	0	0.876	13	C:lysosome; P:modulation by virus of host morphology or physiology; P:apoptotic process; P:positive regulation of TOR signaling cascade; P:cellular protein localization; F:phosphoprotein binding; P:cellular response to amino acid stimulus; F:protein heterodimerization activity; F:protein homodimerization activity; C:Golgi apparatus; P:positive regulation of cytolysis; C:nucleus; F:GTP binding	-	IPR006762 (PFAM); IPR027417 (G3DSA:3.40.50.GENE3D); IPR006762 (PANTHER); PTHR11259:SF1 (PANTHER); IPR027417 (SUPERFAMILY)
Smp_153170.1:pep	myosin light chain smooth muscle-like	3232	25	0	0.5344	4	F:protein kinase activity; P:protein phosphorylation; F:ATP binding; F:protein binding	-	Coil (COILS); Coil (COILS); IPR002290 (SMART); IPR003598 (SMART); IPR003961 (SMART); IPR003599 (SMART); IPR013783 (G3DSA:2.60.40.GENE3D); G3DSA:1.10.510.10 (GENE3D); IPR013783 (G3DSA:2.60.40.GENE3D); IPR013098 (PFAM); IPR013783 (G3DSA:2.60.40.GENE3D); IPR013783 (G3DSA:2.60.40.GENE3D); IPR013783 (G3DSA:2.60.40.GENE3D); G3DSA:3.30.200.20 (GENE3D); IPR013783 (G3DSA:2.60.40.GENE3D); IPR013783 (G3DSA:…
Smp_153500.1:pep	tyrosine kinase	1556	25	0	0.6568	3	F:protein tyrosine kinase activity; P:protein phosphorylation; F:ATP binding	EC:2.7.10	Coil (COILS); IPR001245 (PRINTS); IPR020635 (SMART); IPR001245 (PFAM); G3DSA:3.40.50.2300 (GENE3D); G3DSA:3.30.200.20 (GENE3D); IPR001828 (PFAM); G3DSA:3.40.50.2300 (GENE3D); G3DSA:1.10.510.10 (GENE3D); PTHR24418 (PANTHER); PTHR24418:SF184 (PANTHER); IPR017441 (PROSITE_PATTERNS); IPR008266 (PROSITE_PATTERNS); CYTOPLASMIC_DOMAIN (PHOBIUS); TRANSMEMBRANE (PHOBIUS); NON_CYTOPLASMIC_DOMAIN (PHOBIUS);…
Smp_153540.1:pep	ef-hand calcium-binding domain-containing protein 11	149	25	7.59347e-105	0.5624	1	F:calcium ion binding	-	PF13833 (PFAM); IPR011992 (G3DSA:1.10.238.GENE3D); PTHR10891:SF527 (PANTHER); PTHR10891 (PANTHER); IPR018247 (PROSITE_PATTERNS); IPR002048 (PROSITE_PROFILES); SSF47473 (SUPERFAMILY)
Smp_153870.1:pep	serine threonine-protein kinase ulk4	1986	25	0	0.664	3	F:protein kinase activity; F:ATP binding; P:protein phosphorylation	-	IPR000719 (PFAM); G3DSA:1.10.510.10 (GENE3D); G3DSA:3.30.200.20 (GENE3D); PTHR22983:SF15 (PANTHER); PTHR22983 (PANTHER); NON_CYTOPLASMIC_DOMAIN (PHOBIUS); TRANSMEMBRANE (PHOBIUS); CYTOPLASMIC_DOMAIN (PHOBIUS); TRANSMEMBRANE (PHOBIUS); NON_CYTOPLASMIC_DOMAIN (PHOBIUS); IPR000719 (PROSITE_PROFILES); IPR016024 (SUPERFAMILY); IPR011009 (SUPERFAMILY)
Smp_154440.1:pep	serine:threonine protein kinase wnk1	3297	25	0	0.7036	5	F:acid-amino acid ligase activity; P:protein phosphorylation; F:ATP binding; F:protein serine/threonine kinase activity	EC:2.7.11	Coil (COILS); Coil (COILS); IPR002290 (SMART); G3DSA:1.10.510.10 (GENE3D); IPR000608 (PFAM); G3DSA:3.30.200.20 (GENE3D); IPR000719 (PFAM); IPR016135 (G3DSA:3.10.110.GENE3D); PTHR13902 (PANTHER); IPR008271 (PROSITE_PATTERNS); NON_CYTOPLASMIC_DOMAIN (PHOBIUS); CYTOPLASMIC_DOMAIN (PHOBIUS); TRANSMEMBRANE (PHOBIUS); IPR000608 (PROSITE_PROFILES); IPR000719 (PROSITE_PROFILES); IPR011009 (SUPERFAMILY); …
Smp_154580.1:pep	ras-related protein rab-3 isoform x2	171	25	1.07562e-122	0.9172	5	C:intracellular; C:membrane; F:GTP binding; P:small GTPase mediated signal transduction; P:protein transport	-	PR00449 (PRINTS); IPR020849 (SMART); IPR003578 (SMART); IPR003579 (SMART); IPR027417 (G3DSA:3.40.50.GENE3D); IPR005225 (TIGRFAM); IPR001806 (PFAM); PTHR24073:SF453 (PANTHER); PTHR24073 (PANTHER); PS51419 (PROSITE_PROFILES); IPR027417 (SUPERFAMILY)
Smp_154870.1:pep	sh2b adapter protein 1	836	25	0	0.5908	4	F:phospholipid binding; C:cell part; F:signaling adaptor activity; P:signal transduction	-	IPR000980 (PRINTS); IPR000980 (SMART); IPR000980 (G3DSA:3.30.505.GENE3D); IPR000980 (PFAM); IPR011993 (G3DSA:2.30.29.GENE3D); IPR030523 (PANTHER); PTHR10872:SF2 (PANTHER); IPR000980 (PROSITE_PROFILES); IPR000980 (SUPERFAMILY); SSF50729 (SUPERFAMILY)
Smp_155090.1:pep	stem cell tumor	158	20	8.50223e-111	0.652	4	C:integral to membrane; P:proteolysis; F:calcium ion binding; F:serine-type endopeptidase activity	EC:3.4.21	IPR011992 (G3DSA:1.10.238.GENE3D); IPR018247 (PROSITE_PATTERNS); IPR002048 (PROSITE_PROFILES); SSF47473 (SUPERFAMILY)
Smp_155140.1:pep	serine threonine-protein kinase pak mbt	752	25	0	0.8104	12	P:cell migration; P:protein phosphorylation; P:cell growth; F:protein serine/threonine kinase activity; C:mitochondrion; P:cytoskeleton organization; F:ATP binding; P:signal transduction; P:cell proliferation; P:negative regulation of apoptotic process; C:nucleus	EC:2.7.11	IPR000719 (PFAM); G3DSA:3.30.200.20 (GENE3D); G3DSA:1.10.510.10 (GENE3D); PTHR24361 (PANTHER); PTHR24361:SF228 (PANTHER); IPR017441 (PROSITE_PATTERNS); IPR000719 (PROSITE_PROFILES); IPR011009 (SUPERFAMILY)
Smp_155330.1:pep	cyclin-dependent kinase 14 isoform x1	1546	25	0	0.7592	9	P:G2/M transition of mitotic cell cycle; C:cytoplasmic cyclin-dependent protein kinase holoenzyme complex; F:cyclin-dependent protein serine/threonine kinase activity; P:regulation of canonical Wnt receptor signaling pathway; C:plasma membrane; P:protein phosphorylation; F:ATP binding	EC:2.7.11; EC:2.7.11.22	IPR002290 (SMART); G3DSA:1.10.510.10 (GENE3D); G3DSA:3.30.200.20 (GENE3D); IPR000719 (PFAM); PTHR24056 (PANTHER); PTHR24056:SF155 (PANTHER); IPR017441 (PROSITE_PATTERNS); IPR008271 (PROSITE_PATTERNS); IPR000719 (PROSITE_PROFILES); IPR011009 (SUPERFAMILY)
Smp_155720.1:pep	glycogen synthase kinase 3	594	25	0	0.6756	4	F:protein serine/threonine kinase activity; F:ATP binding; P:protein phosphorylation	EC:2.7.11	IPR002290 (SMART); IPR000719 (PFAM); G3DSA:3.30.200.20 (GENE3D); G3DSA:1.10.510.10 (GENE3D); PTHR24057 (PANTHER); IPR008271 (PROSITE_PATTERNS); IPR017441 (PROSITE_PATTERNS); IPR000719 (PROSITE_PROFILES); IPR011009 (SUPERFAMILY)
Smp_155950.1:pep	serine threonine-protein kinase d1	752	25	0	0.586	29	P:positive regulation of endothelial cell proliferation; C:cell-cell junction; C:trans-Golgi network; P:negative regulation of cell death; P:positive regulation of peptidyl-serine phosphorylation; P:regulation of keratinocyte proliferation; P:positive regulation of angiogenesis; P:positive regulation of blood vessel endothelial cell migration; C:cytosol; P:positive regulation of endothelial cell …	EC:2.7.11; EC:2.7.11.13	Coil (COILS); IPR002219 (SMART); G3DSA:3.30.200.20 (GENE3D); IPR000719 (PFAM); IPR002219 (PFAM); IPR011993 (G3DSA:2.30.29.GENE3D); G3DSA:3.30.60.20 (GENE3D); IPR015727 (PANTHER); IPR002219 (PROSITE_PATTERNS); IPR017441 (PROSITE_PATTERNS); IPR002219 (PROSITE_PROFILES); IPR000719 (PROSITE_PROFILES); SSF50729 (SUPERFAMILY); SSF57889 (SUPERFAMILY); IPR011009 (SUPERFAMILY)
Smp_155960.1:pep	serine threonine-protein kinase partial	146	25	6.62482e-102	0.8576	29	P:positive regulation of endothelial cell proliferation; P:positive regulation of ERK1 and ERK2 cascade; P:positive regulation of peptidyl-serine phosphorylation; P:positive regulation of angiogenesis; P:positive regulation of fibroblast growth factor receptor signaling pathway; P:positive regulation of interleukin-2 production; F:phospholipid binding; P:positive regulation of blood vessel endoth…	EC:2.7.11; EC:2.7.11.13	IPR000719 (PFAM); G3DSA:1.10.510.10 (GENE3D); IPR015727 (PANTHER); IPR008271 (PROSITE_PATTERNS); IPR000719 (PROSITE_PROFILES); IPR011009 (SUPERFAMILY)
Smp_156180.1:pep	ef-hand calcium-binding domain-containing protein 6-like	1043	25	0	0.526	1	F:calcium ion binding	-	Coil (COILS); IPR011992 (G3DSA:1.10.238.GENE3D); IPR015070 (PFAM); IPR011992 (G3DSA:1.10.238.GENE3D); PF13833 (PFAM); PTHR10891 (PANTHER); PTHR10891:SF550 (PANTHER); IPR002048 (PROSITE_PROFILES); SSF47473 (SUPERFAMILY)
Smp_156220.1:pep	receptor-type tyrosine-protein phosphatase partial	1346	25	0	0.646	15	C:integral to plasma membrane; F:transmembrane receptor protein tyrosine phosphatase activity; F:receptor binding; F:cell adhesion molecule binding; P:heterophilic cell-cell adhesion; P:transmembrane receptor protein tyrosine phosphatase signaling pathway; P:spinal cord development; P:cerebellum development; P:hippocampus development; P:cerebral cortex development; P:corpus callosum development; …	EC:3.1.3.16; EC:3.1; EC:3.1.3.48; EC:3.1.3.41; EC:3.1.3	IPR000242 (PRINTS); IPR003595 (SMART); IPR000242 (SMART); IPR013783 (G3DSA:2.60.40.GENE3D); IPR000242 (PFAM); IPR029021 (G3DSA:3.90.190.GENE3D); IPR029021 (G3DSA:3.90.190.GENE3D); PTHR19134 (PANTHER); PTHR19134:SF76 (PANTHER); IPR016130 (PROSITE_PATTERNS); TRANSMEMBRANE (PHOBIUS); NON_CYTOPLASMIC_DOMAIN (PHOBIUS); CYTOPLASMIC_DOMAIN (PHOBIUS); IPR000242 (PROSITE_PROFILES); IPR000387 (PROSITE_PROF…
Smp_156580.1:pep	tyrosine-protein kinase partial	276	25	0	0.6484	7	P:axonogenesis; F:protein tyrosine kinase activity; C:cell part; P:protein phosphorylation; P:chemotaxis; P:regulation of cellular process; F:ATP binding	EC:2.7.10	IPR001245 (PRINTS); PIRSF000654 (PIRSF); G3DSA:1.10.510.10 (GENE3D); IPR001245 (PFAM); PTHR24416 (PANTHER); PTHR24416:SF256 (PANTHER); IPR008266 (PROSITE_PATTERNS); IPR000719 (PROSITE_PROFILES); IPR011009 (SUPERFAMILY)
Smp_156890.1:pep	scy1-like protein 2	816	25	0	0.5512	3	F:protein kinase activity; F:ATP binding; P:protein phosphorylation	-	IPR002290 (SMART); G3DSA:1.10.510.10 (GENE3D); IPR000719 (PFAM); PTHR12984 (PANTHER); PTHR12984:SF14 (PANTHER); IPR000719 (PROSITE_PROFILES); IPR011009 (SUPERFAMILY)
Smp_156950.1:pep	ralbp1-associated eps domain-containing protein 2	645	25	0	0.7272	3	F:calcium ion binding; F:protein binding; P:receptor-mediated endocytosis	-	Coil (COILS); IPR000261 (SMART); IPR002048 (SMART); PF12763 (PFAM); IPR011992 (G3DSA:1.10.238.GENE3D); PTHR11216 (PANTHER); IPR018247 (PROSITE_PATTERNS); IPR000261 (PROSITE_PROFILES); IPR002048 (PROSITE_PROFILES); SSF47473 (SUPERFAMILY)
Smp_156990.1:pep	cyclin dependent kinase 19	577	25	0	0.8168	8	P:protein phosphorylation; F:RNA polymerase II carboxy-terminal domain kinase activity; P:regulation of transcription, DNA-dependent; F:ATP binding; F:cyclin-dependent protein serine/threonine kinase activity; C:nucleus	EC:2.7.11; EC:2.7.11.23; EC:2.7.11.22	IPR002290 (SMART); G3DSA:3.30.200.20 (GENE3D); IPR000719 (PFAM); G3DSA:1.10.510.10 (GENE3D); PTHR24056 (PANTHER); PTHR24056:SF92 (PANTHER); IPR008271 (PROSITE_PATTERNS); IPR017441 (PROSITE_PATTERNS); IPR000719 (PROSITE_PROFILES); IPR011009 (SUPERFAMILY)
Smp_157010.1:pep	titin	2628	25	0	0.4872	1	F:protein binding	-	PR00014 (PRINTS); IPR003599 (SMART); IPR003598 (SMART); IPR003961 (SMART); IPR003961 (PFAM); IPR013783 (G3DSA:2.60.40.GENE3D); IPR013783 (G3DSA:2.60.40.GENE3D); IPR013783 (G3DSA:2.60.40.GENE3D); IPR013783 (G3DSA:2.60.40.GENE3D); IPR013783 (G3DSA:2.60.40.GENE3D); IPR013783 (G3DSA:2.60.40.GENE3D); IPR013783 (G3DSA:2.60.40.GENE3D); IPR013783 (G3DSA:2.60.40.GENE3D); IPR013783 (G3DSA:2.60.40.GENE3D); …
Smp_157050.1:pep	rhodopsin-like orphan	387	3	0	0.83	3	C:integral to membrane; P:G-protein coupled receptor signaling pathway; F:G-protein coupled receptor activity	-	IPR019425 (PFAM); G3DSA:1.20.1070.10 (GENE3D); CYTOPLASMIC_DOMAIN (PHOBIUS); CYTOPLASMIC_DOMAIN (PHOBIUS); CYTOPLASMIC_DOMAIN (PHOBIUS); NON_CYTOPLASMIC_DOMAIN (PHOBIUS); TRANSMEMBRANE (PHOBIUS); TRANSMEMBRANE (PHOBIUS); TRANSMEMBRANE (PHOBIUS); NON_CYTOPLASMIC_DOMAIN (PHOBIUS); TRANSMEMBRANE (PHOBIUS); TRANSMEMBRANE (PHOBIUS); NON_CYTOPLASMIC_DOMAIN (PHOBIUS); CYTOPLASMIC_DOMAIN (PHOBIUS); NON_C…
Smp_157240.1:pep	cyclin-dependent kinase-like 1	644	25	0	0.8024	4	P:protein phosphorylation; F:ATP binding; F:protein serine/threonine kinase activity	EC:2.7.11	IPR002290 (SMART); IPR000719 (PFAM); G3DSA:1.10.510.10 (GENE3D); G3DSA:3.30.200.20 (GENE3D); PTHR24056 (PANTHER); PTHR24056:SF7 (PANTHER); IPR017441 (PROSITE_PATTERNS); IPR008271 (PROSITE_PATTERNS); IPR000719 (PROSITE_PROFILES); IPR011009 (SUPERFAMILY)
Smp_157300.1:pep	basic fibroblast growth factor receptor 1 a	643	25	0	0.686	58	C:cell surface; P:neurotrophin TRK receptor signaling pathway; F:protein homodimerization activity; P:positive regulation of Wnt receptor signaling pathway; P:regulation of transcription from RNA polymerase II promoter; P:regulation of morphogenesis of a branching structure; P:peptidyl-tyrosine phosphorylation; P:branch elongation of an epithelium; P:positive regulation of phospholipase activity;…	EC:2.7.10; EC:2.7.10.1; EC:2.7.11	IPR001245 (PRINTS); IPR020635 (SMART); IPR001245 (PFAM); G3DSA:3.30.200.20 (GENE3D); G3DSA:1.10.510.10 (GENE3D); PTHR24416 (PANTHER); PTHR24416:SF291 (PANTHER); IPR017441 (PROSITE_PATTERNS); IPR008266 (PROSITE_PATTERNS); CYTOPLASMIC_DOMAIN (PHOBIUS); TRANSMEMBRANE (PHOBIUS); NON_CYTOPLASMIC_DOMAIN (PHOBIUS); IPR000719 (PROSITE_PROFILES); IPR011009 (SUPERFAMILY); TMhelix (TMHMM)
Smp_157350.1:pep	serine threonine-protein kinase unc-51	977	25	0	0.728	4	P:protein phosphorylation; F:ATP binding; F:protein serine/threonine kinase activity	EC:2.7.11	IPR002290 (SMART); G3DSA:3.30.200.20 (GENE3D); G3DSA:1.10.510.10 (GENE3D); IPR000719 (PFAM); PTHR24348 (PANTHER); IPR017184 (PTHR24348:PANTHER); IPR008271 (PROSITE_PATTERNS); IPR017441 (PROSITE_PATTERNS); IPR000719 (PROSITE_PROFILES); IPR011009 (SUPERFAMILY)
Smp_157370.1:pep	agc family protein kinase	435	25	0	0.6456	4	P:protein phosphorylation; F:ATP binding; F:protein serine/threonine kinase activity	EC:2.7.11	IPR002290 (SMART); G3DSA:1.10.510.10 (GENE3D); G3DSA:3.30.200.20 (GENE3D); IPR000719 (PFAM); PTHR24356 (PANTHER); IPR008271 (PROSITE_PATTERNS); IPR017441 (PROSITE_PATTERNS); IPR000719 (PROSITE_PROFILES); IPR011009 (SUPERFAMILY)
Smp_157500.1:pep	calpain	1513	25	0	0.764	4	C:intracellular; P:proteolysis; F:calcium-dependent cysteine-type endopeptidase activity; F:calcium ion binding	EC:3.4.22; EC:3.4	IPR022684 (PRINTS); IPR001300 (SMART); IPR022683 (SMART); IPR001300 (PFAM); IPR022682 (PFAM); IPR011992 (G3DSA:1.10.238.GENE3D); G3DSA:2.60.120.380 (GENE3D); G3DSA:3.90.70.10 (GENE3D); PTHR10183 (PANTHER); PTHR10183:SF45 (PANTHER); IPR000169 (PROSITE_PATTERNS); IPR001300 (PROSITE_PROFILES); IPR002048 (PROSITE_PROFILES); SSF54001 (SUPERFAMILY); SSF47473 (SUPERFAMILY); IPR022682 (SUPERFAMILY)
Smp_157640.1:pep	fmrfamide receptor	482	25	0	0.5276	3	C:integral to membrane; P:G-protein coupled receptor signaling pathway; F:G-protein coupled receptor activity	-	IPR000276 (PRINTS); IPR000276 (PFAM); G3DSA:1.20.1070.10 (GENE3D); PTHR22751 (PANTHER); PTHR22751:SF66 (PANTHER); TRANSMEMBRANE (PHOBIUS); TRANSMEMBRANE (PHOBIUS); NON_CYTOPLASMIC_DOMAIN (PHOBIUS); TRANSMEMBRANE (PHOBIUS); TRANSMEMBRANE (PHOBIUS); CYTOPLASMIC_DOMAIN (PHOBIUS); CYTOPLASMIC_DOMAIN (PHOBIUS); NON_CYTOPLASMIC_DOMAIN (PHOBIUS); NON_CYTOPLASMIC_DOMAIN (PHOBIUS); TRANSMEMBRANE (PHOBIUS)…
Smp_157890.1:pep	microtubule associated serine:threonine protein	689	25	0	0.7584	4	P:protein phosphorylation; F:ATP binding; F:protein serine/threonine kinase activity	EC:2.7.11	G3DSA:1.10.510.10 (GENE3D); PTHR24356:SF36 (PANTHER); PTHR24356 (PANTHER); IPR000961 (PROSITE_PROFILES); IPR000719 (PROSITE_PROFILES); IPR011009 (SUPERFAMILY)
Smp_158150.1:pep	reticulocalbin-2	335	25	0	0.6668	1	F:calcium ion binding	-	IPR002048 (SMART); IPR011992 (G3DSA:1.10.238.GENE3D); IPR011992 (G3DSA:1.10.238.GENE3D); IPR011992 (PFAM); PTHR10827:SF48 (PANTHER); PTHR10827 (PANTHER); IPR018247 (PROSITE_PATTERNS); IPR002048 (PROSITE_PROFILES); SignalP-noTM (SIGNALP_EUK); SSF47473 (SUPERFAMILY)
Smp_158460.1:pep	breast cancer anti-estrogen resistance protein 1	506	25	0	0.7644	1	F:protein binding	-	IPR001452 (SMART); G3DSA:2.30.30.40 (GENE3D); IPR001452 (PFAM); PTHR10654 (PANTHER); IPR001452 (PROSITE_PROFILES); IPR001452 (SUPERFAMILY)
Smp_158560.1:pep	serine threonine-protein kinase mrck alpha isoform x1	2062	25	0	0.5652	10	F:small GTPase regulator activity; P:protein phosphorylation; P:intracellular signal transduction; F:protein serine/threonine kinase activity; F:metal ion binding; P:actin cytoskeleton reorganization; F:phospholipid binding; F:ATP binding; F:protein binding	EC:2.7.11	Coil (COILS); Coil (COILS); Coil (COILS); Coil (COILS); Coil (COILS); IPR000961 (SMART); IPR002219 (SMART); IPR002290 (SMART); IPR001849 (SMART); IPR001180 (SMART); G3DSA:3.30.200.20 (GENE3D); IPR000719 (PFAM); IPR001180 (PFAM); G3DSA:3.30.60.20 (GENE3D); IPR002219 (PFAM); IPR002893 (PFAM); G3DSA:1.10.510.10 (GENE3D); PTHR22988 (PANTHER); IPR029875 (PTHR22988:PANTHER); IPR017441 (PROSITE_PATTERNS…
Smp_158560.2:pep	serine threonine-protein kinase mrck alpha isoform x1	1923	25	0	0.5656	10	F:small GTPase regulator activity; P:protein phosphorylation; P:intracellular signal transduction; F:protein serine/threonine kinase activity; F:metal ion binding; P:actin cytoskeleton reorganization; F:phospholipid binding; F:ATP binding; F:protein binding	EC:2.7.11	Coil (COILS); Coil (COILS); Coil (COILS); Coil (COILS); Coil (COILS); IPR001180 (SMART); IPR002219 (SMART); IPR001849 (SMART); IPR002290 (SMART); IPR000961 (SMART); IPR002219 (PFAM); G3DSA:1.10.510.10 (GENE3D); IPR001180 (PFAM); IPR000719 (PFAM); G3DSA:3.30.60.20 (GENE3D); G3DSA:3.30.200.20 (GENE3D); IPR029875 (PTHR22988:PANTHER); PTHR22988 (PANTHER); IPR002219 (PROSITE_PATTERNS); IPR008271 (PROS…
Smp_158720.1:pep	scy1-like protein 2	668	25	0	0.5092	3	F:protein kinase activity; P:protein phosphorylation; F:ATP binding	-	IPR002290 (SMART); G3DSA:1.10.510.10 (GENE3D); IPR011989 (G3DSA:1.25.10.GENE3D); G3DSA:3.30.200.20 (GENE3D); IPR000719 (PFAM); PTHR12984 (PANTHER); PTHR12984:SF6 (PANTHER); IPR000719 (PROSITE_PROFILES); PS51257 (PROSITE_PROFILES); IPR011009 (SUPERFAMILY); IPR016024 (SUPERFAMILY)
Smp_158820.1:pep	myotubularin-related protein 13	2526	25	0	0.5548	5	F:phospholipid binding; F:phosphatase activity; F:metal ion binding; P:dephosphorylation; P:intracellular signal transduction	EC:3.1; EC:3.1.3.41	IPR002219 (SMART); IPR005113 (SMART); IPR005112 (SMART); IPR001849 (SMART); IPR001194 (SMART); IPR004182 (PFAM); G3DSA:3.30.60.20 (GENE3D); IPR005113 (PFAM); IPR022096 (PFAM); IPR011993 (G3DSA:2.30.29.GENE3D); IPR001849 (PFAM); IPR010569 (PFAM); IPR001194 (PFAM); IPR030564 (PANTHER); PTHR10807:SF48 (PANTHER); IPR010569 (PROSITE_PROFILES); IPR001849 (PROSITE_PROFILES); IPR005113 (PROSITE_PROFILES)…
Smp_158980.1:pep	neuronal calcium sensor 2	154	25	4.99889e-109	0.8572	1	F:calcium ion binding	-	PR00450 (PRINTS); IPR002048 (SMART); IPR011992 (G3DSA:1.10.238.GENE3D); IPR002048 (PFAM); IPR011992 (G3DSA:1.10.238.GENE3D); IPR011992 (G3DSA:1.10.238.GENE3D); IPR011992 (PFAM); PTHR23055:SF69 (PANTHER); IPR028846 (PANTHER); IPR018247 (PROSITE_PATTERNS); IPR002048 (PROSITE_PROFILES); SSF47473 (SUPERFAMILY)
Smp_158990.1:pep	neuronal calcium sensor 2	191	25	1.03797e-138	0.8572	1	F:calcium ion binding	-	PR00450 (PRINTS); IPR002048 (SMART); IPR002048 (PFAM); IPR011992 (G3DSA:1.10.238.GENE3D); IPR011992 (G3DSA:1.10.238.GENE3D); IPR011992 (PFAM); IPR011992 (G3DSA:1.10.238.GENE3D); PTHR23055:SF69 (PANTHER); IPR028846 (PANTHER); IPR018247 (PROSITE_PATTERNS); IPR002048 (PROSITE_PROFILES); SSF47473 (SUPERFAMILY)
Smp_159730.1:pep	serine threonine-protein kinase pak 1 isoform x1	985	25	0	0.7884	6	F:nucleic acid binding; P:protein phosphorylation; F:ATP binding; F:zinc ion binding; F:protein serine/threonine kinase activity	EC:2.7.11	IPR000095 (SMART); IPR002290 (SMART); IPR000095 (PFAM); IPR000095 (G3DSA:3.90.810.GENE3D); G3DSA:3.30.200.20 (GENE3D); IPR000719 (PFAM); G3DSA:1.10.510.10 (GENE3D); PTHR24361 (PANTHER); PTHR24361:SF292 (PANTHER); IPR008271 (PROSITE_PATTERNS); IPR017441 (PROSITE_PATTERNS); IPR000719 (PROSITE_PROFILES); IPR011009 (SUPERFAMILY)
Smp_159790.1:pep	kinesin-like protein kif1b isoform x2	1735	25	0	0.6172	8	F:microtubule binding; P:microtubule-based movement; F:phospholipid binding; F:ATP binding; C:kinesin complex; F:microtubule motor activity; C:microtubule	EC:3.6.1; EC:3.6.1.15	Coil (COILS); Coil (COILS); Coil (COILS); Coil (COILS); IPR001752 (PRINTS); IPR000253 (SMART); IPR001752 (SMART); IPR001849 (SMART); IPR001752 (PFAM); IPR011993 (G3DSA:2.30.29.GENE3D); IPR022164 (PFAM); IPR001752 (G3DSA:3.40.850.GENE3D); IPR000253 (G3DSA:2.60.200.GENE3D); PF16183 (PFAM); IPR027640 (PANTHER); PTHR24115:SF360 (PANTHER); IPR019821 (PROSITE_PATTERNS); IPR001752 (PROSITE_PROFILES); IP…
Smp_159860.1:pep	dopamine receptor 1	128	14	3.52056e-86	0.7536	3	C:integral to membrane; P:G-protein coupled receptor signaling pathway; F:G-protein coupled receptor activity	-	G3DSA:1.20.1070.10 (GENE3D); IPR000276 (PFAM); PTHR24249 (PANTHER); PTHR24249:SF239 (PANTHER); CYTOPLASMIC_DOMAIN (PHOBIUS); NON_CYTOPLASMIC_DOMAIN (PHOBIUS); TRANSMEMBRANE (PHOBIUS); SSF81321 (SUPERFAMILY); TMhelix (TMHMM)
Smp_159930.1:pep	adp-ribosylation factor-like protein 3	236	25	3.65866e-170	0.916	21	P:photoreceptor cell development; C:Golgi membrane; P:cilium morphogenesis; P:kidney development; P:intraflagellar transport; F:GTP binding; P:GTP catabolic process; C:cytoplasmic microtubule; F:microtubule binding; P:small GTPase mediated signal transduction; C:centrosome; C:photoreceptor connecting cilium; C:midbody; C:spindle microtubule; F:GDP binding; F:GTPase activity; C:plasma membrane; C:…	EC:3.6.1; EC:3.6.1.15	IPR006689 (PRINTS); IPR024156 (SMART); IPR006687 (SMART); IPR005225 (TIGRFAM); IPR006689 (PFAM); IPR027417 (G3DSA:3.40.50.GENE3D); PTHR11711 (PANTHER); PTHR11711:SF27 (PANTHER); CYTOPLASMIC_DOMAIN (PHOBIUS); TRANSMEMBRANE (PHOBIUS); NON_CYTOPLASMIC_DOMAIN (PHOBIUS); IPR024156 (PROSITE_PROFILES); IPR027417 (SUPERFAMILY); TMhelix (TMHMM)
Smp_160480.1:pep	tbc1 domain family b	169	25	4.05062e-122	0.6004	1	F:phospholipid binding	-	IPR001849 (SMART); IPR001849 (PFAM); IPR011993 (G3DSA:2.30.29.GENE3D); IPR000648 (PANTHER); IPR001849 (PROSITE_PROFILES); SSF50729 (SUPERFAMILY)
Smp_160480.2:pep	tbc1 domain family b	153	25	9.10441e-110	0.6216	1	F:phospholipid binding	-	IPR001849 (SMART); IPR011993 (G3DSA:2.30.29.GENE3D); IPR001849 (PFAM); IPR000648 (PANTHER); IPR001849 (PROSITE_PROFILES); SSF50729 (SUPERFAMILY)
Smp_160760.1:pep	serine threonine-protein kinase n2 isoform x2	1077	25	0	0.5808	9	F:protein binding; P:protein phosphorylation; F:protein serine/threonine kinase activity; P:regulation of cell cycle; P:signal transduction; P:positive regulation of cellular process; C:intracellular organelle; F:ATP binding	EC:2.7.11	Coil (COILS); Coil (COILS); Coil (COILS); IPR000961 (SMART); IPR002290 (SMART); IPR011072 (SMART); IPR000719 (PFAM); G3DSA:1.10.510.10 (GENE3D); IPR011072 (G3DSA:1.10.287.GENE3D); G3DSA:3.30.200.20 (GENE3D); IPR017892 (PFAM); IPR011072 (PFAM); PTHR24357:SF80 (PANTHER); PTHR24357 (PANTHER); IPR017441 (PROSITE_PATTERNS); IPR008271 (PROSITE_PATTERNS); IPR000719 (PROSITE_PROFILES); IPR000961 (PROSITE…
Smp_160840.1:pep	calmodulin	165	25	1.40133e-116	0.5564	1	F:calcium ion binding	-	IPR002048 (SMART); IPR011992 (G3DSA:1.10.238.GENE3D); PF13833 (PFAM); PTHR10891 (PANTHER); IPR018247 (PROSITE_PATTERNS); IPR002048 (PROSITE_PROFILES); SSF47473 (SUPERFAMILY)
Smp_161500.1:pep	probable g-protein coupled receptor 139 isoform x3	564	25	0	0.6148	3	C:integral to membrane; P:G-protein coupled receptor signaling pathway; F:G-protein coupled receptor activity	-	IPR000276 (PFAM); G3DSA:1.20.1070.10 (GENE3D); PTHR22751:SF96 (PANTHER); PTHR22751 (PANTHER); TRANSMEMBRANE (PHOBIUS); CYTOPLASMIC_DOMAIN (PHOBIUS); NON_CYTOPLASMIC_DOMAIN (PHOBIUS); CYTOPLASMIC_DOMAIN (PHOBIUS); TRANSMEMBRANE (PHOBIUS); CYTOPLASMIC_DOMAIN (PHOBIUS); NON_CYTOPLASMIC_DOMAIN (PHOBIUS); TRANSMEMBRANE (PHOBIUS); NON_CYTOPLASMIC_DOMAIN (PHOBIUS); TRANSMEMBRANE (PHOBIUS); TRANSMEMBRANE…
Smp_162010.1:pep	map microtubule affinity-regulating kinase 3 isoform x17	794	25	0	0.7668	6	C:plasma membrane; F:protein binding; P:protein phosphorylation; F:ATP binding; F:protein serine/threonine kinase activity	EC:2.7.11	G3DSA:1.10.510.10 (GENE3D); IPR001772 (PFAM); G3DSA:1.10.510.10 (GENE3D); IPR028375 (G3DSA:3.30.310.GENE3D); G3DSA:1.10.8.10 (GENE3D); G3DSA:3.30.200.20 (GENE3D); IPR000719 (PFAM); PTHR24346 (PANTHER); IPR017441 (PROSITE_PATTERNS); IPR000719 (PROSITE_PROFILES); IPR001772 (PROSITE_PROFILES); IPR011009 (SUPERFAMILY); IPR028375 (SUPERFAMILY)
Smp_162710.1:pep	aurora kinase a	376	25	0	0.7172	20	C:spindle pole centrosome; P:regulation of protein stability; F:protein kinase binding; P:spindle organization; F:protein serine/threonine/tyrosine kinase activity; C:cytosol; P:protein autophosphorylation; F:protein serine/threonine kinase activity; F:ubiquitin protein ligase binding; P:phosphatidylinositol-mediated signaling; C:midbody; P:positive regulation of mitosis; C:perinuclear region of …	EC:2.7.11; EC:2.7.12.1	IPR002290 (SMART); G3DSA:1.10.510.10 (GENE3D); IPR000719 (PFAM); G3DSA:3.30.200.20 (GENE3D); IPR030616 (PANTHER); IPR017441 (PROSITE_PATTERNS); IPR008271 (PROSITE_PATTERNS); IPR000719 (PROSITE_PROFILES); IPR011009 (SUPERFAMILY)
Smp_162900.1:pep	tyrosine-protein kinase pr2-like isoform x1	1521	25	0	0.622	3	F:protein tyrosine kinase activity; P:protein phosphorylation; F:ATP binding	EC:2.7.10	IPR001245 (PRINTS); IPR002290 (SMART); IPR020635 (SMART); IPR000095 (SMART); IPR013761 (G3DSA:1.10.150.GENE3D); G3DSA:1.10.510.10 (GENE3D); IPR001245 (PFAM); G3DSA:3.30.200.20 (GENE3D); IPR000095 (G3DSA:3.90.810.GENE3D); IPR000095 (PFAM); PTHR24418:SF196 (PANTHER); PTHR24418 (PANTHER); IPR008266 (PROSITE_PATTERNS); IPR017441 (PROSITE_PATTERNS); IPR000095 (PROSITE_PROFILES); IPR000719 (PROSITE_PRO…
Smp_162970.1:pep	triple functional domain protein	2365	25	0	0.6028	4	P:regulation of Rho protein signal transduction; F:phospholipid binding; F:Rho guanyl-nucleotide exchange factor activity; F:protein binding	-	Coil (COILS); Coil (COILS); IPR001849 (SMART); IPR000219 (SMART); IPR018159 (SMART); IPR001251 (SMART); G3DSA:1.20.58.60 (GENE3D); IPR011993 (G3DSA:2.30.29.GENE3D); IPR000219 (PFAM); G3DSA:2.30.30.40 (GENE3D); IPR002017 (PFAM); G3DSA:1.20.58.60 (GENE3D); G3DSA:1.20.58.60 (GENE3D); IPR011993 (G3DSA:2.30.29.GENE3D); IPR000219 (G3DSA:1.20.900.GENE3D); PTHR22826:SF120 (PANTHER); PTHR22826 (PANTHER); …
Smp_163380.1:pep	cyclin-dependent kinase-like 2	891	25	0	0.8348	4	P:protein phosphorylation; F:ATP binding; F:protein serine/threonine kinase activity	EC:2.7.11	IPR002290 (SMART); G3DSA:1.10.510.10 (GENE3D); IPR000719 (PFAM); G3DSA:3.30.200.20 (GENE3D); PTHR24056 (PANTHER); PTHR24056:SF170 (PANTHER); IPR017441 (PROSITE_PATTERNS); IPR008271 (PROSITE_PATTERNS); IPR000719 (PROSITE_PROFILES); IPR011009 (SUPERFAMILY)
Smp_163420.1:pep	protein kinase	1981	25	0	0.8708	5	F:small GTPase regulator activity; P:protein phosphorylation; F:ATP binding; F:protein serine/threonine kinase activity	EC:2.7.11	Coil (COILS); IPR001180 (SMART); IPR002290 (SMART); IPR001180 (PFAM); G3DSA:1.10.510.10 (GENE3D); G3DSA:3.30.200.20 (GENE3D); IPR000719 (PFAM); PTHR24361 (PANTHER); PTHR24361:SF196 (PANTHER); IPR017441 (PROSITE_PATTERNS); IPR008271 (PROSITE_PATTERNS); IPR001180 (PROSITE_PROFILES); IPR000719 (PROSITE_PROFILES); IPR011009 (SUPERFAMILY)
Smp_163420.2:pep	protein kinase	1613	25	0	0.8316	5	F:small GTPase regulator activity; P:protein phosphorylation; F:ATP binding; F:protein serine/threonine kinase activity	EC:2.7.11	Coil (COILS); IPR002290 (SMART); G3DSA:1.10.510.10 (GENE3D); G3DSA:3.30.200.20 (GENE3D); IPR000719 (PFAM); PTHR24361:SF196 (PANTHER); PTHR24361 (PANTHER); IPR008271 (PROSITE_PATTERNS); IPR017441 (PROSITE_PATTERNS); IPR000719 (PROSITE_PROFILES); IPR011009 (SUPERFAMILY)
Smp_163570.1:pep	ryanodine receptor	4998	25	0	0.6468	7	F:ryanodine-sensitive calcium-release channel activity; P:cellular calcium ion homeostasis; P:calcium ion transmembrane transport; F:calcium ion binding; C:integral to membrane; F:protein binding	-	Coil (COILS); Coil (COILS); IPR013333 (PRINTS); IPR016093 (SMART); IPR003877 (SMART); IPR002048 (SMART); G3DSA:2.80.10.50 (GENE3D); IPR003032 (PFAM); IPR016093 (PFAM); IPR011992 (G3DSA:1.10.238.GENE3D); IPR000699 (G3DSA:1.25.10.GENE3D); IPR014821 (PFAM); IPR003877 (PFAM); G3DSA:2.80.10.50 (GENE3D); IPR009460 (PFAM); IPR000699 (PFAM); IPR005821 (PFAM); IPR013662 (PFAM); IPR011992 (PFAM); PTHR13715…
Smp_163580.1:pep	ras-related protein rab-6a isoform x2	203	25	1.4129e-148	0.856	21	C:trans-Golgi network; C:Golgi membrane; P:peptidyl-cysteine methylation; F:GTP binding; P:GTP catabolic process; F:sphingomyelin phosphodiesterase activity; C:cytosol; F:ATPase activator activity; P:cortical granule exocytosis; F:ATPase binding; F:protein domain specific binding; P:Rab protein signal transduction; P:protein targeting to Golgi; P:minus-end-directed organelle transport along micro…	EC:3.6.1; EC:3.1; EC:3.1.4.12; EC:3.1.1; EC:3.6.1.15	PR00449 (PRINTS); IPR020849 (SMART); IPR003579 (SMART); IPR002041 (SMART); IPR003578 (SMART); IPR001806 (PFAM); IPR027417 (G3DSA:3.40.50.GENE3D); IPR005225 (TIGRFAM); PTHR24073 (PANTHER); PTHR24073:SF402 (PANTHER); PS51419 (PROSITE_PROFILES); IPR027417 (SUPERFAMILY)
Smp_163920.1:pep	hemicentin-1	3543	25	0	0.506	2	F:calcium ion binding; F:protein binding	-	IPR003598 (SMART); IPR000884 (SMART); IPR000742 (SMART); IPR001881 (SMART); IPR013106 (SMART); IPR003599 (SMART); IPR026823 (PFAM); IPR013783 (G3DSA:2.60.40.GENE3D); G3DSA:2.20.100.10 (GENE3D); IPR013783 (G3DSA:2.60.40.GENE3D); G3DSA:2.10.25.10 (GENE3D); IPR001881 (PFAM); IPR013783 (G3DSA:2.60.40.GENE3D); IPR013783 (G3DSA:2.60.40.GENE3D); G3DSA:2.10.25.10 (GENE3D); IPR000884 (PFAM); IPR013783 (G3…
Smp_164150.1:pep	tau-tubulin kinase 1	1303	25	0	0.7208	4	F:protein serine/threonine kinase activity; F:ATP binding; P:protein phosphorylation	EC:2.7.11	Coil (COILS); IPR002290 (SMART); G3DSA:1.10.510.10 (GENE3D); IPR000719 (PFAM); G3DSA:3.30.200.20 (GENE3D); PTHR11909:SF19 (PANTHER); PTHR11909 (PANTHER); IPR017441 (PROSITE_PATTERNS); IPR000719 (PROSITE_PROFILES); IPR011009 (SUPERFAMILY)
Smp_164220.1:pep	gtpase mitochondrial	423	25	0	0.634	3	F:GTP binding; C:intracellular; F:RNA binding	-	IPR006073 (PRINTS); IPR006073 (PFAM); IPR027417 (G3DSA:3.40.50.GENE3D); IPR015946 (G3DSA:3.30.300.GENE3D); IPR005225 (TIGRFAM); PTHR11649 (PANTHER); PTHR11649:SF3 (PANTHER); SIGNAL_PEPTIDE_N_REGION (PHOBIUS); SIGNAL_PEPTIDE (PHOBIUS); NON_CYTOPLASMIC_DOMAIN (PHOBIUS); SIGNAL_PEPTIDE_C_REGION (PHOBIUS); SIGNAL_PEPTIDE_H_REGION (PHOBIUS); IPR009019 (SUPERFAMILY); IPR027417 (SUPERFAMILY)
Smp_164270.1:pep	down syndrome cell adhesion molecule-like protein 1	1643	25	0	0.5212	1	F:protein binding	-	IPR003599 (SMART); IPR003961 (SMART); IPR003598 (SMART); IPR013783 (G3DSA:2.60.40.GENE3D); IPR013783 (G3DSA:2.60.40.GENE3D); IPR003961 (PFAM); IPR013783 (G3DSA:2.60.40.GENE3D); IPR013098 (PFAM); IPR013783 (G3DSA:2.60.40.GENE3D); IPR013783 (G3DSA:2.60.40.GENE3D); IPR013783 (G3DSA:2.60.40.GENE3D); IPR013783 (G3DSA:2.60.40.GENE3D); IPR013783 (G3DSA:2.60.40.GENE3D); PTHR10489 (PANTHER); PTHR10489:SF3…
Smp_164380.1:pep	camp-dependent protein kinase catalytic subunit-like isoform x3	405	25	0	0.8872	9	C:cAMP-dependent protein kinase complex; F:cAMP-dependent protein kinase activity; F:ATP binding; P:morphogenesis of an epithelium; P:nematode larval development; P:protein phosphorylation; P:oviposition; P:positive regulation of oocyte maturation	EC:2.7.11; EC:2.7.11.11	IPR002290 (SMART); IPR000961 (SMART); IPR000719 (PFAM); G3DSA:1.10.510.10 (GENE3D); G3DSA:3.30.200.20 (GENE3D); PTHR24353 (PANTHER); IPR008271 (PROSITE_PATTERNS); IPR017441 (PROSITE_PATTERNS); IPR000719 (PROSITE_PROFILES); IPR000961 (PROSITE_PROFILES); IPR011009 (SUPERFAMILY)
Smp_164580.1:pep	rho gtpase activating protein 190	1895	25	0	0.5052	2	F:GTP binding; P:small GTPase mediated signal transduction	-	PR00449 (PRINTS); IPR027417 (G3DSA:3.40.50.GENE3D); PTHR23178 (PANTHER); IPR027417 (SUPERFAMILY)
Smp_164660.1:pep	adp-ribosylation factor-like protein 2	162	25	6.25657e-112	0.9112	4	F:GTP binding; C:intracellular; P:small GTPase mediated signal transduction; P:intracellular protein transport	-	IPR006689 (PRINTS); IPR024156 (SMART); IPR006687 (SMART); IPR006689 (PFAM); IPR005225 (TIGRFAM); IPR027417 (G3DSA:3.40.50.GENE3D); PTHR11711:SF26 (PANTHER); PTHR11711 (PANTHER); IPR024156 (PROSITE_PROFILES); IPR027417 (SUPERFAMILY)
Smp_164730.1:pep	rhodopsin orphan gpcr	542	25	0	0.5488	3	C:integral to membrane; P:G-protein coupled receptor signaling pathway; F:G-protein coupled receptor activity	-	IPR000276 (PRINTS); IPR000276 (PFAM); G3DSA:1.20.1070.10 (GENE3D); PTHR22751 (PANTHER); PTHR22751:SF96 (PANTHER); IPR000276 (PROSITE_PATTERNS); TRANSMEMBRANE (PHOBIUS); CYTOPLASMIC_DOMAIN (PHOBIUS); NON_CYTOPLASMIC_DOMAIN (PHOBIUS); TRANSMEMBRANE (PHOBIUS); NON_CYTOPLASMIC_DOMAIN (PHOBIUS); CYTOPLASMIC_DOMAIN (PHOBIUS); TRANSMEMBRANE (PHOBIUS); CYTOPLASMIC_DOMAIN (PHOBIUS); TRANSMEMBRANE (PHOBIUS…
Smp_164760.1:pep	cell adhesion molecule	1200	25	0	0.5496	1	F:protein binding	-	IPR003598 (SMART); IPR003599 (SMART); IPR003961 (SMART); IPR013783 (G3DSA:2.60.40.GENE3D); IPR013783 (G3DSA:2.60.40.GENE3D); IPR013783 (G3DSA:2.60.40.GENE3D); IPR013783 (G3DSA:2.60.40.GENE3D); IPR013783 (G3DSA:2.60.40.GENE3D); IPR013783 (G3DSA:2.60.40.GENE3D); IPR013783 (G3DSA:2.60.40.GENE3D); PTHR10489 (PANTHER); PTHR10489:SF543 (PANTHER); SIGNAL_PEPTIDE_C_REGION (PHOBIUS); SIGNAL_PEPTIDE_N_REGI…
Smp_164810.1:pep	tyrosine-protein kinase fps85d	1110	25	0	0.6892	3	F:protein tyrosine kinase activity; P:protein phosphorylation; F:ATP binding	EC:2.7.10	Coil (COILS); IPR020635 (SMART); IPR000980 (G3DSA:3.30.505.GENE3D); IPR001245 (PFAM); G3DSA:3.30.200.20 (GENE3D); PTHR24418 (PANTHER); IPR017441 (PROSITE_PATTERNS); IPR000980 (PROSITE_PROFILES); IPR000719 (PROSITE_PROFILES); IPR011009 (SUPERFAMILY); IPR000980 (SUPERFAMILY)
Smp_164930.1:pep	activated cdc42 kinase 1	1194	25	0	0.6304	4	F:protein tyrosine kinase activity; P:protein phosphorylation; F:ATP binding; F:protein binding	EC:2.7.10	IPR001245 (PRINTS); IPR020635 (SMART); IPR001452 (SMART); IPR001245 (PFAM); G3DSA:2.30.30.40 (GENE3D); G3DSA:3.30.200.20 (GENE3D); G3DSA:1.10.510.10 (GENE3D); PTHR24418 (PANTHER); PTHR24418:SF11 (PANTHER); IPR017441 (PROSITE_PATTERNS); IPR008266 (PROSITE_PATTERNS); IPR001452 (PROSITE_PROFILES); IPR000719 (PROSITE_PROFILES); IPR011009 (SUPERFAMILY); IPR001452 (SUPERFAMILY)
Smp_165210.1:pep	serine threonine-protein kinase 17a	680	25	0	0.602	5	P:protein phosphorylation; F:protein serine/threonine kinase activity; P:positive regulation of apoptotic process; F:ATP binding	EC:2.7.11	IPR002290 (SMART); G3DSA:3.30.200.20 (GENE3D); IPR000719 (PFAM); G3DSA:1.10.510.10 (GENE3D); PTHR24342 (PANTHER); IPR008271 (PROSITE_PATTERNS); IPR000719 (PROSITE_PROFILES); IPR011009 (SUPERFAMILY)
Smp_165260.1:pep	nedd4-like e3 ubiquitin-protein ligase wwp1	766	25	0	0.7284	3	F:ubiquitin-protein ligase activity; P:protein ubiquitination; F:protein binding	-	IPR000008 (SMART); IPR001202 (SMART); IPR000569 (SMART); IPR000569 (PFAM); G3DSA:3.30.2160.10 (GENE3D); G3DSA:2.20.70.10 (GENE3D); IPR001202 (PFAM); G3DSA:2.20.70.10 (GENE3D); IPR000008 (G3DSA:2.60.40.GENE3D); IPR000008 (PFAM); PTHR11254 (PANTHER); IPR001202 (PROSITE_PATTERNS); IPR001202 (PROSITE_PROFILES); IPR000569 (PROSITE_PROFILES); IPR000008 (SUPERFAMILY); IPR001202 (SUPERFAMILY); IPR000569 …
Smp_165470.1:pep	epidermal growth factor receptor	1693	25	0	0.5316	5	F:transmembrane receptor protein tyrosine kinase activity; P:protein phosphorylation; F:ATP binding; C:membrane; P:transmembrane receptor protein tyrosine kinase signaling pathway	EC:2.7.10; EC:2.7.10.1; EC:2.7.11	IPR001245 (PRINTS); IPR020635 (SMART); IPR006212 (SMART); G3DSA:2.10.220.10 (GENE3D); IPR001245 (PFAM); IPR000494 (G3DSA:3.80.20.GENE3D); G3DSA:2.10.220.10 (GENE3D); IPR006211 (PFAM); IPR000494 (G3DSA:3.80.20.GENE3D); G3DSA:1.10.510.10 (GENE3D); IPR000494 (PFAM); G3DSA:2.10.220.10 (GENE3D); G3DSA:3.30.200.20 (GENE3D); G3DSA:2.10.220.10 (GENE3D); G3DSA:2.10.220.10 (GENE3D); PTHR24416:SF95 (PANTHER…
Smp_165570.1:pep	gtp-binding protein rhes-like	293	25	0	0.6184	7	P:small GTPase mediated signal transduction; P:GTP catabolic process; F:GTPase activity; C:membrane; F:GTP binding; P:protein transport; C:intracellular	EC:3.6.1; EC:3.6.1.15	PR00449 (PRINTS); IPR020849 (SMART); IPR003579 (SMART); IPR003578 (SMART); IPR027417 (G3DSA:3.40.50.GENE3D); IPR001806 (PFAM); IPR005225 (TIGRFAM); PTHR24070:SF211 (PANTHER); IPR020849 (PANTHER); PS51419 (PROSITE_PROFILES); IPR027417 (SUPERFAMILY)
Smp_165570.2:pep	gtp-binding protein rhes-like	292	25	0	0.6172	7	P:small GTPase mediated signal transduction; P:GTP catabolic process; F:GTPase activity; C:membrane; F:GTP binding; P:protein transport; C:intracellular	EC:3.6.1; EC:3.6.1.15	PR00449 (PRINTS); IPR003579 (SMART); IPR020849 (SMART); IPR003578 (SMART); IPR027417 (G3DSA:3.40.50.GENE3D); IPR005225 (TIGRFAM); IPR001806 (PFAM); PTHR24070:SF211 (PANTHER); IPR020849 (PANTHER); PS51419 (PROSITE_PROFILES); IPR027417 (SUPERFAMILY)
Smp_165720.1:pep	translation elongation factor g	232	25	5.53968e-172	0.7872	8	C:mitochondrion; F:translation elongation factor activity; F:GTPase activity; F:GTP binding; P:translational elongation; P:mitochondrial translation; P:ribosome disassembly	EC:3.6.1; EC:3.6.1.15	IPR027417 (G3DSA:3.40.50.GENE3D); PF00009 (PFAM); PTHR23115:SF13 (PANTHER); PTHR23115 (PANTHER); IPR031157 (PROSITE_PATTERNS); IPR027417 (SUPERFAMILY)
Smp_165740.1:pep	netrin receptor dcc	1369	25	0	0.4724	5	P:generation of neurons; P:cellular component organization; P:regulation of cellular process; F:protein binding; C:integral to membrane	-	Coil (COILS); IPR003961 (SMART); IPR003961 (PFAM); IPR013783 (G3DSA:2.60.40.GENE3D); IPR013783 (G3DSA:2.60.40.GENE3D); IPR013783 (G3DSA:2.60.40.GENE3D); IPR013783 (G3DSA:2.60.40.GENE3D); IPR013783 (G3DSA:2.60.40.GENE3D); IPR013098 (PFAM); IPR010560 (PFAM); IPR013783 (G3DSA:2.60.40.GENE3D); PTHR10489:SF513 (PANTHER); PTHR10489 (PANTHER); SIGNAL_PEPTIDE_H_REGION (PHOBIUS); SIGNAL_PEPTIDE_N_REGION (…
Smp_165840.1:pep	elongation factor g	911	25	0	0.5996	6	F:translation elongation factor activity; P:translational elongation; P:GTP catabolic process; F:GTPase activity; F:GTP binding	EC:3.6.1; EC:3.6.1.15	IPR000795 (PRINTS); IPR000640 (SMART); PF00009 (PFAM); IPR000640 (G3DSA:3.30.70.GENE3D); IPR027417 (G3DSA:3.40.50.GENE3D); G3DSA:2.40.30.10 (GENE3D); G3DSA:3.30.70.870 (GENE3D); IPR000640 (PFAM); IPR005225 (TIGRFAM); IPR009022 (PFAM); PTHR23115 (PANTHER); PTHR23115:SF13 (PANTHER); IPR031157 (PROSITE_PATTERNS); IPR000795 (PROSITE_PROFILES); IPR009022 (SUPERFAMILY); IPR009000 (SUPERFAMILY); IPR0274…
Smp_165840.2:pep	elongation factor g	810	25	0	0.622	6	F:translation elongation factor activity; P:translational elongation; P:GTP catabolic process; F:GTPase activity; F:GTP binding	EC:3.6.1; EC:3.6.1.15	IPR000795 (PRINTS); IPR005225 (TIGRFAM); PF00009 (PFAM); G3DSA:3.30.70.870 (GENE3D); IPR027417 (G3DSA:3.40.50.GENE3D); IPR009022 (PFAM); G3DSA:2.40.30.10 (GENE3D); PTHR23115 (PANTHER); PTHR23115:SF13 (PANTHER); IPR031157 (PROSITE_PATTERNS); IPR000795 (PROSITE_PROFILES); IPR009000 (SUPERFAMILY); IPR027417 (SUPERFAMILY); IPR009022 (SUPERFAMILY)
Smp_165920.1:pep	dbl related	889	25	0	0.5348	3	P:regulation of Rho protein signal transduction; F:phospholipid binding; F:Rho guanyl-nucleotide exchange factor activity	-	IPR000219 (SMART); IPR001849 (SMART); IPR000219 (G3DSA:1.20.900.GENE3D); IPR028119 (PFAM); IPR000219 (PFAM); IPR011993 (G3DSA:2.30.29.GENE3D); PTHR22826:SF102 (PANTHER); PTHR22826 (PANTHER); IPR001849 (PROSITE_PROFILES); IPR000219 (PROSITE_PROFILES); IPR000219 (SUPERFAMILY); SSF50729 (SUPERFAMILY)
Smp_165920.2:pep	dbl related	1148	25	0	0.5524	3	P:regulation of Rho protein signal transduction; F:phospholipid binding; F:Rho guanyl-nucleotide exchange factor activity	-	IPR000219 (SMART); IPR001849 (SMART); IPR000219 (G3DSA:1.20.900.GENE3D); IPR000219 (PFAM); IPR028119 (PFAM); IPR011993 (G3DSA:2.30.29.GENE3D); PTHR22826:SF102 (PANTHER); PTHR22826 (PANTHER); IPR001849 (PROSITE_PROFILES); IPR000219 (PROSITE_PROFILES); SSF50729 (SUPERFAMILY); IPR000219 (SUPERFAMILY)
Smp_166150.1:pep	maternal embryonic leucine zipper kinase	1102	25	0	0.6412	12	C:nucleus; C:cell cortex; F:sequence-specific DNA binding transcription factor activity; F:protein serine/threonine kinase activity; F:ATP binding; F:sequence-specific DNA binding; P:regulation of transcription, DNA-dependent; P:protein phosphorylation; P:cell proliferation; P:single-organism cellular process	EC:2.7.11	IPR020479 (PRINTS); IPR001356 (SMART); IPR002290 (SMART); IPR001356 (PFAM); IPR000719 (PFAM); G3DSA:1.10.510.10 (GENE3D); G3DSA:3.30.200.20 (GENE3D); IPR009057 (G3DSA:1.10.10.GENE3D); IPR001772 (PFAM); PTHR24343:SF127 (PANTHER); PTHR24343 (PANTHER); IPR008271 (PROSITE_PATTERNS); IPR017970 (PROSITE_PATTERNS); IPR000719 (PROSITE_PROFILES); IPR001356 (PROSITE_PROFILES); IPR011009 (SUPERFAMILY); IPR0…
Smp_166540.1:pep	serine threonine-protein kinase partial	398	25	0	0.64	4	P:protein phosphorylation; F:ATP binding; F:protein serine/threonine kinase activity	EC:2.7.11	IPR002290 (SMART); IPR000719 (PFAM); G3DSA:1.10.510.10 (GENE3D); PTHR24362 (PANTHER); PTHR24362:SF242 (PANTHER); IPR008271 (PROSITE_PATTERNS); IPR000719 (PROSITE_PROFILES); IPR011009 (SUPERFAMILY)
Smp_166930.1:pep	adp-ribosylation factor-like protein 8b	185	25	3.04551e-134	0.9204	16	F:GTP binding; P:cell division; C:lysosomal membrane; P:GTP catabolic process; C:late endosome membrane; F:alpha-tubulin binding; P:small GTPase mediated signal transduction; P:mitosis; C:spindle midzone; P:chromosome segregation; C:midbody; F:GDP binding; F:beta-tubulin binding; F:GTPase activity; P:intracellular protein transport	EC:3.6.1; EC:3.6.1.15	IPR006689 (PRINTS); IPR024156 (SMART); IPR006687 (SMART); IPR003579 (SMART); IPR027417 (G3DSA:3.40.50.GENE3D); IPR005225 (TIGRFAM); IPR006689 (PFAM); PTHR11711:SF112 (PANTHER); PTHR11711 (PANTHER); IPR024156 (PROSITE_PROFILES); IPR027417 (SUPERFAMILY)
Smp_167220.1:pep	translation initiation factor if- mitochondrial	668	25	0	0.6008	6	F:translation initiation factor activity; P:translational initiation; P:GTP catabolic process; F:GTPase activity; F:GTP binding	EC:3.6.1; EC:3.6.1.15	IPR000795 (PRINTS); IPR005225 (TIGRFAM); PF00009 (PFAM); IPR027417 (G3DSA:3.40.50.GENE3D); IPR023115 (PFAM); IPR023115 (G3DSA:3.40.50.GENE3D); G3DSA:2.40.30.10 (GENE3D); PTHR23115:SF113 (PANTHER); PTHR23115 (PANTHER); IPR000795 (PROSITE_PROFILES); IPR027417 (SUPERFAMILY); IPR023115 (SUPERFAMILY); IPR009000 (SUPERFAMILY)
Smp_167550.1:pep	sorting nexin lst-4	572	25	0	0.614	6	P:cell communication; F:protein binding; P:intracellular protein transport; P:phagosome-lysosome fusion involved in apoptotic cell clearance; F:phosphatidylinositol-3,4,5-trisphosphate binding; C:phagocytic vesicle	-	IPR001683 (SMART); IPR001452 (SMART); IPR001683 (PFAM); IPR001683 (G3DSA:3.30.1520.GENE3D); IPR019497 (PFAM); G3DSA:2.30.30.40 (GENE3D); IPR001452 (PFAM); PTHR10555 (PANTHER); IPR028650 (PTHR10555:PANTHER); IPR001452 (PROSITE_PROFILES); IPR001683 (PROSITE_PROFILES); IPR001683 (SUPERFAMILY); IPR001452 (SUPERFAMILY)
Smp_167940.1:pep	wee protein kinase	957	25	0	0.526	3	F:protein kinase activity; P:protein phosphorylation; F:ATP binding	-	Coil (COILS); Coil (COILS); IPR002290 (SMART); IPR000719 (PFAM); G3DSA:3.30.200.20 (GENE3D); G3DSA:1.10.510.10 (GENE3D); PTHR24362 (PANTHER); IPR000719 (PROSITE_PROFILES); SignalP-TM (SIGNALP_GRAM_POSITIVE); IPR011009 (SUPERFAMILY)
Smp_168370.1:pep	guanine nucleotide exchange factor vav2	1027	25	0	0.5816	8	F:Rho guanyl-nucleotide exchange factor activity; F:metal ion binding; F:phospholipid binding; F:protein binding; P:regulation of Rho protein signal transduction; P:regulation of catalytic activity; C:cell part; P:cell projection assembly	-	IPR000980 (PRINTS); IPR001715 (SMART); IPR001452 (SMART); IPR002219 (SMART); IPR000980 (SMART); IPR000219 (SMART); IPR001849 (PFAM); IPR000980 (PFAM); IPR000980 (G3DSA:3.30.505.GENE3D); G3DSA:3.30.60.20 (GENE3D); IPR002219 (PFAM); IPR000219 (PFAM); IPR011993 (G3DSA:2.30.29.GENE3D); IPR000219 (G3DSA:1.20.900.GENE3D); IPR001715 (G3DSA:1.10.418.GENE3D); G3DSA:2.30.30.40 (GENE3D); IPR011511 (PFAM); I…
Smp_168570.1:pep	colorectal mutant cancer protein isoform x1	448	25	0	0.5508	1	F:calcium ion binding	-	Coil (COILS); IPR011992 (G3DSA:1.10.238.GENE3D); IPR011992 (PFAM); PTHR23347 (PANTHER); PTHR23347:SF3 (PANTHER); IPR018247 (PROSITE_PATTERNS); IPR002048 (PROSITE_PROFILES); SSF57997 (SUPERFAMILY); SSF47473 (SUPERFAMILY)
Smp_168670.1:pep	cgmp-dependent protein kinase 1 isoform x1	1183	25	0	0.7732	7	P:generation of neurons; C:cytoplasm; P:protein phosphorylation; F:cGMP-dependent protein kinase activity; P:regulation of cellular process; F:ATP binding	EC:2.7.11; EC:2.7.11.12	Coil (COILS); IPR002374 (PRINTS); IPR002290 (SMART); IPR000595 (SMART); IPR000961 (SMART); IPR000595 (PFAM); IPR000719 (PFAM); IPR014710 (G3DSA:2.60.120.GENE3D); G3DSA:1.10.510.10 (GENE3D); G3DSA:3.30.200.20 (GENE3D); IPR014710 (G3DSA:2.60.120.GENE3D); PTHR24353 (PANTHER); PTHR24353:SF33 (PANTHER); IPR018488 (PROSITE_PATTERNS); IPR017441 (PROSITE_PATTERNS); IPR018488 (PROSITE_PATTERNS); IPR008271…
Smp_169190.1:pep	tegument antigen	176	25	6.04262e-128	0.6332	3	C:microtubule associated complex; P:microtubule-based process; F:calcium ion binding	-	IPR001372 (PFAM); IPR011992 (G3DSA:1.10.238.GENE3D); IPR001372 (G3DSA:3.30.740.GENE3D); PTHR11886:SF42 (PANTHER); IPR001372 (PANTHER); SSF54648 (SUPERFAMILY); SSF47473 (SUPERFAMILY)
Smp_169200.1:pep	tegument antigen	180	25	2.15602e-132	0.6244	3	C:microtubule associated complex; P:microtubule-based process; F:calcium ion binding	-	IPR001372 (G3DSA:3.30.740.GENE3D); IPR001372 (PFAM); IPR011992 (G3DSA:1.10.238.GENE3D); PTHR11886:SF42 (PANTHER); IPR001372 (PANTHER); IPR002048 (PROSITE_PROFILES); SSF47473 (SUPERFAMILY); SSF54648 (SUPERFAMILY)
Smp_169230.1:pep	b chain a src-like inactive conformation in the abl tyrosine kinase domain	1194	25	0	0.828	37	P:positive regulation of apoptotic process; F:actin monomer binding; F:SH3 domain binding; P:positive regulation of muscle cell differentiation; P:mismatch repair; F:protein C-terminus binding; P:DNA damage induced protein phosphorylation; P:signal transduction in response to DNA damage; P:axon guidance; P:positive regulation of oxidoreductase activity; C:cytosol; C:actin cytoskeleton; P:blood co…	EC:2.7.10; EC:1.97.1; EC:2.7.10.2; EC:2.7.7.18	IPR001245 (PRINTS); IPR020635 (SMART); G3DSA:3.30.200.20 (GENE3D); IPR001245 (PFAM); G3DSA:1.10.510.10 (GENE3D); PTHR24418:SF184 (PANTHER); PTHR24418 (PANTHER); IPR008266 (PROSITE_PATTERNS); PS51257 (PROSITE_PROFILES); IPR000719 (PROSITE_PROFILES); SignalP-noTM (SIGNALP_EUK); IPR011009 (SUPERFAMILY)
Smp_169240.1:pep	tyrosine-protein kinase abl	323	25	0	0.7448	24	P:axon midline choice point recognition; P:neuron migration; C:cell-cell junction; P:regulation of cell shape; F:protein binding; F:non-membrane spanning protein tyrosine kinase activity; P:central nervous system development; P:negative regulation of synaptic growth at neuromuscular junction; P:regulation of protein stability; C:muscle tendon junction; P:planar cell polarity pathway involved in a…	EC:2.7.10; EC:2.7.10.2	IPR000980 (PRINTS); IPR000980 (SMART); IPR001452 (PFAM); IPR000980 (PFAM); IPR000980 (G3DSA:3.30.505.GENE3D); G3DSA:2.30.30.40 (GENE3D); PTHR24418 (PANTHER); PTHR24418:SF184 (PANTHER); IPR001452 (PROSITE_PROFILES); IPR000980 (PROSITE_PROFILES); IPR000980 (SUPERFAMILY); IPR001452 (SUPERFAMILY)
Smp_169280.1:pep	gtp-binding protein 1	730	25	0	0.7912	2	F:GTPase activity; F:GTP binding	EC:3.6.1; EC:3.6.1.15	G3DSA:2.40.30.10 (GENE3D); PF00009 (PFAM); IPR027417 (G3DSA:3.40.50.GENE3D); G3DSA:2.40.30.10 (GENE3D); PTHR23115:SF96 (PANTHER); PTHR23115 (PANTHER); IPR000795 (PROSITE_PROFILES); IPR009000 (SUPERFAMILY); IPR027417 (SUPERFAMILY); IPR009001 (SUPERFAMILY)
Smp_169380.1:pep	receptor type tyrosine protein phosphatase zeta	1607	25	0	0.5088	4	F:protein tyrosine phosphatase activity; P:peptidyl-tyrosine dephosphorylation; F:protein binding	EC:3.1.3.16; EC:3.1; EC:3.1.3.48; EC:3.1.3.41	IPR000242 (PRINTS); IPR000242 (SMART); IPR003961 (SMART); IPR003595 (SMART); IPR029021 (G3DSA:3.90.190.GENE3D); IPR013783 (G3DSA:2.60.40.GENE3D); IPR029021 (G3DSA:3.90.190.GENE3D); IPR000242 (PFAM); IPR003961 (PFAM); IPR013783 (G3DSA:2.60.40.GENE3D); PTHR19134:SF216 (PANTHER); PTHR19134 (PANTHER); IPR016130 (PROSITE_PATTERNS); NON_CYTOPLASMIC_DOMAIN (PHOBIUS); CYTOPLASMIC_DOMAIN (PHOBIUS); TRANSM…
Smp_169460.1:pep	rab family gtpase	196	25	4.679e-142	0.6628	5	F:GTP binding; P:small GTPase mediated signal transduction; P:protein transport; C:membrane; C:intracellular	-	PR00449 (PRINTS); IPR003579 (SMART); IPR020849 (SMART); IPR003578 (SMART); IPR001806 (PFAM); IPR027417 (G3DSA:3.40.50.GENE3D); IPR005225 (TIGRFAM); PTHR24073:SF276 (PANTHER); PTHR24073 (PANTHER); PS51419 (PROSITE_PROFILES); IPR027417 (SUPERFAMILY)
Smp_169470.1:pep	ras-related protein rab-18	204	25	2.93854e-148	0.7176	16	P:feminization of hermaphroditic germ-line; P:eye development; P:small GTPase mediated signal transduction; P:brain development; P:growth; P:nematode larval development; P:regulation of cell proliferation; P:germ cell development; P:embryo development ending in birth or egg hatching; P:regulation of meiosis; F:GTP binding; C:intracellular; P:nucleocytoplasmic transport; F:GTPase activity; P:intra…	EC:3.6.1; EC:3.6.1.15	PR00449 (PRINTS); IPR003579 (SMART); IPR003578 (SMART); IPR002041 (SMART); IPR020849 (SMART); IPR001806 (PFAM); IPR005225 (TIGRFAM); IPR027417 (G3DSA:3.40.50.GENE3D); PTHR24073 (PANTHER); PS51419 (PROSITE_PROFILES); IPR027417 (SUPERFAMILY)
Smp_169680.1:pep	g protein coupled receptor	178	25	8.24895e-121	0.6756	3	C:integral to membrane; P:G-protein coupled receptor signaling pathway; F:G-protein coupled receptor activity	-	IPR000276 (PRINTS); IPR000276 (PFAM); G3DSA:1.20.1070.10 (GENE3D); PTHR24242 (PANTHER); IPR000276 (PROSITE_PATTERNS); TRANSMEMBRANE (PHOBIUS); TRANSMEMBRANE (PHOBIUS); TRANSMEMBRANE (PHOBIUS); CYTOPLASMIC_DOMAIN (PHOBIUS); CYTOPLASMIC_DOMAIN (PHOBIUS); NON_CYTOPLASMIC_DOMAIN (PHOBIUS); NON_CYTOPLASMIC_DOMAIN (PHOBIUS); IPR017452 (PROSITE_PROFILES); SSF81321 (SUPERFAMILY); TMhelix (TMHMM); TMhelix…
Smp_169900.1:pep	serine:threonine protein kinase mark2	733	25	0	0.8892	4	P:protein phosphorylation; F:ATP binding; F:protein serine/threonine kinase activity	EC:2.7.11	G3DSA:3.30.200.20 (GENE3D); IPR000719 (PFAM); G3DSA:1.10.8.10 (GENE3D); PTHR24346 (PANTHER); IPR017441 (PROSITE_PATTERNS); IPR015940 (PROSITE_PROFILES); IPR000719 (PROSITE_PROFILES); SignalP-TM (SIGNALP_GRAM_POSITIVE); IPR011009 (SUPERFAMILY)
Smp_169900.2:pep	serine:threonine protein kinase mark2	740	25	0	0.8832	4	P:protein phosphorylation; F:ATP binding; F:protein serine/threonine kinase activity	EC:2.7.11	G3DSA:1.10.8.10 (GENE3D); IPR000719 (PFAM); G3DSA:3.30.200.20 (GENE3D); PTHR24346 (PANTHER); IPR017441 (PROSITE_PATTERNS); IPR015940 (PROSITE_PROFILES); IPR000719 (PROSITE_PROFILES); SignalP-TM (SIGNALP_GRAM_POSITIVE); IPR011009 (SUPERFAMILY)
Smp_169950.1:pep	casein kinase i isoform delta	573	25	0	0.6988	3	F:protein kinase activity; F:ATP binding; P:protein phosphorylation	-	IPR002290 (SMART); G3DSA:1.10.510.10 (GENE3D); IPR000719 (PFAM); G3DSA:3.30.200.20 (GENE3D); G3DSA:1.10.510.10 (GENE3D); PTHR11909:SF74 (PANTHER); PTHR11909 (PANTHER); IPR017441 (PROSITE_PATTERNS); IPR000719 (PROSITE_PROFILES); IPR011009 (SUPERFAMILY)
Smp_169980.1:pep	serine threonine-protein kinase endoribonuclease ire2	1176	25	0	0.5272	9	F:ribonuclease activity; F:protein serine/threonine kinase activity; F:ATP binding; P:mRNA processing; P:protein phosphorylation; P:apoptotic process; P:response to stress; P:regulation of cellular process	EC:2.7.11; EC:3.1	IPR002290 (SMART); IPR010513 (PFAM); IPR000719 (PFAM); G3DSA:1.10.510.10 (GENE3D); G3DSA:3.30.200.20 (GENE3D); PTHR13954:SF6 (PANTHER); PTHR13954 (PANTHER); IPR008271 (PROSITE_PATTERNS); TRANSMEMBRANE (PHOBIUS); CYTOPLASMIC_DOMAIN (PHOBIUS); NON_CYTOPLASMIC_DOMAIN (PHOBIUS); IPR000719 (PROSITE_PROFILES); IPR010513 (PROSITE_PROFILES); IPR011009 (SUPERFAMILY); TMhelix (TMHMM)
Smp_170020.1:pep	neuropeptide y receptor-like	458	25	0	0.5672	3	P:neuropeptide signaling pathway; C:integral to membrane; F:G-protein coupled receptor activity	-	IPR000276 (PRINTS); G3DSA:1.20.1070.10 (GENE3D); IPR000276 (PFAM); PTHR24242 (PANTHER); PTHR24242:SF131 (PANTHER); TRANSMEMBRANE (PHOBIUS); NON_CYTOPLASMIC_DOMAIN (PHOBIUS); TRANSMEMBRANE (PHOBIUS); CYTOPLASMIC_DOMAIN (PHOBIUS); CYTOPLASMIC_DOMAIN (PHOBIUS); CYTOPLASMIC_DOMAIN (PHOBIUS); TRANSMEMBRANE (PHOBIUS); TRANSMEMBRANE (PHOBIUS); CYTOPLASMIC_DOMAIN (PHOBIUS); TRANSMEMBRANE (PHOBIUS); NON_C…
Smp_170290.1:pep	disks large homolog 3 isoform x4	1564	25	0	0.5704	8	P:anatomical structure morphogenesis; C:cell-cell junction; P:single-organism cellular process; C:intracellular part; F:phosphatase binding; P:regulation of cellular process; P:single-organism developmental process; C:integral to plasma membrane	-	IPR008145 (SMART); IPR001478 (SMART); G3DSA:2.30.30.40 (GENE3D); IPR027417 (G3DSA:3.40.50.GENE3D); IPR001478 (PFAM); IPR001478 (G3DSA:2.30.42.GENE3D); IPR015143 (PFAM); IPR001478 (G3DSA:2.30.42.GENE3D); G3DSA:3.30.63.10 (GENE3D); G3DSA:1.10.287.470 (GENE3D); IPR008145 (PFAM); PTHR23119:SF28 (PANTHER); IPR016313 (PANTHER); IPR020590 (PROSITE_PATTERNS); IPR001452 (PROSITE_PROFILES); IPR008144 (PROS…
Smp_170310.1:pep	spectrin alpha actinin	405	25	0	0.8524	21	F:protein N-terminus binding; C:Z disc; F:calmodulin binding; C:lateral plasma membrane; C:intracellular membrane-bounded organelle; C:protein complex; C:microtubule cytoskeleton; F:calcium ion binding; P:actin cytoskeleton reorganization; F:protein complex binding; P:clustering of voltage-gated sodium channels; F:actin binding; C:node of Ranvier; C:cuticular plate; F:protein heterodimerization a…	-	IPR018159 (SMART); IPR002048 (SMART); IPR011992 (PFAM); IPR014837 (PFAM); IPR011992 (G3DSA:1.10.238.GENE3D); IPR002017 (PFAM); G3DSA:1.20.58.60 (GENE3D); IPR011992 (G3DSA:1.10.238.GENE3D); PTHR11915:SF250 (PANTHER); PTHR11915 (PANTHER); IPR018247 (PROSITE_PATTERNS); IPR002048 (PROSITE_PROFILES); SSF46966 (SUPERFAMILY); SSF47473 (SUPERFAMILY)
Smp_170610.1:pep	rhodopsin-like orphan gpcr	388	13	0	0.6169	3	C:integral to membrane; P:G-protein coupled receptor signaling pathway; F:G-protein coupled receptor activity	-	G3DSA:1.20.1070.10 (GENE3D); G3DSA:1.20.1070.10 (GENE3D); IPR000276 (PFAM); PTHR22751:SF68 (PANTHER); PTHR22751 (PANTHER); TRANSMEMBRANE (PHOBIUS); CYTOPLASMIC_DOMAIN (PHOBIUS); TRANSMEMBRANE (PHOBIUS); TRANSMEMBRANE (PHOBIUS); TRANSMEMBRANE (PHOBIUS); NON_CYTOPLASMIC_DOMAIN (PHOBIUS); TRANSMEMBRANE (PHOBIUS); NON_CYTOPLASMIC_DOMAIN (PHOBIUS); NON_CYTOPLASMIC_DOMAIN (PHOBIUS); CYTOPLASMIC_DOMAIN …
Smp_170770.1:pep	ras-related protein rab- partial	498	25	0	0.4968	3	F:GTP binding; P:small GTPase mediated signal transduction; P:protein transport	-	Coil (COILS); Coil (COILS); Coil (COILS); PR00449 (PRINTS); IPR003579 (SMART); IPR027417 (G3DSA:3.40.50.GENE3D); IPR001806 (PFAM); PTHR24073:SF353 (PANTHER); PTHR24073 (PANTHER); PS51419 (PROSITE_PROFILES); IPR027417 (SUPERFAMILY)
Smp_170870.1:pep	pdz domain-containing protein gipc3	2744	25	0	0.7224	4	F:protein tyrosine phosphatase activity; F:protein binding; P:peptidyl-tyrosine dephosphorylation	EC:3.1.3.16; EC:3.1; EC:3.1.3.48; EC:3.1.3.41	Coil (COILS); Coil (COILS); IPR003595 (SMART); IPR001202 (SMART); IPR000242 (SMART); IPR001478 (SMART); IPR001202 (PFAM); IPR000242 (PFAM); IPR001478 (G3DSA:2.30.42.GENE3D); IPR013783 (G3DSA:2.60.40.GENE3D); G3DSA:2.20.70.10 (GENE3D); IPR029021 (G3DSA:3.90.190.GENE3D); IPR029021 (G3DSA:3.90.190.GENE3D); PTHR12259:SF1 (PANTHER); PTHR12259 (PANTHER); IPR016130 (PROSITE_PATTERNS); TRANSMEMBRANE (PHO…
Smp_171370.1:pep	serine threonine-protein kinase chk2	522	25	0	0.7244	20	C:chromosome, telomeric region; C:PML body; F:protein serine/threonine kinase activity; F:ATP binding; F:protein kinase binding; F:ubiquitin protein ligase binding; F:protein homodimerization activity; P:G2/M transition of mitotic cell cycle; P:double-strand break repair; P:DNA damage induced protein phosphorylation; P:intrinsic apoptotic signaling pathway in response to DNA damage; P:response to…	EC:2.7.11	IPR002290 (SMART); G3DSA:3.30.200.20 (GENE3D); IPR000719 (PFAM); IPR000253 (PFAM); G3DSA:1.10.510.10 (GENE3D); IPR000253 (G3DSA:2.60.200.GENE3D); PTHR24344 (PANTHER); PTHR24344:SF21 (PANTHER); IPR017441 (PROSITE_PATTERNS); IPR008271 (PROSITE_PATTERNS); IPR000253 (PROSITE_PROFILES); IPR000719 (PROSITE_PROFILES); IPR011009 (SUPERFAMILY); IPR008984 (SUPERFAMILY)
Smp_171460.1:pep	fasciclin-2 isoform x3	868	25	0	0.47	1	F:protein binding	-	IPR003599 (SMART); IPR003961 (SMART); IPR003598 (SMART); IPR013783 (G3DSA:2.60.40.GENE3D); IPR013151 (PFAM); IPR013783 (G3DSA:2.60.40.GENE3D); IPR013783 (G3DSA:2.60.40.GENE3D); PF13927 (PFAM); IPR013783 (G3DSA:2.60.40.GENE3D); IPR003961 (PFAM); IPR013098 (PFAM); IPR013783 (G3DSA:2.60.40.GENE3D); PTHR10489 (PANTHER); NON_CYTOPLASMIC_DOMAIN (PHOBIUS); SIGNAL_PEPTIDE (PHOBIUS); SIGNAL_PEPTIDE_N_REGI…
Smp_171610.1:pep	dual specificity protein kinase ttk-like	629	25	0	0.5936	5	P:protein phosphorylation; P:mitotic spindle assembly checkpoint; F:protein serine/threonine kinase activity; F:ATP binding	EC:2.7.11	IPR002290 (SMART); IPR000719 (PFAM); G3DSA:3.30.200.20 (GENE3D); G3DSA:1.10.510.10 (GENE3D); PTHR22974 (PANTHER); IPR017441 (PROSITE_PATTERNS); IPR008271 (PROSITE_PATTERNS); CYTOPLASMIC_DOMAIN (PHOBIUS); TRANSMEMBRANE (PHOBIUS); NON_CYTOPLASMIC_DOMAIN (PHOBIUS); IPR000719 (PROSITE_PROFILES); IPR011009 (SUPERFAMILY)
Smp_171650.1:pep	epidermal growth factor receptor substrate	603	25	0	0.4968	2	F:calcium ion binding; F:protein binding	-	Coil (COILS); Coil (COILS); IPR002048 (SMART); IPR000261 (SMART); PF12763 (PFAM); IPR011992 (G3DSA:1.10.238.GENE3D); PTHR11216:SF61 (PANTHER); PTHR11216 (PANTHER); IPR018247 (PROSITE_PATTERNS); IPR002048 (PROSITE_PROFILES); IPR000261 (PROSITE_PROFILES); SSF47473 (SUPERFAMILY)
Smp_171680.1:pep	isoform partial	3106	25	0	0.4536	1	F:protein binding	-	IPR003599 (SMART); IPR003598 (SMART); IPR003961 (SMART); IPR013783 (G3DSA:2.60.40.GENE3D); IPR013783 (G3DSA:2.60.40.GENE3D); IPR013783 (G3DSA:2.60.40.GENE3D); IPR013783 (G3DSA:2.60.40.GENE3D); IPR013098 (PFAM); IPR013783 (G3DSA:2.60.40.GENE3D); IPR003961 (PFAM); PF13895 (PFAM); IPR013783 (G3DSA:2.60.40.GENE3D); IPR013783 (G3DSA:2.60.40.GENE3D); IPR013783 (G3DSA:2.60.40.GENE3D); PTHR10489:SF33 (PA…
Smp_171920.1:pep	serine threonine-protein kinase lats1	371	25	0	0.7256	16	P:sister chromatid segregation; P:positive regulation of peptidyl-serine phosphorylation; P:negative regulation of canonical Wnt receptor signaling pathway; F:protein kinase binding; P:hormone-mediated signaling pathway; P:cytoplasmic sequestering of protein; P:regulation of actin filament polymerization; F:protein serine/threonine kinase activity; F:magnesium ion binding; P:hippo signaling casca…	EC:2.7.11	IPR002290 (SMART); IPR000961 (SMART); G3DSA:1.10.510.10 (GENE3D); G3DSA:3.30.200.20 (GENE3D); IPR000719 (PFAM); IPR011993 (G3DSA:2.30.29.GENE3D); IPR017892 (PFAM); PTHR24356 (PANTHER); IPR008271 (PROSITE_PATTERNS); IPR000961 (PROSITE_PROFILES); IPR000719 (PROSITE_PROFILES); IPR011009 (SUPERFAMILY)
Smp_172170.1:pep	neuropeptide y receptor	285	25	0	0.5912	3	C:integral to membrane; F:G-protein coupled receptor activity; P:G-protein coupled receptor signaling pathway	-	IPR000276 (PRINTS); IPR000276 (PFAM); G3DSA:1.20.1070.10 (GENE3D); PTHR24230 (PANTHER); NON_CYTOPLASMIC_DOMAIN (PHOBIUS); TRANSMEMBRANE (PHOBIUS); NON_CYTOPLASMIC_DOMAIN (PHOBIUS); CYTOPLASMIC_DOMAIN (PHOBIUS); CYTOPLASMIC_DOMAIN (PHOBIUS); TRANSMEMBRANE (PHOBIUS); TRANSMEMBRANE (PHOBIUS); TRANSMEMBRANE (PHOBIUS); CYTOPLASMIC_DOMAIN (PHOBIUS); NON_CYTOPLASMIC_DOMAIN (PHOBIUS); TRANSMEMBRANE (PHOB…
Smp_172200.1:pep	tyrosine-protein kinase partial	801	25	0	0.6776	41	C:nucleus; C:plasma membrane; C:mitochondrial membrane; C:membrane part; F:protein tyrosine kinase activity; F:erythropoietin receptor binding; F:ATP binding; F:SH3 domain binding; F:enzyme binding; F:protein complex binding; P:B cell homeostasis; P:Fc receptor mediated stimulatory signaling pathway; P:tolerance induction to self antigen; P:platelet degranulation; P:negative regulation of myeloid…	EC:2.7.10	IPR000980 (PRINTS); IPR001452 (PRINTS); IPR001245 (PRINTS); IPR020635 (SMART); IPR001452 (SMART); IPR000980 (SMART); G3DSA:1.10.510.10 (GENE3D); IPR000980 (G3DSA:3.30.505.GENE3D); IPR001452 (PFAM); IPR000980 (PFAM); G3DSA:3.30.200.20 (GENE3D); IPR001245 (PFAM); G3DSA:2.30.30.40 (GENE3D); PTHR24418:SF35 (PANTHER); PTHR24418 (PANTHER); IPR008266 (PROSITE_PATTERNS); IPR001452 (PROSITE_PROFILES); IPR…
Smp_172240.1:pep	stress-activated protein kinase jnk isoform x2	381	25	0	0.8416	5	F:MAP kinase activity; F:ATP binding; P:MAPK cascade	EC:2.7.11; EC:2.7.11.24	IPR008351 (PRINTS); IPR002290 (SMART); G3DSA:3.30.200.20 (GENE3D); G3DSA:1.10.510.10 (GENE3D); IPR000719 (PFAM); PTHR24055:SF140 (PANTHER); PTHR24055 (PANTHER); IPR008271 (PROSITE_PATTERNS); IPR003527 (PROSITE_PATTERNS); IPR000719 (PROSITE_PROFILES); IPR011009 (SUPERFAMILY)
Smp_172410.1:pep	serine threonine-protein kinase dclk3	1160	25	0	0.7908	5	P:intracellular signal transduction; P:protein phosphorylation; F:ATP binding; F:protein serine/threonine kinase activity	EC:2.7.11	IPR002290 (SMART); IPR000719 (PFAM); G3DSA:3.30.200.20 (GENE3D); IPR003533 (G3DSA:3.10.20.GENE3D); IPR003533 (PFAM); G3DSA:1.10.510.10 (GENE3D); PTHR24347:SF138 (PANTHER); IPR020636 (PANTHER); IPR017441 (PROSITE_PATTERNS); TRANSMEMBRANE (PHOBIUS); CYTOPLASMIC_DOMAIN (PHOBIUS); NON_CYTOPLASMIC_DOMAIN (PHOBIUS); IPR000719 (PROSITE_PROFILES); IPR003533 (PROSITE_PROFILES); SSF89837 (SUPERFAMILY); IPR…
Smp_172640.1:pep	guanine nucleotide-binding protein g subunit alpha	596	25	0	0.6644	5	F:GTPase activity; F:signal transducer activity; F:GTP binding; F:G-protein beta/gamma-subunit complex binding; P:G-protein coupled receptor signaling pathway	EC:3.6.1; EC:3.6.1.15	IPR001019 (PRINTS); IPR001019 (SMART); IPR011025 (G3DSA:1.10.400.GENE3D); IPR001019 (PFAM); IPR027417 (G3DSA:3.40.50.GENE3D); IPR001019 (PANTHER); PTHR10218:SF132 (PANTHER); IPR011025 (SUPERFAMILY); IPR027417 (SUPERFAMILY)
Smp_172700.1:pep	cyclin-dependent kinase 6	966	25	0	0.7008	9	P:negative regulation of developmental process; C:intracellular part; P:regulation of multicellular organismal process; P:protein phosphorylation; F:protein serine/threonine kinase activity; P:regulation of cell differentiation; P:negative regulation of cellular process; F:ATP binding	EC:2.7.11	IPR002290 (SMART); G3DSA:3.30.200.20 (GENE3D); G3DSA:1.10.510.10 (GENE3D); IPR000719 (PFAM); PTHR24056 (PANTHER); PTHR24056:SF46 (PANTHER); IPR017441 (PROSITE_PATTERNS); IPR008271 (PROSITE_PATTERNS); IPR000719 (PROSITE_PROFILES); IPR011009 (SUPERFAMILY)
Smp_172740.1:pep	ras-related protein rab-37-like	67	25	1.18165e-40	0.6984	3	P:small GTPase mediated signal transduction; F:GTP binding; P:protein transport	-	PR00449 (PRINTS); IPR003579 (SMART); IPR001806 (PFAM); IPR027417 (G3DSA:3.40.50.GENE3D); PTHR24073:SF342 (PANTHER); PTHR24073 (PANTHER); PS51419 (PROSITE_PROFILES); IPR027417 (SUPERFAMILY)
Smp_172810.1:pep	fmrfamide receptor-like isoform x2	450	25	0	0.5368	3	C:integral to membrane; P:G-protein coupled receptor signaling pathway; F:G-protein coupled receptor activity	-	IPR000276 (PRINTS); IPR000276 (PFAM); G3DSA:1.20.1070.10 (GENE3D); PTHR22751 (PANTHER); PTHR22751:SF57 (PANTHER); NON_CYTOPLASMIC_DOMAIN (PHOBIUS); NON_CYTOPLASMIC_DOMAIN (PHOBIUS); TRANSMEMBRANE (PHOBIUS); CYTOPLASMIC_DOMAIN (PHOBIUS); TRANSMEMBRANE (PHOBIUS); NON_CYTOPLASMIC_DOMAIN (PHOBIUS); TRANSMEMBRANE (PHOBIUS); CYTOPLASMIC_DOMAIN (PHOBIUS); TRANSMEMBRANE (PHOBIUS); CYTOPLASMIC_DOMAIN (PHO…
Smp_173010.1:pep	g-protein coupled receptor	354	25	0	0.5968	3	C:integral to membrane; P:G-protein coupled receptor signaling pathway; F:G-protein coupled receptor activity	-	IPR000276 (PRINTS); IPR019427 (PFAM); G3DSA:1.20.1070.10 (GENE3D); PTHR22751 (PANTHER); PTHR22751:SF96 (PANTHER); TRANSMEMBRANE (PHOBIUS); CYTOPLASMIC_DOMAIN (PHOBIUS); TRANSMEMBRANE (PHOBIUS); CYTOPLASMIC_DOMAIN (PHOBIUS); NON_CYTOPLASMIC_DOMAIN (PHOBIUS); TRANSMEMBRANE (PHOBIUS); NON_CYTOPLASMIC_DOMAIN (PHOBIUS); TRANSMEMBRANE (PHOBIUS); NON_CYTOPLASMIC_DOMAIN (PHOBIUS); CYTOPLASMIC_DOMAIN (PHO…
[truncated: 88 more rows]
