# Supplementary material for: Changes in the neuropeptide content of Biomphalaria ganglia nervous system following Schistosoma infection
Source: Parasit Vectors. 2017 Jun 2;10:275. doi: 10.1186/s13071-017-2218-1 (PMC5455113; doi:10.1186/s13071-017-2218-1)
Supplement: Supplementary file 5 — Sequences of the precursors of novel neuropeptides, peptides identified by LC-MS/MS and bioactive peptides cleaved from the precursors predicted by Neuropred. (XLSX 19 kb) [file 13071_2017_2218_MOESM5_ESM.xlsx]

## Sheet: Novel neuropeptide precursors
Name	Accession	Sequence
Bg-NP_novel_1	Locus_29732_Transcript_1/1_Confidence_1.000_Length_774 11 495	ISVPRVSLSRPRRFIDSTGSDIFKRQPFRLFTKAHVDPQTWHSWGTYKPQWQKTKSNEGAAKSFRLLGKRDWLDHLGEVEDAKMDDAVSRLYLDQHEYNKRHLDSIASSLLQKRYLDTLASSLIKRSDTDEQGFADGYFTLPLSREIYFRQPLDVLDNDQERFEF
Bg-NP_novel_2	Locus_1597_Transcript_2/5_Confidence_0.700_Length_1204 3660 1106	MDYTVALFICGLILICDKSAAFQVQDSTSPGIEDNDLTPQDGTDRELDGQTSYTQPLTLLDSVNSLGQARDPILFKLLGQAFRYRGLTDMEIADFLSDAASKLQWRQPEKRSWSRVSVQPRFATFGTKLVPNRKMENNGATLLRYGRST
Bg-NP_novel_3	Locus_8859_Transcript_1/1_Confidence_1.000_Length_1033 3288 1031	MPSSLALILIGALAVAMVTAAPLSNQEKFVETSQTGVSLDRAKRAQETINFGNQQNKPRVLAKKSDLSNLLLPVAPLDEKDKSGVVVAHDALPVPPDMNARAEAALERNKDQEKMKEEMEAALQEAETKVPSQKADGVTKQEVKELVKEELTQEVKDAAEKTAAEEPSNELAELAEGQGDEVDQFLHDIQDKDAENGLDMNVNNADDNAINSELYPILYFNSPYRDYGFRPRIPYSLYRKKRETVIEK
Bg-NP_novel_4	Locus_8693_Transcript_1/1_Confidence_1.000_Length_1648 229 1447	MYFRLHARFLGVLFLQITAVTMVSSGKESATDVLGQSQQYGDNAISVPEDEPDPGSDVLDAAELERLRTQLRKISDWMDQMSSNSAKGQPKLFERLSRGILDRMPLSYGKRDSGFENKFGKEYGPELLRTAKESLTKVSAATGNKCDTDNTGSIGTLKTFLDTLLPQRNFAKEVKDKTLNSDPENNRDPSDPIRKRDRLNRMPLSYGKRNWESFFSAMPRQSRGRLERMPLTYGKRSGELFQVGCLKENSNAPLDFSVQSDTEGNIIIRCRPQSSFDSSYNKEDIFTTNADFLDTDDWMDKKSQKGTSVLDTWTPLVRVRRSRLEGMPFAYGKRYTGINPTHLNPSFEREPSFERFRPTGLEADDITVQQRSRMNRMPLTYGKRSFSLLDLANKRGRLD…
Bg-NP_novel_5	Locus_5014_Transcript_4/5_Confidence_0.500_Length_2085310681949	MRTSTLITCLLVAVVVLVSQTQANKQSERKRLAQMYNALKSSLKKKEPKRQCSGFACVYTHLSHTGKSKQAKLREYLRACTMDPDCSLGRRRRSIESRSGSSLLSKLLLRRGPS
Bg-NP_novel_6	Locus_13356_Transcript_6/7_Confidence_0.688_Length_2106 2611 1024	MESHVIALAIVLFYACATYAHPPNSRREDFKQLVSLLGKLKDIDSSQLAHQTSGDIVTELQDSVDPKAGVDKDALSKALLNRYGMMVKRQGEWSYDYGLGGGRFGKRNYGDYGIGGGRFGRDVDHVDLSDANDPDLLS
Bg-NP_novel_7	Locus_17865_Transcript_5/8_Confidence_0.174_Length_812-1100657	MFLQVSFTFLLSLVLASALPTSDDEYQTLSRELQTLQQEFSKRDFWEGLWKAGSRICKIAKTLSLDNNADNANNANNDTEVDPVQVQKRDFWNNLLTVVNKVCKAASETQRDITSGLDPEVADDKRDFWEDLGNVGKKVCQVADTLANNGRRSGEYVEQDPELRRKRFLWPDLVTTVDQICKAAGR
Bg-NP_novel_8	BGLB005371-PA	YGFRPRIPYSLYRKKRAVKRARRISPYSGHRGARRIKRDSLSDLYGAYANEDPRDEAEEYIALSPEEKDYLYRRLIDNVADLYDEGQGNELQEIPIEIPYIEEAGDAPYLPYEVYGESSNYNPYLEGYRGAQLEYEPAPTFAKRGMVDYYPFEEMEKRYFFPFSDEPDTHWGAFVPEKRDYNEAIQRLQRLAEANTGRSKRRRLGDHSLVMKKQIFVYGIKSGSYGKLGPIPEFCNPAEFGYGGRIIPYSNGRQLMNKKKKGGRETKRDRQREREREREKEREKGRERDKKREKREIEREREKETKERKKEREEKKERGEEKERERERKRERWCGGLPFLPDWMCPATSYRAVFQFAFIPPKDVAMDVAAAVLSDAEVLSDVTQQPRCIGRVPGPKPQE…
Bg-NP_novel_9	BGLB010823-PA	MSGHTLDPPVLLLFLRTVIHSREGREGGREGGERERGRERGREGGRERERRRERGRERGREKGGEEERSRGREGEREGERRRERGGEGEREEEGNVKQKKCRPELLRMLSLFSFASNDMSTSLTSCLRHCVRHASRAFVVIVILSILVNATPHFLNEEDVEEETSMELPDKRIARLSYFRSPSGGSPRRRYDSYGYGS
Bg-NP_novel_10	Locus_21651_Transcript_1/1_Confidence_1.000_Length_940 +2 2 232	SVTTALTCPQFCLLLSQTNEAEARCIENLCNQINKKLDPRAALDLGARREIPPPFTFPEKRVKEFWEGPAPADINH

## Sheet: Peptides identified by LC-MSMS
Name	Accession	Peptides identified	m/z	Non-infected	Infected
Bg-NP_novel_1	Locus_29732_Transcript_1/1_Confidence_1.000	HLDSIASSLLQ	592.32
		FIDSTGSDIF	551.26
		YLDTLASSLI	548.303
		FTLPLSREIY	619.845
		FRQPLDVLDNDQERFE	723.354
		Q(-17.03)PFRLFT	446.23
Bg-NP_novel_2	Locus_1597_Transcript_2/5_Confidence_0.70	IADFLSDAASKLQWRQPE	692.36
		FLSDAASKLQWRQPE	592.655
		FATFGTKLVPNRKM(+15.99)ENNGATLLRYa	552.107
		GTKLVPNRKM(+15.99)ENNGATLLRYa	573.32
		SWSRVSVQP	523.26
Bg-NP_novel_3	Locus_8859_Transcript_1/1_Confidence_1.000	AQETINFGNQQNKPRVLA	676.696
		YFNSPYRDYGFRPRIPYSLY	644.323
		AQETINFGNQQNKPRVL	653.019
		ETINFGNQQNKPRVLA	914.981
		QEKFVETSQTGVa	451.238
		LIGALAVAM(+15.99)VT	537.796
Bg-NP_novel_4	Locus_8693_Transcript_1/1_Confidence_1.000	GILDRMPLSYa	582.323
		GILDRM(+15.99)PLSYa	590.312
		SQKGTSVLDTWTPLVRV	629.685
Bg-NP_novel_5	Locus_5014_Transcript_4/5_Confidence_0.500	LAQM(+15.99)YNALKSSLKKKEPK	524.057
		LAQMYNALKSSLKKKEPK	520.056
		LAQ(+.98)MYNALKSSLKKKEPK	520.295
		LAQM(+15.99)YNALKSSLKKKEP	492.032
		LAQMYNALKSSLKKKEP	488.031
Bg-NP_novel_6	Locus_13356_Transcript_6/7_Confidence_0.688	DVDHVDLSDANDPDLLS	920.398
Bg-NP_novel_7	Locus_17865_Transcript_5/8_Confidence_0.174	DFWEDLGNVa	547.254
		DITSGLDPEVADD	673.803
		TLSLDNN(+.98)ADNAN(+.98)	632.28
		TLSLDN(+.98)N(+.98)ADNAN	632.275
Bg-NP_novel_8	BGLB005371-PA	YFFPFSDEPDTHWGAFVPE	763.341
		GM(+15.99)VDYYPFEEM(+15.99)E	771.294
		DYNEAIQRLQ	625.33
		GM(+15.99)VDYYPFEEM(+15.99)	706.774
		GM(+15.99)VDYYPFEE	633.252
Bg-NP_novel_9	BGLB010823-PA	IARLSYFRSPSGGSPR	438.439
Bg-NP_novel_10	Locus_21651_Transcript_1/1_Confidence_1.000_Length_940 +2 2 232	LDPRAALDLGA	556.326
		REIPPPFTFPE	665.342
		VKEFWEGPAPADINH	570.615

## Sheet: Predicted active peptides 
Accession	Peptide sequence	Predicted Aver. Mass (Dalton)	Predicted Mono. Mass (Dalton)
Locus_29732_Transcript_1/1_Confidence_1.000_Length_774 11 495	RVSLSRPRRFIDSTGSDIFKR	2493.86	2492.38
	QPFRLFTKAHVDPQTWHSWGTYKPQWQKTKSNEGAAKSFRLLGKR	5344.09	5340.8
	DWLDHLGEVEDAK	1526.62	1525.71
	MDDAVSRLYLDQHEYNKR	2253.47	2252.07
	HLDSIASSLLQKR	1467.69	1466.83
	YLDTLASSLIKR	1379.62	1378.79
	SDTDEQGFADGYFTLPLSREIYFR	2828.04	2826.32
	QPLDVLDNDQERFEF	1864.99	1863.87
Locus_1597_Transcript_2/5_Confidence_0.700_Length_1204 3660 1106	FQVQDSTSPGIEDNDLTPQDGTDRELDGQTSYTQPLTLLDSVNSLGQARDPILFKLLGQAFRYRGLTDMEIADFLSDAASKLQWR	9493.45	9487.69
	QPEKR	656.74	656.366
	SWSRVSVQPRFATFGTKLVPNRKMENLGATLLRYGR	4137.82	4135.24
Locus_8859_Transcript_1/1_Confidence_1.000_Length_1033 3288 1031	APLSNQEKFVETSQTGVSLDRAKR	2661.96	2660.39
	AQETINFGNQQNKPRVLAKK	2284.6	2283.25
	SDLSNLLLPVAPLDEK	1723.98	1722.95
	ETVIEK	717.818	717.396
Locus_8693_Transcript_1/1_Confidence_1.000_Length_1648 229 1447	GKESATDVLGQSQQYGDNAISVPEDEPDPGSDVLDAAELERLRTQLRKISDWMDQMSSNSAKGQPKLFERLSRGILDRMPLSYGKR	9581.64	9575.76
	DSGFENKFGK	1128.21	1127.53
	EYGPELLRTAKESLTKVSAATGNKCDTDNTGSIGTLKTFLDTLLPQRNFAKEVKDK	6115.91	6112.18
	TLNSDPENNRDPSDPIRKR	2224.38	2223.1
	DRLNRMPLSYGKR	1605.88	1604.86
	NWESFFSAMPRQSRGRLERMPLTYGKR	3301.8	3299.66
	SGELFQVGCLKENSNAPLDFSVQSDTEGNIIIR	3581.96	3579.76
	CRPQSSFDSSYNKEDIFTTNADFLDTDDWMDKK	3921.19	3918.7
	SQKGTSVLDTWTPLVRVRR	2199.54	2198.23
	SRLEGMPFAYGKR	1511.76	1510.78
	YTGINPTHLNPSFEREPSFERFRPTGLEADDITVQQR	4319.72	4317.13
	SRMNRMPLTYGKR	1609.93	1608.84
	SFSLLDLANKR	1263.46	1262.7
	GRLDRMPLNFGKR	1559.85	1558.86
	NNLSPQYIPFDSDSNLETDLEHSLSQSAIKSLENQQIDHQLSKGSSLTASSLGK	5874.34	5870.88
	EKINLENRITS	1316.48	1315.71
Locus_5014_Transcript_4/5_Confidence_0.500_Length_2085310681949	NKQSERKRLAQMYNALKSSLKK	2622.09	2620.46
	QCSGFACVYTHLSHTGK	1839.07	1837.83
	SKQAKLREYLRACTMDPDCSLGRRRRSIESR	3683.24	3680.89
	SGSSLLSKLLLRR	1429.73	1428.88
Locus_13356_Transcript_6/7_Confidence_0.688_Length_2106 2611 1024	HPPNSRREDFKQLVSLLGK	2221.55	2220.22
	LKDIDSSQLAHQTSGDIVTELQDSVDPKAGVDKDALSKALLNR	4593.08	4590.38
	YGMMVKR	884.123	883.446
	QGEWSYDYGLGGGRFGK	1877	1875.86
	NYGDYGIGGGRFGR	1488.58	1487.7
	DVDHVDLSDANDPDLLS	1839.89	1838.82
Locus_17865_Transcript_5/8_Confidence_0.174_Length_812-1100657	LPTSDDEYQTLSRELQTLQQEFSKR	3013.27	3011.49
	DFWEGLWKAGSRICKIAKTLSLDNNADNANNANNDTEVDPVQVQKR	5160.67	5157.54
	DFWNNLLTVVNKVCKAASETQRDITSGLDPEVADDKR	4149.6	4147.07
	DFWEDLGNVGKK	1407.55	1406.69
	VCQVADTLANNGRR	1516.7	1515.76
	SGEYVEQDPELRR	1577.67	1576.75
	FLWPDLVTTVDQICKAAGR	2133.49	2132.11
BGLB005371-PA	RIPYSLYRKK	1323.6	1322.79
	ISPYSGHRGARRIKR	1754.03	1753
	DSLSDLYGAYANEDPRDEAEEYIALSPEEKDYLYRRLIDNVADLYDEGQGNELQEIPIEIPYIEEAGDAPYLPYEVYGESSNYNPYLEGYRGAQLEYEPAPTFAKR	12202.1	12194.7
	GMVDYYPFEEMEKR	1794.03	1792.79
	YFFPFSDEPDTHWGAFVPEKR	2572.82	2571.19
	DYNEAIQRLQRLAEANTGRSKR	2589.85	2588.36
	RRLGDHSLVMKK	1439.74	1438.82
	QIFVYGIKSGSYGKLGPIPEFCNPAEFGYGGR	3452.93	3450.71
	IIPYSNGR	919.049	918.497
	QLMNKK	760.951	760.432
	DRQREREREREKEREKGRERDKK	3099.38	3097.64
	EIEREREKETKERKK	1988.23	1987.09
	EREEKK	817.898	817.434
	ERGEEKERERERKR	1887.05	1885.99
	ERWCGGLPFLPDWMCPATSYRAVFQFAFIPPKDVAMDVAAAVLSDAEVLSDVTQQPR	6315.26	6311.08
	CIGRVPGPKPQETARDIAKQLLRTSRGQSVHSPRHEVRAQGAEPVGPNQLSSKNSLGPKAGK	6579.47	6575.53
	NCFHELAISSLVALVLVGACLEP	2398.86	2397.25
BGLB010823-PA	EGGERERGRERGREGGR	1943.03	1941.96
	ERERRRERGRERGREKGGEEER	2813.01	2811.45
	SRGREGEREGERRRERGGEGEREEEGNVKQKK	3771	3768.89
	CRPELLR	886.081	885.491
	MLSLFSFASNDMSTSLTSCLRHCVRHASRAFVVIVILSILVNATPHFLNEEDVEEETSMELPDKR	7339.42	7334.64
	IARLSYFR	1025.22	1024.59
	SPSGGSPRRRYDSYGYGS	1949.03	1947.89
