# Supplementary material for: Changes in the neuropeptide content of Biomphalaria ganglia nervous system following Schistosoma infection
Source: Parasit Vectors. 2017 Jun 2;10:275. doi: 10.1186/s13071-017-2218-1 (PMC5455113; doi:10.1186/s13071-017-2218-1)
Supplement: Supplementary file 6 — Neuropeptide matches identified in the CNS of non-infected (NInf) and S. mansoni-infected (Inf) Biomphalaria glabrata by LC-MS/MS. Lower case “a” at the C-terminal peptide indicates C-terminal amidation. (XLSX 18 kb) [file 13071_2017_2218_MOESM6_ESM.xlsx]

## Sheet: neuropep identified LCMSMS
Neuropeptide precursor	m/z	Peptide sequences	NInf	Inf	Neuropeptide precursor	m/z	Peptide sequences	NInf	Inf	Neuropeptide precursor	m/z	Peptide sequences	NInf	Inf
AAP12	757.912	STDLADALAILQRQ			FFamide	624.325	KDM(+15.99)IQQPLLFa			Pedal peptide 3 (Pep 3)	730.843	PFDRIGTSSFTSFa
	637.656	Q(-17.03)ERSTDLADALAILQRQ			FMRFamide	803.393	SDQPDVDDYIRAVL				543.573	RFDSISDSSAFNHFa
	483.286	KKEEMIELKGDKKIIQ				447.744	GSFQPYQDKRFLRFa				432.969	RFDRIDRGSAFSRFa
	487.285	KKEEM(+15.99)IELKGDKKIIQ				767.892	AVLLERQSEEPTY				521.578	KFDSIADGSRFSSFa
	563.979	EEM(+15.99)IELKGDKKIIQ				500.612	ELGYGDKRFIRFa				586.772	SIADGSRFSSFa
	557.975	E(-18.01)EM(+15.99)IELKGDKKIIQ				946.788	SDQPDVDDYIRAVLLERQSEEPTY				585.624	RFDRISKNSQFNPFa
	455.258	KEEM(+15.99)IELKGDKKIIQ				697.316	SDQPDVDDYIRA				485.567	RFDRISSGFSHFa
	552.648	E(-18.01)EMIELKGDKKIIQ				392.881	VARGDPFLRFa				715.839	PFDRIGSSAFTSFa
Allatotropin	517.91	GFRMNSASRVAHGYa				405.541	SDKGPVYM(+15.99)RFa				736.353	PFDRIGNSAFTTFa
APGWamide	755.813	NAESAFEDDAVDLD				425.736	GDPFLRFa				722.849	PFDRIGTSAFTSFa
	857.063	AESSIDTAAQTSSSSESVHTPASRY				400.198	SDKGPVYMRFa				729.333	PFDRIGNSAFTSFa
	1027.97	LEDNENTQELM(+15.99)ARLAEY				392.881	VARGDPFLRFa				705.855	PFDRIGTSAITSFa
	668.319	TSSLDIENALSAD				397.209	DPFLRFa				714.338	PFDRIGNSAFASFa
	939.078	NGFSEELLEDNENTQELMARLAEY				763.316	AFDSDADDGFFRY				884.432	NYPFNLGKSSFDRIDKNSAFNAFa
Buccalin	589.823	RIDPFAFSGGIa				422.893	EPSRISYPRYa				664.671	RFDSIGESGLSGIHQNYLa
	589.822	PIDRFSFAGGIa				602.909	SPELDEQSDEFAHRM(+15.99)				669.645	HFDSIGESGLSGIHQNYMa(+15.99)
	625.793	GFDRYGFYGGIa				454.724	GDPFLRFG			Pedal peptide 4 (Pep 4)	553.3	SALQEVVAPSGLGHRHa
	606.824	PIDKFGFYGGIa				626.667	DSLETRVARGDPFLRFa				593.304	ISESELTGIHQNYLEPRRNN
	583.312	GIDRFNFAGGIa			FVRI/	654.725	SPSSFVRIGKVPSSFVRIa				940.96	SFDSIGSSGLSGIHQNYLa
	606.815	PFDRYAFAGGIa			Myomodulin 1	402.741	PSSFVRI				538.973	NNIDISSLLRNRLS
	583.82	GIDRYGFVAGIa				602.303	NTNLLTAPSENWKLGF				980.972	Q(-17.03)FDSIGESSLSGIHQNFIa
	667.616	GIDRFNFAGGIGKRPIDRFSFAGGIa				494.804	IPSSAFVRIa				1007.46	NFDSIGESSLSGLYQNHMa(+15.99)
	612.335	RLDRFGFSGGIa				389.735	ASSFVRIa				967.419	SFDSIGESGLSGINQNFY
	619.348	RLDRFSFAGGIa				446.257	SPSSFVRIa			prohormone-1	1024.12	SIQHQPQSAHMEIADRLLRRILDVTYETLQDLGASNEDLERVQQ
	606.798	PFDRYAFAGGIa				438.259	APSSFVRIa				851.407	QDLGASNEDLERVQQ
	701.015	IPDLEEVSAAELSEAANDVE				403.751	VSSFVRIa				605.641	LQDLGASNEDLERVQQ
buccalin-like	498.258	NSRVIPSRNTYFNRHE				403.239	ASNFVRIa				557.313	SPAELIQKEV
	408.966	VIPSRNTYFNRHE				885.057	SSTSPAETSSDSANSAISDEDPINIAS				842.898	Q(-17.03)DLGASNEDLERVQQ
	537.778	PFDEIGDGLIa				688.789	SPNEELVDSEEE				659.659	SIQHQPQSAHM(+15.99)EIADRL
	523.784	PFDEIGSGLIa				968.909	GDNVEDLETDPNYVDLE				490.99	SIQHQPQSAHMEIADRL
	552.783	PFDEIGSGLIG				932.296	SIENDLKSELDDIDEE			PRQFVamide	787.32	SEDQFYNENDAIE
CCAP	933.877	FYSGGFDEDADALAENMa(+15.99)				502.256	E(-18.01)GQSSFVRIa				617.29	SSPYFYDEIL
	587.316	LERLKQLDSDQTDSL(-.98)				782.303	TPM(+15.99)EGAGSYEDDSSEEEPIGDD			sCAP_1	528.754	SGYLAFPRM(-.98)(+15.99)
	431.735	FLNERLA				511.277	EGQSSFVRIa			sCAP_2	647.385	PQLPLNFIVPR
Cerebrin	922.452	NGGTADTLYNIPDLMHIa				433.56	YPTM(+15.99)SRFIRIa				578.631	E(-18.01)KQTQKPYIAFPRMa(+15.99)
	930.453	NGGTADTLYNIPDLM(+15.99)HIa				515.74	YPTM(+15.99)SRFI				382.545	AM(+15.99)PKGFIIPR
	703.827	LKYGYDFDDGIT				452.26	VPSSFVRIa				757.323	AEDDNGYLAFPRMa(+15.99)
ELH 2	684.309	KQPYGDDSEYGRPEDSGSAYERDL				535.602	APSENWKLGFRRGS			Pleurin	679.872	GVFTQGQIGSPRIa
	435.574	GPRLRFHAHDV				507.738	YPTMSRFI				432.229	VFYYKHEPDYPRLa
	912.47	VPIGNDLLALADLLFIERQKQAYSALKAMMDEAa			Myomodulin 2	644.821	DSADIDNLAELL			Insulin-like peptide 1	706.858	GVFTQANGGYIRMa
	700.023	IERQKQAYSALKAMM(+15.99)DEA(-.98)				382.555	LEVPAQHPRV				637.011	DTTERVNENLKHILLN
	481.25	APAFSHSFVa				573.747	PADLTDAAEDE			Insulin-like peptide 3	693.923	IVLAKPNALSFLT
Enterin	429.563	RVSPKFGHNFVa				445.244	PMNM(+15.99)LRLa			Luqin	377.206	SPWRPQGRFa
	594.303	ATPRFEHAFIa				437.244	PMNMLRLa				433.583	KPQWRPQGRFa
	493.748	GPVFAHNFVa				447.26	SMKM(+15.99)LRLa				809.441	TLADELSVPFFHTREIPVEIL
	430.22	SLRPSFDHAFIa				608.047	E(-18.01)EAKVQSVHSDQTNDAADHPRL				528.781	Q(-17.03)WRPQGRFa
	997.895	EAGTEPRLEDNLDDYEE				612.548	EEAKVQSVHSDQTNDAADHPRL			LFRFa/	388.745	AGTLLRFa
	517.762	RVGFSHSFVa				442.269	Q(-17.03)LKMLRL(-.98)			Myomodulin	374.728	GGSLLRFa
	481.234	APAFSHSFVa			Pedal peptide 1 (Pep 1)	739.851	PFDSISGSHGLSGFA				353.228	GTLLRFa
	474.226	APGFSHSFVa				589.265	SVGTENEVDLD				398.716	NTLFRFa
	489.232	APSFSHSFVa			Pedal peptide 2 (Pep 2)	756.079	GIDSIGSGFIKRPLDSIGSSFI				1097.82	SDLEEIVRDALAREELSNSPWYMENEPV
	495.25	LPGFSHSFVa				598.814	RFHHYAFNKRPLDSIGSSFI				862.367	E(-18.01)EM(+15.99)NHVSALNTLEDHQETHQPQ
	507.743	AGPGFPHSFVa				779.757	NIDSIGSAFIKRPLDSIGSSFI				651.524	EEM(+15.99)NHVSALNTLEDHQETHQPQ
	537.269	GAPRFGHSFVa				483.254	GIDSIGSGFI				730.794	GVNGFHWGQESEN
	473.22	SFGHNVVW.K				766.079	SIDSIGSGFIKRPLDSIGSSFI				857.02	E(-18.01)EMNHVSALNTLEDHQETHQPQ
	377.53	VSPKFGHNFVa				518.274	PLDSIGSSFI			NdWF	940.45	GDKDDLYSAILQAAESPS
	715.057	NYAVGILNRRGPVFAHNFV				505.267	ALDSIGSSFI			NKY	508.244	SGFRSRSGDDLLGGV
	504.767	ASKFSHSFVa				498.26	SIDSIGSGFI				931.705	TYATTDATLETILNVLKSHAQSLRQLESTVYEQ
	396.552	ATPRFEHAFIa				490.262	GIDSIGSAFI				931.462	TYATTDATLETILNVLKSHAQSLRQLESTVYEQa
	718.848	AEDLQ(+.98)ADEFLRE				713.993	SQSQVFQYETRPGDPQGSE			NPY	637.32	NGASILNDLFRQNGDEF
FCAP_1	518.757	ERDPPADDIGHTSPRFVY				801.02	SQSQVFQYETRPGDPQGSEM(+15.99)N				359.879	YAIVGRPRFa
	752.843	FFDSLGGYEVHSF				701.007	M(+15.99)EIPEYLLEEAQHNQQL			Whitnin /SPTR /PKYMDT /Prolactin	796.736	VDEERVNPTVLLEDESSKTVE
	557.945	PPADDIGHTSPRFVY				761.403	SIDSIGSGFIKRPIDSIGSSFV				973.487	LPTRTEDVLQEANM(+15.99)ALE
FCAP_2	675.329	ALDSLGGFNVHGY				938.418	PDDDVEEDFENGQLVRa				965.485	LPTRTEDVLQEANMALE
Fulicin-like (LRNFVa)	716.392	ISEMLMKQRLAEQVPEFVa				695.676	MEIPEYLLEEAQHNQQL				519.26	PKYM(+15.99)DTRRELDMFKDL
	850.422	TEEQGSALM(+15.99)TDSARLAALLQNNSL				511.267	PIDSIGSSFV				568.303	PKYMDTRRELDMFKDLVL
											796.407	VDEERVNPTVLLEDESSKTVEa
